# Supplementary material for: RhopH2 and RhopH3 export enables assembly of the RhopH complex on P. falciparum-infected erythrocyte membranes
Source: Commun Biol. 2022 Apr 7;5:333. doi: 10.1038/s42003-022-03290-3 (PMC8989874; doi:10.1038/s42003-022-03290-3)
Supplement: Supplementary file 8 — Supplementary Data 1 [file 42003_2022_3290_MOESM8_ESM.xlsx]

## Sheet: Suppl Table 1
Gene Name	Protein IDs	Protein.names	Mero_RhopH2_vs_3D7_log2 fold change	Ring_RhopH2_vs_3D7_log2 fold change	Troph_RhopH2_vs_3D7_log2	Mero3D7_vs_MeroH2_p.val	Ring3D7_vs_Troph3D7_p.val	Troph3D7_vs_TrophH2_p.val	Mero3D7_vs_MeroH2_p.adj	Ring3D7_vs_RingH2_p.adj	RingH2_vs_TrophH2_p.adj	Mero3D7_vs_MeroH2_significant	Ring3D7_vs_RingH2_significant	Troph3D7_vs_TrophH2_significant
A2ML1	F5H2W3	Alpha-2-macroglobulin-like protein 1	-3.65	-1.44	-3.1	0.000813	0.0959	0.00315	0.0019	0.575	0.956	TRUE	FALSE	TRUE
AARP2	Q8I275		-1.03	0.152	4.18	0.0285	0.387	1.29e-08	0.0439	0.934	7.55e-08	TRUE	FALSE	TRUE
ABCB6	H7BXK9	ATP-binding cassette sub-family B member 6, mitochondrial	-0.364	-0.174	0.00985	0.49	0.829	0.985	0.55	0.934	0.906	FALSE	FALSE	FALSE
ABCk2	Q8ILV0		1.4	0.57	-1.34	0.0255	0.262	0.0319	0.0399	0.787	0.069	TRUE	FALSE	TRUE
ABRA	Q8I5D2	101 kDa malaria antigen	3.2	1.11	1.13	0.000154	4.72e-05	0.111	0.000422	0.566	0.000169	TRUE	FALSE	FALSE
ACTB	P60709	Actin, cytoplasmic 1;Actin, cytoplasmic 1, N-terminally processed;Actin, cytoplasmic 2;Actin, cytoplasmic 2, N-terminally processed	-1.8	0.354	-1.24	0.000256	0.78	0.00599	0.000682	0.821	0.00355	TRUE	FALSE	TRUE
ADD1	E7EV99	Alpha-adducin	-1.66	0.277	-0.459	0.00903	0.0649	0.428	0.016	0.923	0.00865	TRUE	FALSE	FALSE
ADD2	P35612-4	Beta-adducin	-1.71	0.289	-0.572	0.00222	0.00498	0.249	0.00455	0.895	0.000286	TRUE	FALSE	FALSE
ALDOA	H3BQN4	Fructose-bisphosphate aldolase;Fructose-bisphosphate aldolase A	-2.28	1.77	-3.45	0.0637	0.342	0.00786	0.0898	0.593	0.00499	FALSE	FALSE	TRUE
ALOX12B	O75342	Arachidonate 12-lipoxygenase, 12R-type	-2.5	0.216	-3.04	0.000303	0.187	3.67e-05	0.000789	0.934	0.000891	TRUE	FALSE	TRUE
ANK1	P16157-14	Ankyrin-1	5.88	0.221	2.11	8e-11	0.00176	0.000152	1.67e-09	0.918	0.601	TRUE	FALSE	TRUE
ANXA1	P04083	Annexin A1;Annexin	-3.25	0.56	-1.35	0.00053	0.807	0.099	0.00131	0.88	0.0622	TRUE	FALSE	FALSE
ANXA2	P07355-2	Annexin A2;Annexin;Putative annexin A2-like protein	-2.44	0.205	-2.22	3.48e-05	0.23	0.0001	0.000111	0.926	0.00147	TRUE	FALSE	TRUE
ANXA7	B4DT77	Annexin;Annexin A7	-1.84	1.7	-0.761	0.00124	0.00335	0.131	0.00273	0.0756	0.138	TRUE	FALSE	FALSE
APCS	P02743	Serum amyloid P-component;Serum amyloid P-component(1-203)	-1.81	0.0831	-0.77	0.00395	4.91e-05	0.179	0.00764	0.974	9.31e-06	TRUE	FALSE	FALSE
ARF1.1	Q7KQL3	ADP-ribosylation factor 1	0.807	1.89	2.34	0.168	0.515	0.000566	0.21	0.0978	0.204	FALSE	FALSE	TRUE
ARG1	P05089-2	Arginase-1	-2.75	-0.195	-1.85	8.84e-05	0.822	0.00341	0.000252	0.934	0.0223	TRUE	FALSE	TRUE
ATP2B1	E7ERY9	Calcium-transporting ATPase;Plasma membrane calcium-transporting ATPase 4;Plasma membrane calcium-transporting ATPase 3;Plasma membrane calcium-transporting ATPase 1;Plasma membrane calcium-transporting ATPase 2	-1.27	-0.405	-0.0214	0.0575	0.581	0.973	0.0817	0.887	0.306	FALSE	FALSE	FALSE
ATP5B	P06576	ATP synthase subunit beta, mitochondrial;ATP synthase subunit beta	-2.03	0.969	-2.61	0.0816	0.247	0.0286	0.112	0.823	0.0802	FALSE	FALSE	TRUE
AZGP1	P25311	Zinc-alpha-2-glycoprotein	-1.98	0.065	-1.94	0.000363	0.442	0.000444	0.000927	0.974	0.0042	TRUE	FALSE	TRUE
BLMH	Q13867	Bleomycin hydrolase	-3.82	-0.598	-1.72	0.00314	0.92	0.144	0.0062	0.908	0.335	TRUE	FALSE	FALSE
CA1	E5RHP7	Carbonic anhydrase 1	-0.881	0.833	0.856	0.199	0.495	0.212	0.243	0.7	0.522	FALSE	FALSE	FALSE
CA2	P00918	Carbonic anhydrase 2	-1.47	0.299	0.49	0.0322	0.0145	0.45	0.0486	0.923	0.0448	TRUE	FALSE	FALSE
CALML3	P27482	Calmodulin-like protein 3	-2.07	-0.872	-3.6	0.066	0.677	0.00317	0.0927	0.849	0.0692	FALSE	FALSE	TRUE
CALML5	Q9NZT1	Calmodulin-like protein 5	-2.41	0.178	-2.54	0.00032	0.232	0.000185	0.000826	0.936	0.00328	TRUE	FALSE	TRUE
CAPN1	P07384	Calpain-1 catalytic subunit	1.63	-0.594	0.0177	0.0572	0.439	0.983	0.0813	0.877	0.182	FALSE	FALSE	FALSE
CASP14	P31944	Caspase-14;Caspase-14 subunit p17, mature form;Caspase-14 subunit p10, mature form;Caspase-14 subunit p20, intermediate form;Caspase-14 subunit p8, intermediate form	-2.28	0.183	-2.2	0.00151	0.448	0.00204	0.00323	0.937	0.0115	TRUE	FALSE	TRUE
CAT	P04040	Catalase	-1.34	0.121	-0.306	0.00142	0.00694	0.403	0.00307	0.934	0.115	TRUE	FALSE	FALSE
CDSN	Q2L6G8	Corneodesmosin	-2.27	-0.102	-1.55	5.86e-05	0.806	0.00228	0.000174	0.96	0.0128	TRUE	FALSE	TRUE
CEN2	Q8IL07		3.05	-0.308	3.48	2.07e-06	0.581	3.4e-07	8.34e-06	0.886	3.56e-07	TRUE	FALSE	TRUE
CG10	Q8IBZ9	Putative chloroquine resistance transporter	4.53	0.947	4.37	1.11e-08	0.568	1.93e-08	8.38e-08	0.415	1.56e-06	TRUE	FALSE	TRUE
CK1	Q8IHZ9	Casein kinase I	6.2	0.386	5.05	9.77e-11	0.907	2.78e-09	1.91e-09	0.85	1.33e-07	TRUE	FALSE	TRUE
CLAG9	Q8I2G2		9.59	8.09	10.6	5.29e-12	0.498	9.64e-13	2.7e-10	1.69e-08	0.000469	TRUE	TRUE	TRUE
CPA4	F5H0B9	Carboxypeptidase A4	-2.73	0.583	-3.03	0.00082	0.00185	0.000309	0.00191	0.844	0.157	TRUE	FALSE	TRUE
CPK1	P62344	Calcium-dependent protein kinase 1	5.39	1.28	3.26	8.92e-09	0.0242	1.08e-05	7.12e-08	0.317	3.49e-05	TRUE	FALSE	TRUE
CPK4	Q8IBS5	Calcium-dependent protein kinase 4	1.11	-0.206	-1.4	0.0853	0.341	0.0343	0.116	0.934	0.0165	FALSE	FALSE	FALSE
cpsSII	Q8IEN3		4.04	-0.00139	3.95	4.48e-07	0.193	6.13e-07	2.12e-06	0.999	4.89e-07	TRUE	FALSE	TRUE
CSTA	P01040	Cystatin-A;Cystatin-A, N-terminally processed	-1.94	0.437	-2.33	0.00049	0.238	7.44e-05	0.00122	0.791	0.000403	TRUE	FALSE	TRUE
ctP	Q8IEE9		4.17	0.293	2.67	1.74e-07	0.454	5.6e-05	9.34e-07	0.895	0.000127	TRUE	FALSE	TRUE
CTSD	P07339	Cathepsin D;Cathepsin D light chain;Cathepsin D heavy chain	-4.77	-0.576	-2.92	6.72e-06	0.71	0.00126	2.46e-05	0.871	0.0269	TRUE	FALSE	TRUE
DCD	P81605	Dermcidin;Survival-promoting peptide;DCD-1	-2.26	-0.231	-1.75	0.000435	0.869	0.00374	0.0011	0.926	0.013	TRUE	FALSE	TRUE
DGK1	Q8I2K9		2.77	0.481	-1.69	0.000108	0.142	0.00767	0.000305	0.844	0.0525	TRUE	FALSE	TRUE
DHFS-FPGS	Q8IE69		3.89	0.465	-0.853	6.7e-08	0.0567	0.0729	4.07e-07	0.776	0.425	TRUE	FALSE	FALSE
DKFZp686J1372	Q5VU59	Tropomyosin alpha-3 chain	-3.76	0.216	-0.0809	4.73e-05	0.306	0.911	0.000144	0.936	0.203	TRUE	FALSE	FALSE
DMTN	Q08495-2	Dematin	-0.612	1.15	-0.742	0.242	0.0671	0.16	0.291	0.334	0.127	FALSE	FALSE	FALSE
DSC1	Q08554-2	Desmocollin-1	-2.16	-0.073	-1.67	5.46e-05	0.554	0.000732	0.000163	0.974	0.00857	TRUE	FALSE	TRUE
DSC3	Q14574-2	Desmocollin-3	-2.34	-0.0773	-1.87	4.35e-05	0.792	0.000467	0.000135	0.974	0.00299	TRUE	FALSE	TRUE
DSG1	Q02413	Desmoglein-1	-2.16	0.0644	-1.69	4.5e-05	0.35	0.000562	0.000139	0.974	0.00717	TRUE	FALSE	TRUE
DSP	P15924	Desmoplakin	-2.56	-0.143	-1.78	6.57e-06	0.522	0.000383	2.42e-05	0.934	0.00758	TRUE	FALSE	TRUE
dyn1	Q8IHR4		1.82	0.482	0.784	0.00732	0.285	0.209	0.0133	0.855	0.169	TRUE	FALSE	FALSE
eba-140	Q76NM5		5.21	0.906	-0.352	8.53e-08	0.636	0.572	5.08e-07	0.608	0.176	TRUE	FALSE	FALSE
eba-175	Q8IBE8		-0.641	-0.0823	-0.55	0.246	0.444	0.317	0.294	0.974	0.156	FALSE	FALSE	FALSE
eba-181	Q8I2B4		7.58	0.628	-0.922	3.82e-12	0.806	0.0695	2.06e-10	0.678	0.0146	TRUE	FALSE	FALSE
ECM1	Q16610-2	Extracellular matrix protein 1	-2.59	-1.38	-2.29	0.00314	0.789	0.00753	0.0062	0.499	0.421	TRUE	FALSE	TRUE
EEF1A1P5	Q5VTE0	Putative elongation factor 1-alpha-like 3;Elongation factor 1-alpha 1;Elongation factor 1-alpha 2	-1.08	0.142	-1.65	0.0318	0.434	0.00224	0.0482	0.936	0.0129	TRUE	FALSE	TRUE
EEF2	P13639	Elongation factor 2	-3.83	0.0754	-1.41	0.00255	0.493	0.214	0.00518	0.988	0.0808	TRUE	FALSE	FALSE
EIF4A1	P60842	Eukaryotic initiation factor 4A-I;Eukaryotic initiation factor 4A-II;Eukaryotic initiation factor 4A-II, N-terminally processed	-2.85	-1.3	-2.14	0.0278	0.222	0.0885	0.0429	0.757	0.0938	TRUE	FALSE	FALSE
EIF6	P56537	Eukaryotic translation initiation factor 6	-4.4	-0.626	-2.1	1.35e-05	0.643	0.0117	4.65e-05	0.847	0.198	TRUE	FALSE	TRUE
ENO	Q8IJN7	Enolase	-0.125	1.72	0.628	0.873	0.0242	0.429	0.892	0.345	0.358	FALSE	FALSE	FALSE
ENO1	P06733	Alpha-enolase	-2.89	0.0294	-2.02	1.31e-05	0.395	0.000617	4.52e-05	0.988	0.00788	TRUE	FALSE	TRUE
EPB41	P11171	Protein 4.1	6.1	-0.579	2.85	4e-11	1.62e-06	4.18e-06	1.08e-09	0.678	0.466	TRUE	FALSE	TRUE
EPB42	P16452-2	Erythrocyte membrane protein band 4.2	5.28	0.489	0.649	7.35e-11	0.235	0.119	1.67e-09	0.71	0.468	TRUE	FALSE	FALSE
EPPK1	P58107	Epiplakin	-3.05	0.185	-1.09	0.00206	0.707	0.217	0.00429	0.96	0.33	TRUE	FALSE	FALSE
ERMAP	Q96PL5	Erythroid membrane-associated protein	-1.29	0.0301	1.59	0.086	0.157	0.0379	0.117	0.988	0.00389	FALSE	FALSE	FALSE
ETF1	B7Z7P8	Eukaryotic peptide chain release factor subunit 1	-2.6	-1.11	-0.182	0.000804	0.00179	0.783	0.00189	0.548	0.0617	TRUE	FALSE	FALSE
ETRAMP5	Q8I3F3		0.27	0.152	2.29	0.806	0.0974	0.0482	0.828	0.974	0.0035	FALSE	FALSE	FALSE
EXP-2	Q8IKC8		0.873	0.253	2.95	0.0669	1.31e-06	3.12e-06	0.0935	0.895	4.6e-09	FALSE	FALSE	TRUE
FABP5	Q01469	Fatty acid-binding protein, epidermal	-4.45	0.0295	-2.04	0.000507	0.797	0.0685	0.00125	0.992	0.146	TRUE	FALSE	FALSE
FKBP35	Q8I4V8		2.79	0.917	2.85	2.83e-05	0.617	2.19e-05	9.16e-05	0.499	0.00104	TRUE	FALSE	TRUE
FLOT1	O75955	Flotillin-1	-1.22	0.0375	-2.2	0.107	0.00191	0.00659	0.142	0.988	1.08e-05	FALSE	FALSE	TRUE
FLOT2	E7EMK3	Flotillin-2	-2.05	0.469	-0.602	0.00103	0.0751	0.267	0.00235	0.821	0.00234	TRUE	FALSE	FALSE
GAP50	Q8I2X3		1.02	0.691	4.25	0.0216	0.632	3.74e-09	0.0345	0.548	2.56e-07	TRUE	FALSE	TRUE
GAPDH	P04406	Glyceraldehyde-3-phosphate dehydrogenase	-1.87	0.173	-1.51	5.7e-05	0.0283	0.000502	0.00017	0.923	0.0519	TRUE	FALSE	TRUE
GAPDH.1	Q8IKK7	Glyceraldehyde-3-phosphate dehydrogenase	-0.212	0.728	1.37	0.6	0.86	0.00291	0.65	0.499	0.216	FALSE	FALSE	TRUE
gcn5	Q8IB67		-1.67	0.519	-0.158	0.0157	0.338	0.804	0.026	0.847	0.937	TRUE	FALSE	FALSE
GDI2	E7EU23	Rab GDP dissociation inhibitor beta;Rab GDP dissociation inhibitor alpha	-1.91	0.828	-2.39	0.00266	0.00327	0.00039	0.00537	0.608	0.0409	TRUE	FALSE	TRUE
GLIPR2	Q5VZR0	Golgi-associated plant pathogenesis-related protein 1	-1.2	0.262	1.09	0.122	0.889	0.16	0.16	0.934	0.393	FALSE	FALSE	FALSE
GNB2L1	P63244	Guanine nucleotide-binding protein subunit beta-2-like 1;Guanine nucleotide-binding protein subunit beta-2-like 1, N-terminally processed	-2.61	-0.988	-3.31	0.00585	0.328	0.000901	0.0109	0.724	0.13	TRUE	FALSE	TRUE
GSDMA	Q96QA5	Gasdermin-A	-3.5	-0.00115	-2.91	0.000217	0.707	0.00121	0.000588	0.999	0.00609	TRUE	FALSE	TRUE
g-tub	Q8IAN7	Tubulin gamma chain	-2.28	-0.0664	0.371	0.0014	0.268	0.548	0.00303	0.976	0.714	TRUE	FALSE	FALSE
H45	Q8IKF0		-0.407	3.68	1.27	0.424	5.78e-08	0.0202	0.484	4.72e-05	0.00242	FALSE	TRUE	TRUE
HAL	P42357	Histidine ammonia-lyase	-4.4	-0.748	-3.09	3.67e-05	0.943	0.00128	0.000116	0.807	0.021	TRUE	FALSE	TRUE
HIST1H2BJ	B4DR52	Histone H2B;Histone H2B type 1-J;Histone H2B type 2-F;Histone H2B type 1-O;Histone H2B type 1-B;Histone H2B type F-S;Histone H2B type 1-D;Histone H2B type 1-C/E/F/G/I;Histone H2B type 2-E;Histone H2B type 1-K;Histone H2B type 1-H;Histone H2B type 1-N;Histone H2B type 1-M;Histone H2B type 1-L;Histone H2B type 1-A;Histone H2B type 3-B	-2.71	0.575	-1.22	0.0117	0.755	0.222	0.0204	0.895	0.0666	TRUE	FALSE	FALSE
HSP90AA1	P07900	Heat shock protein HSP 90-alpha	-3.61	-0.339	-3.13	0.002	0.455	0.00586	0.00419	0.934	0.00499	TRUE	FALSE	TRUE
HSP90AB1	P08238	Heat shock protein HSP 90-beta	-2.76	-0.558	-2.49	0.0123	0.298	0.0221	0.0211	0.895	0.014	TRUE	FALSE	TRUE
HSPA5	P11021	78 kDa glucose-regulated protein	-3.28	-0.849	-2.11	0.00129	0.278	0.0252	0.00283	0.787	0.765	TRUE	FALSE	TRUE
HSPA6	P17066	Heat shock 70 kDa protein 6;Putative heat shock 70 kDa protein 7	-1.32	1.79	-0.106	0.159	0.614	0.907	0.199	0.433	0.169	FALSE	FALSE	FALSE
HSPA8	P11142	Heat shock cognate 71 kDa protein	-1.56	0.228	-1.46	0.000313	0.903	0.000594	0.00081	0.887	0.000542	TRUE	FALSE	TRUE
HSPB1	P04792	Heat shock protein beta-1	-4.74	-0.984	-2.36	0.00569	0.94	0.136	0.0106	0.887	0.385	TRUE	FALSE	FALSE
HT1	Q7KWJ5		-1.81	1.02	1.48	0.0941	0.00314	0.164	0.127	0.786	0.00272	FALSE	FALSE	FALSE
I3L1M0	I3L1M0		-1.79	-2.48	-0.365	0.155	0.263	0.765	0.196	0.409	0.599	FALSE	FALSE	FALSE
IDE	P14735	Insulin-degrading enzyme	-2.22	-0.126	-3.23	0.0162	0.0438	0.00113	0.0267	0.974	0.186	TRUE	FALSE	TRUE
IGHA1	P01876	Ig alpha-1 chain C region;Ig alpha-2 chain C region	-2.78	-0.227	-2.94	0.0548	0.122	0.044	0.0786	0.974	0.743	FALSE	FALSE	FALSE
IGHG1	P01857	Ig gamma-1 chain C region	-4.85	0.899	-2.85	5.16e-05	0.847	0.00635	0.000156	0.787	0.0027	TRUE	FALSE	TRUE
IGKC	P01834	Ig kappa chain C region	-2.53	0.215	-0.529	0.0374	0.236	0.644	0.0554	0.971	0.619	FALSE	FALSE	FALSE
iRTpep	iRTpep		-2.35	-0.165	-1.82	0.00323	0.302	0.017	0.00636	0.96	0.248	TRUE	FALSE	TRUE
JUP	P14923	Junction plakoglobin	-2.56	-0.228	-1.58	7.52e-06	0.624	0.00131	2.68e-05	0.902	0.0238	TRUE	FALSE	TRUE
KPRP	Q5T749	Keratinocyte proline-rich protein	-4.31	1.1	0.128	0.0202	0.678	0.94	0.0325	0.887	0.894	TRUE	FALSE	FALSE
KRT17	F5GWP8		-2.29	0.138	-1.99	6.94e-05	0.193	0.000295	0.000202	0.936	0.0065	TRUE	FALSE	TRUE
KRT6B	P04259	Keratin, type II cytoskeletal 6B	-5.91	0.181	-3.49	0.000144	0.442	0.0112	0.000397	0.974	0.0659	TRUE	FALSE	TRUE
LAP	Q8IL11		-0.888	-0.187	2.07	0.142	0.748	0.00209	0.181	0.936	0.00128	FALSE	FALSE	TRUE
LCN1	P31025	Lipocalin-1;Putative lipocalin 1-like protein 1	-4	-0.918	-1.6	1.36e-05	0.19	0.03	4.66e-05	0.659	0.0477	TRUE	FALSE	TRUE
LDHA	P00338-3	L-lactate dehydrogenase A chain	-3.53	-0.768	-3.72	0.000963	0.0511	0.000597	0.00222	0.844	0.296	TRUE	FALSE	TRUE
LGALS3	P17931	Galectin-3	-2.91	-0.905	-2.35	0.00112	0.503	0.00574	0.00253	0.723	0.279	TRUE	FALSE	TRUE
LGALS7	P47929	Galectin-7	-2.29	0.261	-2.99	0.0117	0.156	0.00178	0.0203	0.936	0.0376	TRUE	FALSE	TRUE
LMNA	P02545-2	Prelamin-A/C;Lamin-A/C	-4.09	-0.0158	-3.06	0.00146	0.212	0.0116	0.00313	0.996	0.197	TRUE	FALSE	TRUE
LTF	E7EQB2	Lactotransferrin;Lactoferricin-H;Kaliocin-1;Lactoferroxin-A;Lactoferroxin-B;Lactoferroxin-C	-2.31	-1.35	-2.24	0.00731	0.407	0.00885	0.0133	0.52	0.783	TRUE	FALSE	TRUE
MAHRP1	C0H5L9		-0.345	1.58	0.904	0.554	0.0164	0.131	0.607	0.204	0.208	FALSE	FALSE	FALSE
MAL13P1.114	C0H5C8		2.08	0.264	-1.05	0.000162	0.607	0.0285	0.000442	0.895	0.0054	TRUE	FALSE	TRUE
MAL13P1.132	Q8IE75		0.637	-0.109	-1.48	0.307	0.285	0.0246	0.359	0.974	0.307	FALSE	FALSE	TRUE
MAL13P1.148	Q8IE50		-0.469	0.934	1.85	0.541	0.0452	0.024	0.597	0.708	0.0071	FALSE	FALSE	TRUE
MAL13P1.171	Q8IDZ5		3.83	1.11	4.4	6.35e-07	0.0725	8.62e-08	2.9e-06	0.367	9.92e-07	TRUE	FALSE	TRUE
MAL13P1.172	C0H5F2		-1.62	0.443	1.01	0.0221	0.569	0.138	0.0352	0.887	0.209	TRUE	FALSE	FALSE
MAL13P1.190	Q8IDV2		4.43	1.1	3.71	1.25e-09	0.253	2.04e-08	1.38e-08	0.203	2.07e-06	TRUE	FALSE	TRUE
MAL13P1.196	Q8IDU4		1.5	0.587	-0.329	0.00555	0.538	0.499	0.0104	0.71	0.259	TRUE	FALSE	FALSE
MAL13P1.209	C0H5G3	60S ribosomal protein L18	6.62	0.859	6.16	1.1e-10	0.338	3.55e-10	2.05e-09	0.548	1.96e-08	TRUE	FALSE	TRUE
MAL13P1.233	Q8IDN4		6.97	0.149	4.28	1.45e-11	0.978	3.75e-08	5.78e-10	0.936	5.68e-07	TRUE	FALSE	TRUE
MAL13P1.237	Q8IDM3		8.03	0.495	6.63	6.16e-12	0.892	1.53e-10	2.98e-10	0.792	1.56e-08	TRUE	FALSE	TRUE
MAL13P1.253	Q8IDJ7		0.966	0.128	-0.902	0.0344	0.371	0.0466	0.0514	0.937	0.191	FALSE	FALSE	FALSE
MAL13P1.257	Q8IDI8		-1.25	0.0733	2.28	0.0323	0.764	0.000514	0.0487	0.974	0.00323	TRUE	FALSE	TRUE
MAL13P1.270	Q8IDG2	Proteasome subunit alpha type	1.01	1.49	-0.00581	0.0445	0.642	0.99	0.0651	0.122	0.0245	FALSE	FALSE	FALSE
MAL13P1.285	Q8IDC5		2.01	-0.005	-0.0883	0.0052	0.456	0.891	0.00981	0.998	0.432	TRUE	FALSE	FALSE
MAL13P1.303	C0H5J5		3.86	-0.0413	3.78	1.63e-08	0.781	2.29e-08	1.15e-07	0.977	1.38e-07	TRUE	FALSE	TRUE
MAL13P1.308	C0H5J9		0.955	-0.771	-1.39	0.0923	0.692	0.0187	0.125	0.627	0.184	FALSE	FALSE	TRUE
MAL13P1.330	Q8ID51		2.32	0.0602	-1.14	0.000119	0.32	0.0282	0.000334	0.976	0.2	TRUE	FALSE	TRUE
MAL13P1.337	Q8ID38		-1.62	1.25	1.03	0.0285	0.706	0.145	0.0439	0.493	0.957	TRUE	FALSE	FALSE
MAL13P1.341	Q8ID32		2.46	-0.433	3.39	0.000621	0.428	2.11e-05	0.00151	0.88	9.07e-05	TRUE	FALSE	TRUE
MAL13P1.344	Q8I6Z4		5.31	-0.301	3.54	8.88e-09	0.982	3.12e-06	7.12e-08	0.895	5.49e-06	TRUE	FALSE	TRUE
MAL13P1.348	C0H5L4		1	1.26	-1.04	0.0988	0.115	0.0888	0.132	0.362	0.0518	FALSE	FALSE	FALSE
MAL13P1.35	C0H5A4		2.9	0.602	-0.246	0.000128	0.926	0.687	0.000356	0.786	0.25	TRUE	FALSE	FALSE
MAL13P1.405	C0H5H1		1.23	0.0157	1.41	0.00767	0.891	0.0028	0.0138	0.989	0.00854	TRUE	FALSE	TRUE
MAL13P1.50	Q8IEL0		2.86	-0.0719	3.44	4.89e-06	0.666	3.98e-07	1.85e-05	0.974	9.95e-07	TRUE	FALSE	TRUE
MAL13P1.540	C0H5H0		-0.675	0.474	3.5	0.201	0.303	1.84e-06	0.246	0.801	6.94e-06	FALSE	FALSE	TRUE
MAL13P1.56	Q8IEK1		1.44	-0.246	2.66	0.024	0.0736	0.000233	0.0378	0.926	8.48e-06	TRUE	FALSE	TRUE
MAL13P1.61	Q8IEJ0		2.13	0.232	3.63	0.000543	0.106	1.08e-06	0.00133	0.926	8.59e-07	TRUE	FALSE	TRUE
MAL13P1.63	C0H5B1		5.03	0.0451	1.09	4.96e-10	0.881	0.0195	6.89e-09	0.977	0.053	TRUE	FALSE	TRUE
MAL13P1.82	C0H5B7		2.09	0.627	1.77	0.000149	0.49	0.000775	0.000411	0.629	0.00813	TRUE	FALSE	TRUE
MAL13P1.92	C0H5C2		6.67	0.788	5.73	8.55e-11	0.277	1.03e-09	1.74e-09	0.581	3.23e-08	TRUE	FALSE	TRUE
MAL3P3.19	O00806	60S acidic ribosomal protein P2	4.46	2.76	7.47	6.22e-06	0.579	3.59e-09	2.3e-05	0.0439	5.08e-06	TRUE	TRUE	TRUE
MAL7P1.114	Q8IBN7		1.15	0.595	2.52	0.073	0.155	0.000566	0.102	0.787	0.000543	FALSE	FALSE	TRUE
MAL7P1.119	Q8IBN1		5.28	-0.568	4.06	1.47e-08	0.218	6.95e-07	1.06e-07	0.776	5.53e-06	TRUE	FALSE	TRUE
MAL7P1.12	Q8IC35		2.16	0.774	1.69	2.25e-05	0.121	0.000321	7.49e-05	0.426	0.0019	TRUE	FALSE	TRUE
MAL7P1.158	C0H4Q0		0.825	-0.735	-1.47	0.184	0.474	0.0238	0.227	0.71	0.659	FALSE	FALSE	TRUE
MAL7P1.209	C0H4M1		2.1	0.571	-0.863	0.00188	0.517	0.152	0.00397	0.787	0.12	TRUE	FALSE	FALSE
MAL7P1.22	Q8IC14		0.55	0.653	-1.71	0.358	0.204	0.00861	0.414	0.745	0.0238	FALSE	FALSE	TRUE
MAL7P1.229	C0H4J7		8.41	2.02	6.35	1.39e-10	0.141	1.28e-08	2.46e-09	0.138	1.22e-06	TRUE	FALSE	TRUE
MAL7P1.26	Q8IC06		2.85	0.375	-1.31	0.000451	0.186	0.0645	0.00114	0.895	0.312	TRUE	FALSE	FALSE
MAL7P1.300	C0H4K8		3.05	-0.317	0.789	0.000125	0.553	0.226	0.000349	0.918	0.0482	TRUE	FALSE	FALSE
MAL7P1.67	C0H4M7		-0.964	0.914	2.78	0.15	0.119	0.000386	0.191	0.629	0.000682	FALSE	FALSE	TRUE
MAL7P1.77	Q8IBT7		-1.93	1.4	3.77	0.00489	0.49	6.31e-06	0.00929	0.327	0.00058	TRUE	FALSE	TRUE
MAL7P1.81	Q8IBT2	Eukaryotic translation initiation factor 3 subunit I	2.12	0.0462	2.35	0.00113	0.984	0.000449	0.00255	0.985	0.00135	TRUE	FALSE	TRUE
MAL8P1.103	C0H4U0		-1.9	0.785	0.271	0.0029	0.919	0.631	0.00577	0.634	0.468	TRUE	FALSE	FALSE
MAL8P1.105	Q8IAU7		4.28	-0.179	5.46	3.89e-07	0.655	1.05e-08	1.89e-06	0.936	1.43e-07	TRUE	FALSE	TRUE
MAL8P1.109	C0H4T6		4.27	0.186	-0.982	4.31e-08	0.617	0.0546	2.82e-07	0.934	0.0993	TRUE	FALSE	FALSE
MAL8P1.121:exon:1	C0H4T1		3.52	-0.0738	-0.764	1.18e-06	0.723	0.141	4.93e-06	0.974	0.364	TRUE	FALSE	FALSE
MAL8P1.127	C0H4S8		2.42	0.293	-0.199	0.000614	0.8	0.739	0.0015	0.918	0.335	TRUE	FALSE	FALSE
MAL8P1.128	Q8IAR3		0.621	0.637	1.32	0.284	0.345	0.0306	0.334	0.738	0.0661	FALSE	FALSE	TRUE
MAL8P1.135	C0H4S1		1.93	0.266	-0.111	0.00273	0.266	0.845	0.00547	0.923	0.68	TRUE	FALSE	FALSE
MAL8P1.142	Q7K6A9	Proteasome subunit beta type	-1.34	0.651	2.02	0.0239	0.747	0.00154	0.0377	0.724	0.0194	TRUE	FALSE	TRUE
MAL8P1.150	C0H4R1		3.84	-0.456	-0.919	1.92e-07	0.593	0.0689	1.01e-06	0.791	0.708	TRUE	FALSE	FALSE
MAL8P1.156	Q8IAL6		4.59	0.227	-0.167	5.76e-07	0.852	0.789	2.65e-06	0.934	0.693	TRUE	FALSE	FALSE
MAL8P1.206	C0H4Z7		4.09	-0.566	3.92	4.92e-07	0.114	8.9e-07	2.3e-06	0.774	1.03e-07	TRUE	FALSE	TRUE
MAL8P1.3	Q8IBD3		-0.191	1.34	-0.0726	0.778	0.164	0.915	0.802	0.433	0.561	FALSE	FALSE	FALSE
MAL8P1.32	Q8IB78		-0.812	1.52	1.91	0.119	0.0125	0.00114	0.155	0.139	0.00488	FALSE	FALSE	TRUE
MAL8P1.40	Q8IB66		4.25	1.34	4.87	7.62e-07	0.0636	1.11e-07	3.44e-06	0.327	1.39e-06	TRUE	FALSE	TRUE
MAL8P1.48	Q8IB57		2.54	0.472	1.36	0.000689	0.983	0.0426	0.00164	0.871	0.21	TRUE	FALSE	FALSE
MAL8P1.51	C0H4W6		2.02	0.83	4.2	0.0188	0.286	4.09e-05	0.0303	0.774	0.000129	TRUE	FALSE	TRUE
MAL8P1.53	Q8IB44		3.34	0.256	4.65	6.71e-07	0.342	4.87e-09	3.05e-06	0.895	4.02e-08	TRUE	FALSE	TRUE
MAL8P1.62	Q8IB31		0.179	0.221	0.623	0.739	0.579	0.254	0.776	0.926	0.248	FALSE	FALSE	FALSE
MAL8P1.69	C0H4V6		1.62	0.0313	1.21	0.000796	0.898	0.00754	0.00187	0.987	0.0129	TRUE	FALSE	TRUE
MAL8P1.73	C0H4V4		8.44	0.573	6.52	1.96e-12	0.36	1.55e-10	1.2e-10	0.745	7.5e-09	TRUE	FALSE	TRUE
MAL8P1.83	Q8IAZ3	Eukaryotic translation initiation factor 3 subunit G	-0.982	-0.727	0.252	0.0521	0.5	0.6	0.0751	0.592	0.227	FALSE	FALSE	FALSE
MAL8P1.95	C0H4U4		0.821	-1.71	2.99	0.41	0.602	0.00649	0.47	0.525	0.00112	FALSE	FALSE	TRUE
MC-2TM	O96287		-0.0587	-0.637	0.965	0.924	0.958	0.131	0.938	0.774	0.0268	FALSE	FALSE	FALSE
MC-2TM.1	Q8IIY8		-0.892	0.839	1.34	0.0756	0.0343	0.0109	0.105	0.52	0.00744	FALSE	FALSE	TRUE
MESA	Q8I492		2.52	0.758	5.04	0.00135	0.181	5.06e-07	0.00294	0.738	2.01e-06	TRUE	FALSE	TRUE
MIF.1	Q8I5C5		-2.39	0.567	1.23	0.0123	0.209	0.168	0.0211	0.887	0.0778	TRUE	FALSE	FALSE
MPP1	Q00013-2	55 kDa erythrocyte membrane protein	-1.12	0.492	1.29	0.0928	0.0237	0.0557	0.125	0.86	0.293	FALSE	FALSE	FALSE
MSP1	Q8I0U8		-1.63	4.38	2.1	0.0113	9.86e-08	0.00185	0.0198	3.57e-05	0.000754	TRUE	TRUE	TRUE
MSP7	Q8IDX8		-0.99	0.62	1.29	0.0736	0.287	0.0233	0.102	0.724	0.0462	FALSE	FALSE	TRUE
MYH9	P35579	Myosin-9	-3.52	0.97	-2.58	0.00217	0.0742	0.0176	0.00448	0.787	0.147	TRUE	FALSE	TRUE
MyoE	C6KSY1		4.14	0.11	-1	4.14e-07	0.35	0.0794	1.99e-06	0.968	0.335	TRUE	FALSE	FALSE
NCCRP1	Q6ZVX7	F-box only protein 50	-2.17	-0.0254	-2.04	0.0187	0.882	0.0257	0.0303	0.991	0.0341	TRUE	FALSE	TRUE
NCS	Q8I239		-0.312	0.682	-1.68	0.619	0.484	0.0136	0.666	0.751	0.0113	FALSE	FALSE	TRUE
NRAS	P01111	GTPase NRas;GTPase KRas;GTPase KRas, N-terminally processed;GTPase HRas;GTPase HRas, N-terminally processed	-0.785	0.0877	-1.35	0.275	0.00949	0.069	0.324	0.976	0.000304	FALSE	FALSE	FALSE
O97313	O97313	40S ribosomal protein S3a	8.11	0.524	6.01	5.39e-13	0.138	8.76e-11	7.07e-11	0.731	3.55e-09	TRUE	FALSE	TRUE
OAT	Q6LFH8	Ornithine aminotransferase	-1.44	0.329	2.13	0.00711	0.595	0.000291	0.013	0.886	0.00108	TRUE	FALSE	TRUE
pdx1	C6KT50	Pyridoxal 5-phosphate synthase subunit Pdx1	-1.13	1.44	1.55	0.0161	1.09e-12	0.00176	0.0265	0.0965	2.56e-10	TRUE	FALSE	TRUE
PF07_0007	Q8IC43		4.45	1.77	4.07	1.17e-07	0.123	4.32e-07	6.61e-07	0.101	4.61e-05	TRUE	FALSE	TRUE
PF07_0008	Q8IC42		3.99	0.665	4.22	1.47e-06	0.694	6.91e-07	6.04e-06	0.724	1.34e-05	TRUE	FALSE	TRUE
PF07_0017	Q8IC26		-0.245	0.326	-0.203	0.643	0.128	0.701	0.685	0.894	0.609	FALSE	FALSE	FALSE
PF07_0024	Q8IC15		1.31	0.91	-1	0.024	0.368	0.0753	0.0378	0.548	0.027	TRUE	FALSE	FALSE
PF07_0029	Q8IC05		0.459	0.545	2.55	0.574	0.0376	0.00515	0.626	0.887	0.000469	FALSE	FALSE	TRUE
PF07_0033	Q8IC01		1.75	0.0849	-0.839	0.00123	0.121	0.0839	0.00273	0.974	0.00413	TRUE	FALSE	FALSE
PF07_0035	Q8IBZ8		2.22	-0.137	1.24	0.0013	0.796	0.0479	0.00285	0.96	0.0762	TRUE	FALSE	FALSE
PF07_0040	Q8IBZ2		1.36	0.827	-2.31	0.0147	0.0779	0.000222	0.0247	0.566	0.001	TRUE	FALSE	TRUE
PF07_0041	Q8IBY9		1.79	0.908	-0.656	0.00374	0.611	0.238	0.00728	0.548	0.0457	TRUE	FALSE	FALSE
PF07_0043	Q8IBY4		7.35	1.47	5.84	1.72e-11	0.0371	7.8e-10	6.4e-10	0.173	3.25e-08	TRUE	FALSE	TRUE
PF07_0047	P46468	Putative cell division cycle ATPase	3.97	-0.657	4.15	4.71e-07	0.0995	2.45e-07	2.22e-06	0.7	3.4e-06	TRUE	FALSE	TRUE
PF07_0054	Q8IBV7	Histone H2B	0.772	0.749	5.85	0.235	0.000394	2.26e-08	0.283	0.724	0.00303	FALSE	FALSE	TRUE
PF07_0073	Q8IBS3		-0.833	0.683	1.61	0.127	0.663	0.0063	0.164	0.678	0.246	FALSE	FALSE	TRUE
PF07_0079	Q8IBQ6		5.48	1.36	5.44	2.95e-06	0.0452	3.29e-06	1.16e-05	0.566	6.05e-06	TRUE	FALSE	TRUE
PF07_0080	Q8IBQ5		3.97	1.58	5.25	0.00075	0.689	4.32e-05	0.00177	0.575	0.00777	TRUE	FALSE	TRUE
PF07_0085	Q8IBP8		-2.55	0.783	1.45	0.000289	0.989	0.0203	0.000757	0.647	0.312	TRUE	FALSE	TRUE
PF07_0087	Q8IBP0		-2.21	0.281	3.23	0.0014	0.701	3.02e-05	0.00303	0.923	0.000579	TRUE	FALSE	TRUE
PF07_0088	Q8IBN5		4.75	0.602	5.94	2.78e-07	0.362	9.91e-09	1.4e-06	0.786	1.72e-06	TRUE	FALSE	TRUE
PF07_0110	Q8IBI8		1.44	-0.0997	-1.66	0.0113	0.396	0.00455	0.0198	0.971	0.0672	TRUE	FALSE	TRUE
PF07_0112	Q8IBI3	Proteasome subunit alpha type	-2.93	1.27	1.74	0.000304	0.114	0.0165	0.000789	0.451	0.0462	TRUE	FALSE	TRUE
PF07_0115	Q8IBH9		3.45	0.336	3.45	4.37e-06	0.827	4.31e-06	1.68e-05	0.894	8.95e-05	TRUE	FALSE	TRUE
PF07_0117	Q8IBH7		3.71	0.374	2.39	6.95e-06	0.0293	0.000817	2.52e-05	0.894	6.77e-05	TRUE	FALSE	TRUE
PF08_0003	Q8IBD1		-1.77	0.539	0.525	0.006	0.279	0.367	0.0111	0.792	0.337	TRUE	FALSE	FALSE
PF08_0006	Q8IBC3		-1.71	0.09	-0.469	0.0141	0.887	0.467	0.0239	0.974	0.365	TRUE	FALSE	FALSE
PF08_0031	Q8IB73		-0.472	-0.569	0.265	0.473	0.543	0.685	0.533	0.823	0.102	FALSE	FALSE	FALSE
PF08_0032	Q8IB72		6.61	0.291	7.18	1.08e-10	0.992	2.74e-11	2.05e-09	0.895	3.55e-09	TRUE	FALSE	TRUE
PF08_0035	Q8IB63		2.78	0.939	0.65	6.28e-05	0.378	0.244	0.000185	0.536	0.746	TRUE	FALSE	FALSE
PF08_0039	Q8IB51		6.23	1.27	4	2.5e-10	0.214	2.46e-07	3.82e-09	0.263	1.16e-05	TRUE	FALSE	TRUE
PF08_0054	Q8IB24		0.807	4.97	2.51	0.129	3.08e-10	9.87e-05	0.166	1.07e-06	3.87e-06	FALSE	TRUE	TRUE
PF08_0059	Q7K6B1		0.752	0.241	0.949	0.304	0.294	0.199	0.357	0.934	0.0781	FALSE	FALSE	FALSE
PF08_0063	Q8IB03		-2.14	0.262	-0.952	0.000362	0.305	0.0682	0.000927	0.908	0.219	TRUE	FALSE	FALSE
PF08_0074	Q8IAX8		8.38	2.11	7.99	2.36e-10	0.321	5.15e-10	3.67e-09	0.13	1.33e-07	TRUE	FALSE	TRUE
PF08_0075	Q8IAX6	60S ribosomal protein L13	8.4	1.43	7.65	4.75e-11	0.933	2.26e-10	1.21e-09	0.327	7.55e-08	TRUE	FALSE	TRUE
PF08_0076	Q8IAX5		5.16	1.3	5.48	3.36e-07	0.0244	1.38e-07	1.66e-06	0.439	5.15e-07	TRUE	FALSE	TRUE
PF08_0086	Q8IAW1		2.5	0.634	-0.768	0.00105	0.663	0.248	0.00239	0.787	0.0297	TRUE	FALSE	FALSE
PF08_0087	Q8IAW0	Importin subunit alpha	0.0508	0.763	2.87	0.952	0.992	0.00299	0.959	0.813	0.0357	FALSE	FALSE	TRUE
PF08_0091	Q8IAV1		4.07	0.0412	4.44	1.11e-06	0.572	3.25e-07	4.66e-06	0.988	9.92e-07	TRUE	FALSE	TRUE
PF08_0096	Q8IAU1		5.34	0.944	2.14	3.37e-08	0.216	0.00182	2.26e-07	0.575	0.00785	TRUE	FALSE	TRUE
PF08_0113	Q8IAQ8		3.7	0.719	5.52	1.47e-07	0.875	2.89e-10	8.11e-07	0.575	5.17e-08	TRUE	FALSE	TRUE
PF08_0123	C0H4R3		-0.181	0.726	-1.77	0.776	0.42	0.011	0.801	0.724	0.0105	FALSE	FALSE	TRUE
PF08_0132	Q8IAM0		-0.275	-0.575	1.6	0.62	0.751	0.00867	0.666	0.774	0.00108	FALSE	FALSE	TRUE
PF10_0028	Q8IK12		5.17	1.44	4.52	2.8e-09	0.00177	2.27e-08	2.57e-08	0.16	9.98e-08	TRUE	FALSE	TRUE
PF10_0038	Q8IK02		2.63	0.0462	3.55	0.0297	0.919	0.00508	0.0455	0.988	0.00893	TRUE	FALSE	TRUE
PF10_0039	Q8IK01		-1.05	1.54	-0.344	0.154	0.397	0.633	0.195	0.362	0.124	FALSE	FALSE	FALSE
PF10_0041	Q8IJZ9		1.73	0.904	2.61	0.00558	0.48	0.000159	0.0104	0.566	0.00291	TRUE	FALSE	TRUE
PF10_0043	Q8IJZ7		8.03	-0.354	8	1.73e-12	0.36	1.86e-12	1.2e-10	0.88	4.23e-10	TRUE	FALSE	TRUE
PF10_0047	Q8IJZ3		-1.05	1.22	2.3	0.0921	0.648	0.00104	0.125	0.409	0.0545	FALSE	FALSE	TRUE
PF10_0063	Q8IJX8		7.09	2.55	6.52	4.72e-08	0.0351	1.62e-07	3.05e-07	0.122	4.6e-06	TRUE	FALSE	TRUE
PF10_0068	Q8IJX3		7.29	0.697	6.41	1.88e-12	0.16	1.7e-11	1.2e-10	0.575	1.59e-09	TRUE	FALSE	TRUE
PF10_0077	Q8IJW4	Eukaryotic translation initiation factor 3 subunit D	3.54	-0.311	0.816	1.5e-06	0.378	0.125	6.1e-06	0.895	0.25	TRUE	FALSE	FALSE
PF10_0081	Q8IJW0		2.41	0.381	3.21	0.00114	0.692	6.71e-05	0.00255	0.895	0.000324	TRUE	FALSE	TRUE
PF10_0084	Q7KQL5	Tubulin beta chain	2.53	1.97	5.01	0.000255	0.0468	4.24e-08	0.000682	0.0756	2.92e-06	TRUE	FALSE	TRUE
PF10_0085	Q8IJV7		3.96	0.02	2.21	1.57e-08	0.398	4.32e-05	1.12e-07	0.988	3.12e-05	TRUE	FALSE	TRUE
PF10_0100	Q8IJU2		6.72	0.787	5.98	2.2e-10	0.0382	1.47e-09	3.6e-09	0.618	1.34e-08	TRUE	FALSE	TRUE
PF10_0103	Q8IJT9		4.66	0.141	4.23	1.19e-06	0.83	4.34e-06	4.93e-06	0.963	4.05e-05	TRUE	FALSE	TRUE
PF10_0104	Q8IJT8		3.19	0.399	3.51	6.94e-06	0.231	1.99e-06	2.52e-05	0.86	4.36e-06	TRUE	FALSE	TRUE
PF10_0111	Q8IJT1	Proteasome subunit beta type	-1.37	0.334	0.087	0.00959	0.764	0.856	0.0169	0.882	0.85	TRUE	FALSE	FALSE
PF10_0115	Q8IJS7		8.21	0.361	7.82	2.59e-12	0.396	5.98e-12	1.48e-10	0.882	5.77e-10	TRUE	FALSE	TRUE
PF10_0121	Q8IJS1		0.998	-0.201	0.26	0.272	0.463	0.771	0.322	0.96	0.267	FALSE	FALSE	FALSE
PF10_0126	Q8IJR6		5.71	-0.05	5.4	2.32e-10	0.616	5.83e-10	3.67e-09	0.976	2.06e-08	TRUE	FALSE	TRUE
PF10_0130	Q8IJR2		3.54	-0.13	5.12	4.56e-06	0.808	2.47e-08	1.74e-05	0.96	1.32e-07	TRUE	FALSE	TRUE
PF10_0153	Q8IJN9		3.71	0.208	2.95	1.01e-07	0.14	2.55e-06	5.81e-07	0.923	2.08e-06	TRUE	FALSE	TRUE
PF10_0154	Q8IJN8		-0.835	0.51	1.62	0.136	0.957	0.00706	0.175	0.792	0.0709	FALSE	FALSE	TRUE
PF10_0165	Q7KQL4	DNA polymerase	1.38	0.821	-2.04	0.0206	0.0571	0.00138	0.033	0.608	0.00888	TRUE	FALSE	TRUE
PF10_0174	Q8IJM0		1.23	0.582	-1.52	0.0184	0.203	0.00494	0.0299	0.715	0.0119	TRUE	FALSE	TRUE
PF10_0207	Q8IJJ0		2.38	-0.369	1.45	0.000162	0.669	0.00989	0.000442	0.88	0.00182	TRUE	FALSE	TRUE
PF10_0208	Q8IJI9		4.19	1.12	4.22	9.28e-07	0.55	8.38e-07	4.03e-06	0.451	0.000472	TRUE	FALSE	TRUE
PF10_0213	Q8IJI4		-0.924	0.864	2.86	0.11	0.852	5.65e-05	0.145	0.575	0.00288	FALSE	FALSE	TRUE
PF10_0217	Q8IJI0		3.89	0.385	3.83	3.81e-07	0.353	4.88e-07	1.86e-06	0.869	2.11e-06	TRUE	FALSE	TRUE
PF10_0223	Q8IJH5		1.54	0.226	-1.82	0.014	0.317	0.00467	0.0237	0.934	0.0316	TRUE	FALSE	TRUE
PF10_0232	Q8IJG6		-1.72	0.643	1.7	0.0118	0.341	0.0129	0.0205	0.774	0.0264	TRUE	FALSE	TRUE
PF10_0242	Q8IJF6		-0.3	0.768	-0.153	0.608	0.0238	0.793	0.658	0.668	0.448	FALSE	FALSE	FALSE
PF10_0257	Q8IJE1		2.48	0.886	-0.578	0.000694	0.666	0.356	0.00165	0.618	0.095	TRUE	FALSE	FALSE
PF10_0264	Q8IJD4	40S ribosomal protein SA	0.411	1.58	2.42	0.511	1.13e-05	0.000937	0.57	0.247	4.17e-06	FALSE	FALSE	TRUE
PF10_0268	Q8IJD0		-0.339	1.38	3.27	0.649	0.961	0.000288	0.69	0.467	0.0354	FALSE	FALSE	TRUE
PF10_0272	Q8IJC6		7.87	0.211	7.75	2.01e-11	0.573	2.6e-11	6.87e-10	0.934	1.59e-09	TRUE	FALSE	TRUE
PF10_0287	Q8IJB1		1.15	1.44	1.33	0.0666	0.607	0.0365	0.0935	0.285	0.77	FALSE	FALSE	FALSE
PF10_0306	Q8IJ93		-1.51	-0.0742	-0.112	0.0181	2.59e-05	0.849	0.0294	0.976	0.000104	TRUE	FALSE	FALSE
PF10_0323	Q8IJ76		6.56	1.12	3.85	5.62e-08	0.961	6.41e-05	3.46e-07	0.608	0.00367	TRUE	FALSE	TRUE
PF10_0325	Q8IJ74		-0.246	-0.534	0.664	0.618	0.787	0.187	0.666	0.751	0.0237	FALSE	FALSE	FALSE
PF10_0340	Q8IJ60		-0.864	0.223	4	0.0983	0.0699	1.93e-07	0.131	0.926	1.69e-07	FALSE	FALSE	TRUE
PF10_0360	Q8IJ40		-1.82	0.478	-0.0939	0.0142	0.0615	0.89	0.024	0.882	0.317	TRUE	FALSE	FALSE
PF10_0361	Q8IJ39		1.94	0.8	-1.77	0.00275	0.0102	0.00535	0.00549	0.629	0.141	TRUE	FALSE	TRUE
PF10_0363	Q8IJ37	Pyruvate kinase	-1.28	0.513	0.736	0.0597	0.76	0.263	0.0844	0.855	0.564	FALSE	FALSE	FALSE
PF10_0366	Q8IJ34		2.42	0.328	3.42	0.00589	0.0693	0.00033	0.011	0.926	4.78e-05	TRUE	FALSE	TRUE
PF10_0372	Q8IJ28		3.64	0.965	5.23	0.00857	0.753	0.000487	0.0153	0.86	0.00321	TRUE	FALSE	TRUE
PF11_0039	Q7KQK8		3.49	0.261	-0.462	1.05e-06	0.117	0.356	4.52e-06	0.908	0.0113	TRUE	FALSE	FALSE
PF11_0043	Q8IIX0		6.31	-0.0533	6.64	4.92e-10	0.968	2.14e-10	6.89e-09	0.977	7.09e-09	TRUE	FALSE	TRUE
PF11_0048	Q8IIW5	Casein kinase II subunit beta	1.89	0.705	-1.7	0.00258	0.199	0.00579	0.0052	0.682	0.0121	TRUE	FALSE	TRUE
PF11_0051	Q8IIW2		-0.81	0.759	0.197	0.166	0.205	0.73	0.208	0.659	0.781	FALSE	FALSE	FALSE
PF11_0053	Q8IIW0		3.01	0.0677	2.99	1.16e-06	0.407	1.25e-06	4.86e-06	0.974	2.11e-06	TRUE	FALSE	TRUE
PF11_0055	Q8IIV8		-0.776	0.607	3.5	0.119	0.3	6.89e-07	0.155	0.693	5.25e-06	FALSE	FALSE	TRUE
PF11_0061	Q8IIV2	Histone H4	-3.47	0.904	2.4	5.02e-08	4.23e-05	8.48e-06	3.22e-07	0.328	0.186	TRUE	FALSE	TRUE
PF11_0062	Q8IIV1	Histone H2B	0.443	0.307	3.37	0.265	0.0021	5.73e-08	0.313	0.855	0.000956	FALSE	FALSE	TRUE
PF11_0064	Q8IIU9		1.71	0.511	2.69	0.0132	0.995	0.000403	0.0226	0.849	0.0054	TRUE	FALSE	TRUE
PF11_0065	Q8IIU8	40S ribosomal protein S4	4.45	1.32	6.87	8.93e-07	0.032	1.31e-09	3.9e-06	0.369	1.13e-05	TRUE	FALSE	TRUE
PF11_0067	Q8IIU7		6.86	-0.328	5.43	6.02e-10	0.495	2.46e-08	7.89e-09	0.895	3.03e-07	TRUE	FALSE	TRUE
PF11_0068	Q8IIU6	tRNA-splicing ligase RtcB homolog	2.68	-0.446	-0.807	0.00209	0.591	0.295	0.00434	0.895	0.365	TRUE	FALSE	FALSE
PF11_0069	Q8IIU5		0.953	1.42	-0.554	0.106	0.403	0.336	0.14	0.262	0.027	FALSE	FALSE	FALSE
PF11_0071	Q8IIU3		1.76	0.135	1.94	0.00065	0.161	0.000257	0.00157	0.936	7.8e-05	TRUE	FALSE	TRUE
PF11_0086	Q8IIS9		2.75	0.492	-1.16	0.000289	0.933	0.0756	0.000757	0.855	0.0312	TRUE	FALSE	FALSE
PF11_0096	Q8IIR9		4.6	0.627	4.83	5.3e-07	0.715	2.67e-07	2.46e-06	0.776	4.7e-06	TRUE	FALSE	TRUE
PF11_0097	Q8IIR8		0.684	1.03	0.824	0.205	0.254	0.13	0.25	0.438	0.496	FALSE	FALSE	FALSE
PF11_0098	Q8IIR7		2.92	-0.0361	3.04	4.11e-05	0.551	2.5e-05	0.000128	0.988	2.5e-05	TRUE	FALSE	TRUE
PF11_0099	Q8IIR6		6.86	0.519	6.14	1.34e-10	0.259	8.33e-10	2.41e-09	0.788	1.53e-08	TRUE	FALSE	TRUE
PF11_0106	Q8I713	60S ribosomal protein L36	3.82	-0.714	7.02	6.31e-05	1.31e-07	1.77e-08	0.000185	0.791	0.0694	TRUE	FALSE	TRUE
PF11_0111	Q8IIQ7		4.64	0.298	-2	2.05e-07	0.0101	0.00273	1.06e-06	0.91	0.332	TRUE	FALSE	TRUE
PF11_0121	C6S3F0		-3.73	0.472	-0.759	1.22e-07	0.244	0.108	6.84e-07	0.774	0.186	TRUE	FALSE	FALSE
PF11_0139	Q8IIN1		3.16	1.01	1.8	1.09e-05	0.332	0.00305	3.82e-05	0.451	0.038	TRUE	FALSE	TRUE
PF11_0141	Q8IIM9		2.99	0.627	2.76	2.64e-05	0.553	6.53e-05	8.62e-05	0.724	0.000644	TRUE	FALSE	TRUE
PF11_0146	Q8IIM4		2.41	1.42	1.96	0.000271	0.0443	0.00181	0.000717	0.229	0.0108	TRUE	FALSE	TRUE
PF11_0152	Q8IIL9		2.64	0.685	0.835	0.000473	0.864	0.196	0.00119	0.751	0.956	TRUE	FALSE	FALSE
PF11_0162	Q8IIL0		-1.06	0.734	-0.476	0.139	0.256	0.495	0.179	0.771	0.601	FALSE	FALSE	FALSE
PF11_0166	Q8IIK7		2.1	0.829	-0.829	0.00805	0.462	0.255	0.0144	0.724	0.17	TRUE	FALSE	FALSE
PF11_0171	Q8IIK2		8.82	1.04	8.35	1.97e-13	0.0187	5.08e-13	5.12e-11	0.345	2.56e-10	TRUE	FALSE	TRUE
PF11_0174	Q8IIJ9	Probable cathepsin C	-2.04	0.274	0.619	0.00526	0.655	0.349	0.00991	0.926	0.944	TRUE	FALSE	FALSE
PF11_0175	Q8IIJ8		5.78	1.06	7.89	1.33e-10	0.465	6.69e-13	2.41e-09	0.314	5.44e-10	TRUE	FALSE	TRUE
PF11_0179	Q8IIJ4		1.5	0.567	2	0.00423	0.527	0.000371	0.00815	0.71	0.00324	TRUE	FALSE	TRUE
PF11_0183	Q7KQK6		1.99	1.43	3.11	4.64e-05	2.72e-05	1.34e-07	0.000142	0.0487	9.79e-08	TRUE	TRUE	TRUE
PF11_0187	Q8III7		1.66	1.61	-0.0588	0.0314	0.286	0.935	0.0477	0.335	0.278	TRUE	FALSE	FALSE
PF11_0188	Q8III6		-0.0896	1.08	3.33	0.899	0.331	0.000145	0.916	0.592	0.00128	FALSE	FALSE	TRUE
PF11_0191	Q8III3		4.88	0.172	2.89	8.57e-09	0.423	1.38e-05	6.95e-08	0.934	2.17e-05	TRUE	FALSE	TRUE
PF11_0197	Q8IIH7		3.73	1.8	3.53	2.66e-05	0.137	5.07e-05	8.65e-05	0.222	0.00156	TRUE	FALSE	TRUE
PF11_0205	Q8IIG9		1.89	0.88	0.257	0.00472	0.658	0.668	0.00899	0.608	0.595	TRUE	FALSE	FALSE
PF11_0208	Q8IIG6		-0.452	0.679	2.84	0.526	0.000532	0.000692	0.584	0.787	4.36e-06	FALSE	FALSE	TRUE
PF11_0224	Q8IIF0		1.87	-0.208	3	0.0343	0.169	0.00172	0.0513	0.957	0.000139	FALSE	FALSE	TRUE
PF11_0225	Q8IIE9		2.23	-0.112	-1.42	0.00119	0.462	0.0247	0.00265	0.971	0.195	TRUE	FALSE	TRUE
PF11_0246	Q8IIC8		2.61	0.068	3.3	4.45e-06	0.0725	1.74e-07	1.71e-05	0.974	1.15e-07	TRUE	FALSE	TRUE
PF11_0250	Q8IIC4		1.65	0.732	-1.18	0.00134	0.764	0.0147	0.00294	0.557	0.00176	TRUE	FALSE	TRUE
PF11_0251	Q8IIC3		0.56	-0.449	3.09	0.441	0.355	0.000368	0.501	0.894	0.00184	FALSE	FALSE	TRUE
PF11_0260	Q8IIB4		6.25	-2.08	5.66	1.94e-07	0.000125	7.91e-07	1.02e-06	0.222	0.000208	TRUE	FALSE	TRUE
PF11_0262	Q8IIB2		-1.65	0.508	-0.517	0.0265	0.821	0.46	0.0412	0.877	0.14	TRUE	FALSE	FALSE
PF11_0266	Q8IIA8		3.53	0.255	2	3.91e-05	0.167	0.00675	0.000123	0.934	0.00163	TRUE	FALSE	TRUE
PF11_0269	Q8IIA5		-2.86	0.0166	0.583	0.00555	0.565	0.53	0.0104	0.996	0.977	TRUE	FALSE	FALSE
PF11_0270	Q8IIA4		-1.42	0.739	0.0493	0.0148	0.0913	0.927	0.0248	0.638	0.679	TRUE	FALSE	FALSE
PF11_0272	Q8IIA2		3.57	1.14	4.79	3.12e-07	0.000909	3.66e-09	1.55e-06	0.278	0.00184	TRUE	FALSE	TRUE
PF11_0275	Q8II99		-1.24	0.0515	-0.111	0.0259	0.742	0.83	0.0404	0.977	0.992	TRUE	FALSE	FALSE
PF11_0280	Q8II94	Small nuclear ribonucleoprotein F	2.63	0.293	2.63	0.000669	0.492	0.00067	0.00161	0.926	0.00105	TRUE	FALSE	TRUE
PF11_0281	Q8II93		-0.906	0.569	2.45	0.0776	0.692	7.69e-05	0.107	0.724	0.00556	FALSE	FALSE	TRUE
PF11_0301	Q8II73		2.27	1.68	4.56	0.0388	0.542	0.000282	0.0573	0.566	0.00602	FALSE	FALSE	TRUE
PF11_0303	Q8II71		2.3	1.14	1.78	0.00026	0.359	0.00255	0.000692	0.341	0.0643	TRUE	FALSE	TRUE
PF11_0305	Q8II69		2.34	0.3	2.45	2.95e-05	0.7	1.69e-05	9.51e-05	0.882	0.000115	TRUE	FALSE	TRUE
PF11_0312	Q8II62		2.58	-1.14	4.89	0.00192	7.16e-06	1.86e-06	0.00404	0.575	0.056	TRUE	FALSE	TRUE
PF11_0313	Q8II61		4.99	1.07	8.06	7.52e-10	2.69e-07	2.3e-13	9.31e-09	0.278	9.8e-07	TRUE	FALSE	TRUE
PF11_0314	Q8II60		3.59	-0.529	2.88	2.6e-07	0.275	5.14e-06	1.32e-06	0.724	2.03e-05	TRUE	FALSE	TRUE
PF11_0317	Q8II57		-1.82	0.755	1.93	0.00364	0.591	0.00229	0.00712	0.646	0.168	TRUE	FALSE	TRUE
PF11_0321	Q8II53		4.6	0.0231	3.58	4.42e-10	0.882	2.29e-08	6.48e-09	0.988	2.04e-07	TRUE	FALSE	TRUE
PF11_0331	Q8II43	T-complex protein 1 subunit alpha	1.36	0.204	-0.133	0.0236	0.675	0.811	0.0373	0.934	0.36	TRUE	FALSE	FALSE
PF11_0344	Q7KQK5		7.52	0.54	4.52	3.17e-11	0.0563	1.05e-07	9.39e-10	0.784	1.96e-07	TRUE	FALSE	TRUE
PF11_0351	Q8II24		1.06	1.42	1.94	0.0347	5.06e-05	0.000571	0.0518	0.142	2.1e-05	FALSE	FALSE	TRUE
PF11_0352	Q8II23		5.88	1.01	7.25	7.81e-10	0.683	2.42e-11	9.31e-09	0.439	1.34e-08	TRUE	FALSE	TRUE
PF11_0359	Q8II16		-0.54	0.274	0.0554	0.419	0.164	0.933	0.479	0.926	0.329	FALSE	FALSE	FALSE
PF11_0361	Q8II14		-0.051	-0.0416	-0.21	0.933	0.51	0.729	0.945	0.988	0.734	FALSE	FALSE	FALSE
PF11_0362	Q8II13		4.82	0.977	1.44	5.4e-08	0.126	0.0172	3.42e-07	0.518	0.0416	TRUE	FALSE	TRUE
PF11_0370	Q8II05		5.37	-0.132	4.48	2.15e-08	0.606	3.18e-07	1.48e-07	0.96	6.78e-07	TRUE	FALSE	TRUE
PF11_0375	Q8II00		4.75	0.606	1.89	1.49e-07	0.507	0.00426	8.18e-07	0.774	0.0178	TRUE	FALSE	TRUE
PF11_0380	Q8IHZ6		0.204	1.11	1.17	0.769	0.277	0.104	0.797	0.575	0.291	FALSE	FALSE	FALSE
PF11_0384	Q8IHZ2		-1.1	-0.00267	2.11	0.0433	0.0715	0.000587	0.0634	0.998	3.63e-05	FALSE	FALSE	TRUE
PF11_0385	Q8IHZ1		-1.41	1.09	0.0368	0.0338	0.582	0.953	0.0509	0.52	0.313	FALSE	FALSE	FALSE
PF11_0409	Q8IHW7		1.99	-0.0144	2.14	0.000568	0.326	0.000274	0.00139	0.991	0.0001	TRUE	FALSE	TRUE
PF11_0424	Q8IHV2		-1.85	0.223	2.51	0.00228	0.307	0.000134	0.00466	0.926	0.00766	TRUE	FALSE	TRUE
PF11_0437	Q8IHU0		1.24	-0.0239	2.69	0.00368	2.21e-09	9.44e-07	0.00719	0.988	0.00501	TRUE	FALSE	TRUE
PF11_0438	Q8IHT9		7.25	-0.841	6.35	1.52e-09	0.000107	1.25e-08	1.59e-08	0.69	3.67e-05	TRUE	FALSE	TRUE
PF11_0443	Q8IHT4		4.97	0.728	5.7	2.35e-10	0.58	2.41e-11	3.67e-09	0.499	1.34e-08	TRUE	FALSE	TRUE
PF11_0447	Q8IHT2		3.34	-0.328	3.82	3.44e-06	0.388	5.41e-07	1.34e-05	0.887	4.5e-06	TRUE	FALSE	TRUE
PF11_0452	Q8IHS7		0.247	1.33	-2.01	0.677	0.217	0.00281	0.717	0.334	0.00085	FALSE	FALSE	TRUE
PF11_0454	Q8IHS5	40S ribosomal protein S21	0.52	0.268	1.76	0.463	0.373	0.0205	0.523	0.934	0.0127	FALSE	FALSE	TRUE
PF11_0509	Q8IHN1		2.72	-0.117	-1.06	0.000103	0.371	0.0693	0.000292	0.963	0.482	TRUE	FALSE	FALSE
PF11_0511	Q8IHM9		3.3	0.35	5.34	8.5e-07	0.861	5.61e-10	3.73e-06	0.86	3.44e-08	TRUE	FALSE	TRUE
PF11_0524	Q8IIT3		3.05	0.322	0.152	4.23e-05	0.179	0.794	0.000131	0.895	0.335	TRUE	FALSE	FALSE
PF12	C6KSX0	Merozoite surface protein P12;Merozoite surface protein P12, processed form	-1.68	0.623	-0.487	0.00611	0.826	0.379	0.0113	0.73	0.118	TRUE	FALSE	FALSE
PF13_0014	Q8IET7		4.95	1.25	6.72	7.88e-07	0.519	8.49e-09	3.54e-06	0.493	3.59e-06	TRUE	FALSE	TRUE
PF13_0023	Q8IER7	Probable DNA-directed RNA polymerase II subunit RPB11	-1.69	1.42	0.619	0.00779	0.391	0.288	0.014	0.264	0.631	TRUE	FALSE	FALSE
PF13_0032	Q8IEQ3		6.57	0.319	5.89	1.2e-11	0.499	7.51e-11	5.02e-10	0.88	3.82e-09	TRUE	FALSE	TRUE
PF13_0033	Q8IEQ1		2.13	-0.433	1.62	0.0119	0.533	0.0485	0.0205	0.895	0.00785	TRUE	FALSE	FALSE
PF13_0041	Q8IEN8		0.00622	-0.311	-2	0.991	0.0733	0.0016	0.991	0.895	0.285	FALSE	FALSE	TRUE
PF13_0049	Q8IEM3		6.75	0.48	5.66	3.09e-11	0.401	5.6e-10	9.39e-10	0.786	1.56e-08	TRUE	FALSE	TRUE
PF13_0051	Q8I700		2.97	0.226	1.63	0.000212	0.344	0.021	0.000577	0.934	0.0109	TRUE	FALSE	TRUE
PF13_0058	Q8IEK9		-1.4	0.735	1.4	0.00677	0.687	0.00695	0.0124	0.575	0.114	TRUE	FALSE	TRUE
PF13_0062	Q8IEK4		3.74	0.258	0.00529	4.77e-06	0.319	0.993	1.82e-05	0.926	0.602	TRUE	FALSE	FALSE
PF13_0063	Q8IEK3		-0.605	1.89	0.492	0.327	0.47	0.423	0.381	0.13	0.174	FALSE	FALSE	FALSE
PF13_0070	Q8IEJ6		-1.97	2.2	-0.131	0.00217	2.58e-07	0.815	0.00448	0.0355	0.00376	TRUE	TRUE	FALSE
PF13_0082	Q8I6T5		3.64	0.737	3.53	4.37e-07	0.124	6.66e-07	2.08e-06	0.592	3.37e-06	TRUE	FALSE	TRUE
PF13_0102	Q8IEC8		5.57	0.25	6.64	7.71e-10	0.204	4.26e-11	9.31e-09	0.909	1.34e-08	TRUE	FALSE	TRUE
PF13_0116	Q8IEB3		0.356	0.268	2.73	0.496	0.971	4.22e-05	0.556	0.908	0.000371	FALSE	FALSE	TRUE
PF13_0129	Q8IE85		6.71	-0.439	7.49	4.95e-10	0.537	7.97e-11	6.89e-09	0.86	3.8e-09	TRUE	FALSE	TRUE
PF13_0132	Q8IE82		6.39	-0.192	4.53	9.19e-11	0.888	2.26e-08	1.83e-09	0.934	1.15e-07	TRUE	FALSE	TRUE
PF13_0143	Q8IE67		5.83	0.39	5.83	1.2e-09	0.073	1.18e-09	1.36e-08	0.871	8.5e-09	TRUE	FALSE	TRUE
PF13_0154	Q8IE43		-1.83	-0.403	0.536	0.0126	0.666	0.429	0.0217	0.895	0.113	TRUE	FALSE	FALSE
PF13_0157	Q8IE40		1.3	-0.427	2.24	0.0564	0.616	0.00249	0.0806	0.887	0.00399	FALSE	FALSE	TRUE
PF13_0165	Q8IE18		1.1	0.489	2.41	0.0735	0.961	0.000584	0.102	0.847	0.00727	FALSE	FALSE	TRUE
PF13_0171	Q8IE09		7.25	0.476	6.2	9.04e-10	0.457	1.07e-08	1.05e-08	0.871	9.95e-07	TRUE	FALSE	TRUE
PF13_0179	Q8IDZ9		3.17	0.272	-0.00255	0.000823	0.676	0.997	0.00192	0.934	0.497	TRUE	FALSE	FALSE
PF13_0213	Q8IDV1		6.87	-1.22	8.08	2.13e-08	4.75e-07	1.68e-09	1.48e-07	0.566	0.000235	TRUE	FALSE	TRUE
PF13_0214	Q8IDV0		2.16	0.668	2.23	7.73e-05	0.687	5.46e-05	0.000221	0.579	0.00886	TRUE	FALSE	TRUE
PF13_0222	Q8IDT0		1.68	0.234	-1.46	0.00495	0.996	0.0121	0.00936	0.926	0.00905	TRUE	FALSE	TRUE
PF13_0224	Q8IDS6	60S ribosomal protein L18a	5.69	2.59	8.64	2.05e-09	0.205	1.94e-12	1.98e-08	0.00517	7.3e-08	TRUE	TRUE	TRUE
PF13_0228	Q8IDR9		4.41	0.766	6.33	1.62e-09	5.03e-07	4.01e-12	1.65e-08	0.451	2.12e-05	TRUE	FALSE	TRUE
PF13_0233	Q8IDR3	Myosin-A	0.546	0.616	-1.09	0.376	0.805	0.0869	0.433	0.776	0.0319	FALSE	FALSE	FALSE
PF13_0253	Q8IDM2		-1.38	-0.572	-1.42	0.0432	0.48	0.0392	0.0634	0.821	0.598	FALSE	FALSE	FALSE
PF13_0255	Q8IDL3		3.92	0.931	-0.272	4.22e-08	0.298	0.543	2.78e-07	0.375	0.152	TRUE	FALSE	FALSE
PF13_0257	Q8IDK7		4.91	-0.0654	3.44	1.31e-09	0.787	2.97e-07	1.42e-08	0.974	1.02e-06	TRUE	FALSE	TRUE
PF13_0268	Q8IDI5		6.68	1.54	6.44	1.75e-11	0.229	3.21e-11	6.4e-10	0.0978	1.34e-08	TRUE	FALSE	TRUE
PF13_0272	Q8IDH5		1.99	2.99	3.46	0.00765	3.92e-05	5.58e-05	0.0138	0.0128	3.5e-05	TRUE	TRUE	TRUE
PF13_0273	Q8IDH3		1.09	-0.02	-1.92	0.0303	0.303	0.000586	0.0462	0.988	0.0131	TRUE	FALSE	TRUE
PF13_0275	Q8IDG9		1.21	0.329	3.42	0.124	0.673	0.000233	0.161	0.926	0.000676	FALSE	FALSE	TRUE
PF13_0293	Q8IDE8		0.0752	0.723	-0.899	0.9	0.03	0.146	0.916	0.715	0.735	FALSE	FALSE	FALSE
PF13_0316	Q8IDB0		6.04	0.798	8.05	4.45e-10	4.66e-06	3.65e-12	6.48e-09	0.575	1.64e-06	TRUE	FALSE	TRUE
PF13_0330	Q8ID85		-1.07	0.0434	0.945	0.156	0.842	0.206	0.197	0.988	0.208	FALSE	FALSE	FALSE
PF13_0346	Q8ID50		0.0494	1.9	0.129	0.944	0.019	0.854	0.953	0.207	0.999	FALSE	FALSE	FALSE
PF13_0353	Q8ID33		2.8	0.102	2.7	2.44e-05	0.114	3.65e-05	8.06e-05	0.968	8.73e-06	TRUE	FALSE	TRUE
PF13_0356	Q8ID26		2.22	-0.265	0.338	0.00122	0.641	0.569	0.00271	0.926	0.193	TRUE	FALSE	FALSE
PF14_0018	Q8IM73		6.28	-0.0266	-1.19	5.75e-11	0.323	0.019	1.39e-09	0.988	0.00508	TRUE	FALSE	TRUE
PF14_0025	Q8IM66		1.86	-0.25	-0.912	0.000968	0.55	0.0702	0.00222	0.908	0.0883	TRUE	FALSE	FALSE
PF14_0053	Q8IM38		-0.551	0.858	2.05	0.244	0.00857	0.000276	0.294	0.478	9.49e-05	FALSE	FALSE	TRUE
PF14_0059	Q8IM32		-1.39	-0.134	1.42	0.0147	0.25	0.0129	0.0247	0.957	0.118	TRUE	FALSE	TRUE
PF14_0068	Q8IM23		4.91	-0.28	4.37	4.62e-09	0.291	2.79e-08	3.93e-08	0.895	5.6e-07	TRUE	FALSE	TRUE
PF14_0075	Q8IM16		0.772	2.47	1.6	0.125	1.15e-05	0.00363	0.162	0.00344	0.00152	FALSE	TRUE	TRUE
PF14_0077	Q8I6V3		1.67	0.442	2.18	0.0137	0.135	0.00224	0.0233	0.88	0.000939	TRUE	FALSE	TRUE
PF14_0078	Q8IM15		0.279	0.777	2.35	0.649	0.519	0.00103	0.69	0.687	0.00865	FALSE	FALSE	TRUE
PF14_0083	Q8IM10	40S ribosomal protein S8	4.12	1.52	4.22	2.24e-09	0.00959	1.52e-09	2.14e-08	0.0355	1.01e-07	TRUE	TRUE	TRUE
PF14_0092	Q8IM01		-0.893	2.24	1.43	0.297	0.00822	0.103	0.349	0.222	0.0917	FALSE	FALSE	FALSE
PF14_0094	Q8ILZ9		2.73	-0.0449	1.13	5.81e-06	0.123	0.0181	2.18e-05	0.977	0.00108	TRUE	FALSE	TRUE
PF14_0096	Q8ILZ7		1.63	0.791	1.02	0.000287	0.0411	0.0115	0.000755	0.362	0.0198	TRUE	FALSE	TRUE
PF14_0098	Q8ILZ5		3.06	0.233	3.56	0.000131	0.658	2.36e-05	0.000362	0.934	0.000418	TRUE	FALSE	TRUE
PF14_0102	Q8ILZ1		4.77	5.48	6.16	7.76e-10	1.55e-06	1.12e-11	9.31e-09	1.69e-08	6.42e-07	TRUE	TRUE	TRUE
PF14_0104	Q8ILY9		4.45	0.0808	4.03	8.48e-07	0.839	3.2e-06	3.73e-06	0.974	1.22e-05	TRUE	FALSE	TRUE
PF14_0105	Q8ILY8		3.71	0.503	4.06	3.08e-07	0.181	8.58e-08	1.54e-06	0.774	4.43e-07	TRUE	FALSE	TRUE
PF14_0127	Q8ILW6	Glycylpeptide N-tetradecanoyltransferase	2.07	0.75	1.66	0.0044	0.951	0.0181	0.00842	0.724	0.2	TRUE	FALSE	TRUE
PF14_0141	Q8ILV2		7.31	-0.231	6.27	3.14e-11	0.325	4.05e-10	9.39e-10	0.926	1.95e-08	TRUE	FALSE	TRUE
PF14_0146	Q8ILU8		4.3	0.269	3.02	5.62e-08	0.229	7.52e-06	3.46e-07	0.902	8.78e-06	TRUE	FALSE	TRUE
PF14_0151	Q8ILU3		-0.562	0.202	0.408	0.406	0.578	0.545	0.465	0.936	0.82	FALSE	FALSE	FALSE
PF14_0159	Q8ILT5	Protein SEY1 homolog	0.103	1.02	1.72	0.871	0.21	0.0126	0.89	0.566	0.0434	FALSE	FALSE	TRUE
PF14_0174	Q8ILS0		4.42	-0.451	2.78	2.72e-07	0.226	9.81e-05	1.37e-06	0.855	6.77e-06	TRUE	FALSE	TRUE
PF14_0177	Q8ILR7	DNA helicase	-1.43	-0.145	3.59	0.0426	0.894	3.21e-05	0.0627	0.96	9.49e-05	FALSE	FALSE	TRUE
PF14_0186	Q8ILQ8		5.76	0.671	5.03	4.17e-10	0.709	3.75e-09	6.27e-09	0.641	5.6e-07	TRUE	FALSE	TRUE
PF14_0205	Q8ILN8		7.54	-0.345	5.86	4.69e-09	0.00282	2.17e-07	3.95e-08	0.923	0.000263	TRUE	FALSE	TRUE
PF14_0217	Q8ILM6		3.28	0.963	1.78	1.53e-05	0.0446	0.00528	5.22e-05	0.548	0.00435	TRUE	FALSE	TRUE
PF14_0228	Q8ILL5		3.04	0.582	-1.55	4.58e-05	0.182	0.0145	0.000141	0.782	0.0512	TRUE	FALSE	TRUE
PF14_0229	Q8ILL4		-2.87	0.311	0.0627	2.5e-05	0.206	0.904	8.22e-05	0.895	0.468	TRUE	FALSE	FALSE
PF14_0230	Q8ILL3		5.96	0.489	8.13	7.99e-11	8.31e-06	3.98e-13	1.67e-09	0.762	3.25e-08	TRUE	FALSE	TRUE
PF14_0231	Q8ILL2		6.06	1.39	8.5	5.44e-10	0.28	1.85e-12	7.34e-09	0.222	6.49e-09	TRUE	FALSE	TRUE
PF14_0240	Q8ILK3		6.81	-0.144	6.45	7.3e-10	0.929	1.74e-09	9.17e-09	0.959	2.1e-08	TRUE	FALSE	TRUE
PF14_0242	Q8ILK1		-2.06	0.271	2.07	7.5e-05	0.018	6.95e-05	0.000217	0.887	6.44e-06	TRUE	FALSE	TRUE
PF14_0246	Q8ILJ7		2.82	0.939	1.19	6.55e-05	0.58	0.0434	0.000191	0.548	0.367	TRUE	FALSE	FALSE
PF14_0275	Q8ILG8		-1.39	0.249	2.95	0.0474	0.313	0.000254	0.0689	0.934	0.0118	FALSE	FALSE	TRUE
PF14_0277	Q8ILG6		-1.37	-0.155	2.3	0.0313	0.25	0.001	0.0477	0.957	0.0148	TRUE	FALSE	TRUE
PF14_0281	Q8ILG2		2.44	0.632	-0.813	0.000419	0.284	0.169	0.00106	0.751	0.211	TRUE	FALSE	FALSE
PF14_0296	Q8ILE8		5.27	0.366	7.79	1.22e-09	1.13e-05	1.79e-12	1.37e-08	0.86	1.17e-07	TRUE	FALSE	TRUE
PF14_0301	Q8ILE3		7.11	0.214	5.97	4.46e-11	0.416	7.97e-10	1.17e-09	0.926	1.34e-08	TRUE	FALSE	TRUE
PF14_0310	Q8ILD4		0.996	0.442	3.65	0.0987	0.127	4.83e-06	0.132	0.86	4.91e-06	FALSE	FALSE	TRUE
PF14_0329	Q8ILB6		0.47	0.565	0.769	0.525	0.0355	0.302	0.584	0.86	0.0338	FALSE	FALSE	FALSE
PF14_0335	Q8ILB0		-0.716	-0.361	1.45	0.275	0.901	0.0348	0.324	0.895	0.015	FALSE	FALSE	FALSE
PF14_0344	Q8ILA1		5.22	0.316	5.01	2.56e-08	0.389	4.74e-08	1.74e-07	0.895	2.75e-07	TRUE	FALSE	TRUE
PF14_0350	Q8IL96		-0.355	0.0636	2.76	0.518	0.457	6.57e-05	0.577	0.976	0.00121	FALSE	FALSE	TRUE
PF14_0352	Q8IL94	Ribonucleoside-diphosphate reductase	-1.06	0.604	1.5	0.0976	0.538	0.024	0.131	0.787	0.0756	FALSE	FALSE	TRUE
PF14_0357	Q8IL89		2.01	0.318	-0.25	0.000325	0.391	0.59	0.000834	0.883	0.746	TRUE	FALSE	FALSE
PF14_0359	Q8IL88		6.21	0.268	5.15	5.16e-10	0.757	1.02e-08	7.06e-09	0.911	1.52e-07	TRUE	FALSE	TRUE
PF14_0360	Q8IL87		5.76	0.109	-0.848	7.25e-10	0.248	0.105	9.17e-09	0.96	0.0115	TRUE	FALSE	FALSE
PF14_0361	Q8IL86		3.32	0.326	2.3	2.94e-06	0.308	0.000216	1.16e-05	0.887	0.000282	TRUE	FALSE	TRUE
PF14_0375	Q8IL73		1.8	0.842	-0.753	0.00493	0.25	0.197	0.00933	0.608	0.158	TRUE	FALSE	FALSE
PF14_0377	Q8IL71		-1.17	-0.0443	1.7	0.0201	0.774	0.00165	0.0323	0.978	0.00172	TRUE	FALSE	TRUE
PF14_0390	Q8IL59		5.41	0.604	3.8	5.56e-10	0.788	1.36e-07	7.39e-09	0.678	1.18e-05	TRUE	FALSE	TRUE
PF14_0391	Q8IL58		6.51	0.769	7.53	2.55e-07	0.00885	2.99e-08	1.3e-06	0.801	0.000161	TRUE	FALSE	TRUE
PF14_0407	Q8IL42		0.447	0.328	-0.448	0.487	0.218	0.486	0.548	0.908	0.0366	FALSE	FALSE	FALSE
PF14_0421	Q8IL28		4.7	-0.999	5.05	2.94e-06	0.453	1.13e-06	1.16e-05	0.638	2.11e-06	TRUE	FALSE	TRUE
PF14_0425	Q7KQL9	Fructose-bisphosphate aldolase	-1.26	-0.0652	2.66	0.0608	0.00142	0.000479	0.0859	0.977	1.28e-06	FALSE	FALSE	TRUE
PF14_0429	Q8IL21		-1.2	1.23	-0.115	0.0592	0.268	0.849	0.0838	0.409	0.332	FALSE	FALSE	FALSE
PF14_0437	Q8IL13		2.65	1.1	2.9	3.13e-05	0.538	1.06e-05	0.0001	0.334	0.00103	TRUE	FALSE	TRUE
PF14_0448	Q8IL02		8.73	0.435	7.97	3.67e-14	0.67	1.79e-13	3.36e-11	0.776	2.56e-10	TRUE	FALSE	TRUE
PF14_0453	Q8IKZ8		4.24	-0.486	2.79	1.08e-06	0.725	0.000169	4.54e-06	0.849	0.0002	TRUE	FALSE	TRUE
PF14_0462	Q8IKY9		1.47	1.06	1.96	0.00179	0.516	0.000121	0.00379	0.238	0.0175	TRUE	FALSE	TRUE
PF14_0476	Q8IKX5		2.04	-0.143	-0.275	0.00163	0.183	0.625	0.00346	0.957	0.164	TRUE	FALSE	FALSE
PF14_0486	Q8IKW5		1.5	1.25	3.75	0.0343	0.0133	1.94e-05	0.0513	0.463	1.5e-05	FALSE	FALSE	TRUE
PF14_0493	Q8IKV8		2.17	0.511	5.31	6.38e-05	0.305	1.79e-10	0.000187	0.716	8.1e-09	TRUE	FALSE	TRUE
PF14_0511	Q8IKU0	Bifunctional glucose-6-phosphate 1-dehydrogenase/6-phosphogluconolactonase;6-phosphogluconolactonase;Glucose-6-phosphate 1-dehydrogenase	1.79	0.494	2.92	0.0074	0.373	0.000108	0.0134	0.847	0.0105	TRUE	FALSE	TRUE
PF14_0528	Q8IKS4		1.54	0.124	3.44	0.0138	0.951	9.24e-06	0.0234	0.96	4.82e-05	TRUE	FALSE	TRUE
PF14_0529	Q8IKS3		2.5	0.349	1.87	0.000126	0.121	0.00189	0.000352	0.887	0.000644	TRUE	FALSE	TRUE
PF14_0541	Q8IKR1		-0.406	1.67	2.37	0.542	0.0186	0.00187	0.598	0.257	0.00402	FALSE	FALSE	TRUE
PF14_0546	Q8IKQ7		-0.267	0.99	-1.37	0.596	0.0365	0.0125	0.648	0.433	0.0362	FALSE	FALSE	TRUE
PF14_0554	Q8IKQ0		1.57	0.927	2.1	0.00113	0.0569	6.36e-05	0.00255	0.334	0.000329	TRUE	FALSE	TRUE
PF14_0563	Q8IKP1		1.27	0.321	0.86	0.00433	0.616	0.0398	0.00831	0.847	0.106	TRUE	FALSE	FALSE
PF14_0567	Q8IKN7		5.71	0.15	5.01	1.3e-08	0.264	9.39e-08	9.57e-08	0.957	2.1e-07	TRUE	FALSE	TRUE
PF14_0571	Q8IKN3		-1.82	0.117	-0.434	0.00194	0.58	0.398	0.00407	0.96	0.155	TRUE	FALSE	FALSE
PF14_0575a	C6S3J6		-0.411	2.85	4.42	0.755	0.879	0.00307	0.786	0.355	0.353	FALSE	FALSE	TRUE
PF14_0579	Q8IKM5		3.84	2.23	5.86	0.000283	0.486	2.01e-06	0.000748	0.246	0.00532	TRUE	FALSE	TRUE
PF14_0585	Q8IKL9		-2.03	-1.35	-0.677	0.000906	0.732	0.203	0.00209	0.238	0.397	TRUE	FALSE	FALSE
PF14_0587	Q8IKL7		0.909	1.29	-1.65	0.157	0.134	0.0149	0.197	0.393	0.00955	FALSE	FALSE	TRUE
PF14_0591	Q8IKL3		-0.272	0.253	-0.746	0.665	0.825	0.243	0.706	0.928	0.225	FALSE	FALSE	FALSE
PF14_0593	Q8IKL1		4.98	0.233	4.98	1.64e-08	0.963	1.61e-08	1.15e-07	0.926	3.03e-07	TRUE	FALSE	TRUE
PF14_0607	Q8IKJ8		5.15	-0.0213	3.13	1.51e-09	0.673	2.4e-06	1.59e-08	0.988	2.16e-05	TRUE	FALSE	TRUE
PF14_0614	Q8IKJ1		4.1	0.784	4.5	1.33e-07	0.299	3.37e-08	7.45e-07	0.575	6.64e-07	TRUE	FALSE	TRUE
PF14_0616	Q8IKI9		0.799	-0.287	-1.17	0.196	0.694	0.0649	0.24	0.923	0.342	FALSE	FALSE	FALSE
PF14_0627	Q8IKH8		5.14	1.97	6.63	1.11e-08	0.195	1.84e-10	8.38e-08	0.053	7.55e-08	TRUE	FALSE	TRUE
PF14_0632	Q8IKH3		1.65	0.446	2.4	0.00228	0.921	6.34e-05	0.00466	0.791	0.00166	TRUE	FALSE	TRUE
PF14_0649	Q8IKF6		-1.03	0.596	3.53	0.0822	0.982	5.76e-06	0.113	0.771	0.000186	FALSE	FALSE	TRUE
PF14_0660	Q8IKE5		7.23	0.758	4.02	3.88e-11	0.198	3.74e-07	1.08e-09	0.618	2.77e-06	TRUE	FALSE	TRUE
PF14_0674	Q8IKD1		-1.75	0.178	0.906	0.00353	0.884	0.101	0.00692	0.934	0.279	TRUE	FALSE	FALSE
PF14_0679	Q8IKC7		4.24	0.427	3.81	1.16e-08	0.712	6.02e-08	8.73e-08	0.787	1.22e-06	TRUE	FALSE	TRUE
PF14_0681	Q8IKC5		2.46	0.391	1.3	0.000727	0.224	0.0465	0.00172	0.887	0.0236	TRUE	FALSE	FALSE
PF14_0714	Q8IK92		2.71	0.267	1.77	0.00256	0.572	0.0354	0.0052	0.934	0.0369	TRUE	FALSE	FALSE
PF14_0732	Q8IK74		0.278	0.22	1.6	0.499	0.528	0.000888	0.558	0.902	0.00176	FALSE	FALSE	TRUE
PF41	Q8I1Y0	Merozoite surface protein P41;Merozoite surface protein P41, processed form	-1.65	0.24	-0.443	0.00825	0.0803	0.436	0.0147	0.926	0.587	TRUE	FALSE	FALSE
PF92	Q8ID66	Merozoite surface protein P92	-0.34	0.539	-1.09	0.57	0.898	0.0797	0.623	0.807	0.0285	FALSE	FALSE	FALSE
PFA_0145c	Q8I2B1		2.58	0.556	0.339	0.000841	0.742	0.606	0.00195	0.842	0.999	TRUE	FALSE	FALSE
PFA_0230c	Q8I294		-1.36	-0.607	2.36	0.009	0.965	7.42e-05	0.016	0.679	2.16e-05	TRUE	FALSE	TRUE
PFA_0255c	Q8I289		-1.88	0.809	2.16	0.00129	0.651	0.00037	0.00284	0.566	0.0575	TRUE	FALSE	TRUE
PFA_0300c	Q8I280		0.725	0.688	-0.259	0.235	0.928	0.665	0.283	0.724	0.147	FALSE	FALSE	FALSE
PFA_0310c	Q76NN8		4.06	0.165	5.17	9.44e-08	0.629	2.22e-09	5.51e-07	0.934	3.1e-08	TRUE	FALSE	TRUE
PFA_0370w	Q8I267		0.609	0.127	-1.88	0.256	0.429	0.00191	0.305	0.959	0.00053	FALSE	FALSE	TRUE
PFA_0375c	Q8I266		-2.11	0.0726	0.26	0.00122	0.404	0.642	0.00271	0.974	0.296	TRUE	FALSE	FALSE
PFA_0400c	Q8I261		0.151	0.336	0.674	0.77	0.172	0.202	0.797	0.887	0.077	FALSE	FALSE	FALSE
PFA_0410w	Q8I259		3.55	-0.136	-0.834	2.08e-07	0.709	0.0754	1.07e-06	0.936	0.295	TRUE	FALSE	FALSE
PFA_0440w	Q8I253		-1.06	-0.169	-1.12	0.0568	0.697	0.0457	0.0808	0.936	0.0619	FALSE	FALSE	FALSE
PFA_0480w	Q8I246		-0.546	0.406	3.56	0.346	0.634	5.74e-06	0.401	0.88	3.65e-05	FALSE	FALSE	TRUE
PfACS10	Q8I3L4		5.38	0.277	3.72	1.68e-10	0.604	5.7e-08	2.81e-09	0.887	5.94e-07	TRUE	FALSE	TRUE
PfACS5	Q8I6Z1		-2.09	0.503	0.306	0.00152	0.943	0.591	0.00325	0.821	0.806	TRUE	FALSE	FALSE
PfATPase3	Q8I461		1.74	0.342	-0.0999	0.0337	0.351	0.896	0.0507	0.926	0.186	FALSE	FALSE	FALSE
PFB0190c	Q9TY98		3.29	0.195	2.87	7.98e-07	0.492	4.89e-06	3.55e-06	0.926	0.000175	TRUE	FALSE	TRUE
PFB0194w	Q8I665		2.37	0.343	2.16	0.00049	0.8	0.00113	0.00122	0.895	0.0148	TRUE	FALSE	TRUE
PFB0260w	O96153		0.731	0.806	1.13	0.218	0.39	0.0635	0.264	0.638	0.209	FALSE	FALSE	FALSE
PFB0395w	O96174		2.44	0.978	3.27	3.44e-05	0.0858	8.31e-07	0.00011	0.362	8.03e-06	TRUE	FALSE	TRUE
PFB0475c	O96188		6.31	-0.937	-0.908	7.93e-11	0.595	0.072	1.67e-09	0.439	0.676	TRUE	FALSE	FALSE
PFB0490c	O96191		4.83	-0.627	3.02	2.32e-09	0.0953	2.27e-06	2.2e-08	0.638	1.99e-05	TRUE	FALSE	TRUE
PFB0525w	O96198		1.93	0.168	3.08	0.00804	0.756	0.000154	0.0144	0.957	0.000411	TRUE	FALSE	TRUE
PFB0550w	O96203		3.53	0.386	2.04	7.98e-07	0.0177	0.000497	3.55e-06	0.855	3.85e-05	TRUE	FALSE	TRUE
PFB0595w	O96212		-0.0514	-0.482	2.69	0.941	0.866	0.000987	0.953	0.882	0.000845	FALSE	FALSE	TRUE
PFB0635w	O96220		0.289	0.308	1.37	0.526	0.449	0.00671	0.584	0.886	0.172	FALSE	FALSE	TRUE
PFB0675w	O96228		1.11	0.794	-1.38	0.167	0.493	0.0913	0.209	0.776	0.074	FALSE	FALSE	FALSE
PFB0715w	O96236	DNA-directed RNA polymerase	-0.832	0.306	2.84	0.141	0.696	5.1e-05	0.181	0.895	0.000235	FALSE	FALSE	TRUE
PFB0795w	O96252	ATP synthase subunit alpha	-1.36	1.21	-0.263	0.0219	0.536	0.632	0.0349	0.341	0.0752	TRUE	FALSE	FALSE
PFB0830w	O96258		7.17	0.166	4.95	8.72e-12	0.274	3.85e-09	4e-10	0.934	2.31e-08	TRUE	FALSE	TRUE
PFB0888w	Q8I655		4.36	0.686	-0.449	0.000998	0.696	0.691	0.00229	0.895	0.587	TRUE	FALSE	FALSE
PFB0895c	O96271		2.16	0.998	-0.394	0.00291	0.176	0.539	0.00579	0.575	0.481	TRUE	FALSE	FALSE
PFB0921c	Q7KWI7		2.69	-0.122	4.45	1.48e-05	0.0718	1.28e-08	5.06e-05	0.957	1.34e-08	TRUE	FALSE	TRUE
PFB0935w	O96279		9.48	3.8	7.32	7.29e-11	0.0175	4.88e-09	1.67e-09	0.00257	2.92e-06	TRUE	TRUE	TRUE
PFC0140c	O77313		-0.715	0.652	1.16	0.188	0.223	0.0388	0.231	0.708	0.0593	FALSE	FALSE	FALSE
PFC0150w	O77317		3.34	-1.37	1.23	1.81e-06	0.289	0.0208	7.33e-06	0.187	0.00119	TRUE	FALSE	TRUE
PFC0160w	O97224	Palmitoyltransferase	1.96	0.549	1.35	0.000118	0.0418	0.00352	0.000331	0.65	0.00144	TRUE	FALSE	TRUE
PFC0250c	O97240		-0.172	0.668	0.904	0.863	0.255	0.368	0.884	0.887	0.218	FALSE	FALSE	FALSE
PFC0275w	O97245	Glycerol-3-phosphate dehydrogenase	5	0.358	4.76	1.13e-07	0.991	2.34e-07	6.43e-07	0.895	3.99e-06	TRUE	FALSE	TRUE
PFC0280c	O97246		1.51	0.639	-0.773	0.026	0.73	0.23	0.0405	0.776	0.102	TRUE	FALSE	FALSE
PFC0290w	O97248		3.21	0.641	3.96	7.49e-05	0.787	6.24e-06	0.000217	0.783	0.000102	TRUE	FALSE	TRUE
PFC0300c	O97250		4.89	1.4	7.55	5.08e-07	0.207	6.72e-10	2.37e-06	0.366	3.53e-08	TRUE	FALSE	TRUE
PFC0310c	O97252	ATP-dependent Clp protease proteolytic subunit	2.64	0.226	3.26	1.03e-05	0.128	6.47e-07	3.63e-05	0.91	0.000156	TRUE	FALSE	TRUE
PFC0365w	O77325		1.22	-0.123	-0.957	0.0233	0.734	0.067	0.037	0.957	0.083	TRUE	FALSE	FALSE
PFC0430w	C0H469		3.92	0.0508	2.05	8.96e-08	0.366	0.000303	5.3e-07	0.976	0.000169	TRUE	FALSE	TRUE
PFC0435w	O77361		-0.915	0.351	4	0.0815	0.444	1.96e-07	0.112	0.882	1.22e-06	FALSE	FALSE	TRUE
PFC0440c	O77360		0.451	0.226	-1.67	0.4	0.394	0.00504	0.459	0.926	0.0238	FALSE	FALSE	TRUE
PFC0475c	O77353		3.6	0.0832	0.231	5.89e-05	0.787	0.743	0.000174	0.976	0.671	TRUE	FALSE	FALSE
PFC0535w	O77364		5.85	0.146	5.37	5.26e-08	0.951	1.85e-07	3.35e-07	0.96	2e-06	TRUE	FALSE	TRUE
PFC0635c	O97266		3.16	0.975	0.467	5.84e-05	0.913	0.453	0.000174	0.575	0.525	TRUE	FALSE	FALSE
PFC0710w.1	C0H477	Probable inorganic pyrophosphatase	-0.737	0.0928	3.36	0.234	0.947	2.34e-05	0.282	0.974	0.000129	FALSE	FALSE	TRUE
PFC0730w	O77388		2.75	0.476	3.58	3.49e-06	0.353	8.46e-08	1.36e-05	0.738	1.82e-05	TRUE	FALSE	TRUE
PFC0735w	O77395		4.28	0.462	5.93	3.36e-09	0.108	1.59e-11	3e-08	0.738	1.41e-08	TRUE	FALSE	TRUE
PFC0775w	O77381		6.1	0.16	6.55	5.58e-08	0.916	1.89e-08	3.46e-07	0.96	3.15e-07	TRUE	FALSE	TRUE
PFC0800w	O77376		4.11	0.343	3.53	1.03e-06	0.584	7.78e-06	4.45e-06	0.895	0.000283	TRUE	FALSE	TRUE
PFC0805w	O77375	DNA-directed RNA polymerase	-0.961	0.605	0.75	0.138	0.179	0.242	0.178	0.787	0.163	FALSE	FALSE	FALSE
PFC0835c	O77369		1.44	-0.0392	2.58	0.0554	0.873	0.00171	0.0794	0.988	0.00253	FALSE	FALSE	TRUE
PFC0900w	O97282		1.76	0.708	-1.75	0.00213	0.19	0.0022	0.00442	0.627	0.00414	TRUE	FALSE	TRUE
PFC0912w	Q9NFA0		1.94	0.44	3.25	0.0794	0.549	0.00605	0.11	0.926	0.00818	FALSE	FALSE	TRUE
PFC0915w	O97285		3.24	0.16	2.71	1.06e-06	0.632	1.08e-05	4.52e-06	0.934	0.000208	TRUE	FALSE	TRUE
PFC0920w	O97320	Histone H2A;Histone H2A.V;Histone H2A.Z	-0.533	0.617	2.04	0.215	0.998	0.000108	0.261	0.608	0.00635	FALSE	FALSE	TRUE
PFC0945w	C0H482		1.67	1.14	-0.443	0.023	0.374	0.518	0.0365	0.548	0.21	TRUE	FALSE	FALSE
PfCpn20	Q8IDZ8		0.354	0.985	-0.728	0.623	0.806	0.316	0.667	0.641	0.027	FALSE	FALSE	FALSE
PFD0080c	Q8I207		5.97	0.00526	8.8	1.62e-09	0.635	2.5e-12	1.65e-08	0.998	3.5e-10	TRUE	FALSE	TRUE
PFD0090c	Q8I206		2.24	0.43	6.57	0.0127	0.85	1.82e-07	0.0217	0.908	3.87e-06	TRUE	FALSE	TRUE
PFD0115c	Q8I202		-1.17	0.569	2.63	0.0223	0.833	2.41e-05	0.0355	0.716	0.000606	TRUE	FALSE	TRUE
PFD0150w	Q8I1Z8		2.86	-0.156	-1.65	1.67e-05	0.509	0.0036	5.65e-05	0.936	0.0491	TRUE	FALSE	TRUE
PFD0185c	Q8I1Z1		2.4	0.402	-1.83	0.000627	0.046	0.0057	0.00152	0.886	0.152	TRUE	FALSE	TRUE
PFD0230c	Q8I1Y2		2.19	0.195	-0.173	0.00159	0.82	0.773	0.00337	0.936	0.733	TRUE	FALSE	FALSE
PFD0255w	Q8I1X7		0.683	0.023	-1.54	0.159	0.436	0.00378	0.2	0.988	0.0327	FALSE	FALSE	TRUE
PFD0265w	Q8I1X5		1.93	0.277	2.27	0.00023	0.754	3.9e-05	0.000622	0.887	0.000257	TRUE	FALSE	TRUE
PFD0275w	Q8I1X3		2.91	0.524	3.6	1.63e-05	0.288	1.03e-06	5.52e-05	0.774	4.82e-06	TRUE	FALSE	TRUE
PFD0305c	Q6ZMA8		-0.91	0.626	0.558	0.0469	3.93e-07	0.207	0.0684	0.617	3.08e-06	FALSE	FALSE	FALSE
PFD0355c	Q9U0L4		1.66	0.998	1.7	0.0155	0.379	0.0135	0.0257	0.575	0.0844	TRUE	FALSE	TRUE
PFD0385w	Q9U0K8		2	1.06	-0.967	0.0132	0.193	0.2	0.0225	0.617	0.21	TRUE	FALSE	FALSE
PFD0450c	C0H4A0		0.875	0.459	-1.08	0.128	0.294	0.0648	0.165	0.847	0.141	FALSE	FALSE	FALSE
PFD0465c	C0H4A1		-0.311	-0.0502	1.73	0.574	0.292	0.00502	0.626	0.979	0.00099	FALSE	FALSE	TRUE
PFD0595w	Q9U0H0		-1.19	-0.0435	2.39	0.0479	0.633	0.000452	0.0696	0.987	0.0027	FALSE	FALSE	TRUE
PFD0660w	Q8I1V2		5.11	0.678	3.39	1.41e-08	0.0371	4.89e-06	1.03e-07	0.694	4e-06	TRUE	FALSE	TRUE
PFD0665c	Q8I1V1		2.19	0.537	2.58	0.000246	0.699	4.22e-05	0.000661	0.751	0.000582	TRUE	FALSE	TRUE
PFD0685c	Q8I1U7	Structural maintenance of chromosomes protein 3 homolog	-1.01	1.38	0.437	0.0861	0.0057	0.441	0.117	0.278	0.211	FALSE	FALSE	FALSE
PFD0750w	Q8I1T2		2.6	1.41	1.61	2.66e-06	0.0189	0.000611	1.06e-05	0.0661	0.0125	TRUE	FALSE	TRUE
PFD0770c	C0H4A6	Ribosomal protein L15	5.34	1.28	7.25	1.54e-07	0.424	1.42e-09	8.37e-07	0.439	1.01e-07	TRUE	FALSE	TRUE
PFD0835c	Q8I1R5		2.38	0.57	1.01	0.000294	0.0971	0.0736	0.000767	0.771	0.0322	TRUE	FALSE	FALSE
PFD0900w	Q8I1Q1		2.61	0.668	-1.3	0.00135	0.356	0.077	0.00294	0.791	0.106	TRUE	FALSE	FALSE
PFD0960c	Q8I1P0		1.99	0.441	1.81	0.0123	0.702	0.0208	0.0211	0.895	0.189	TRUE	FALSE	TRUE
PFD1037w	Q8IFP5		4.84	-0.182	5.18	2.35e-09	0.314	8.06e-10	2.2e-08	0.931	5.09e-09	TRUE	FALSE	TRUE
PFD1055w	Q8IFP2		5.93	1.46	6.94	1.93e-06	0.406	2.19e-07	7.82e-06	0.548	5.28e-06	TRUE	FALSE	TRUE
PFD1060w	Q8IFP1		1.93	0.905	1.88	0.000479	0.554	0.000627	0.0012	0.439	0.0239	TRUE	FALSE	TRUE
PFD1100c	Q8IFN3		3.47	-0.0808	-0.372	7.17e-06	0.822	0.515	2.59e-05	0.974	0.797	TRUE	FALSE	FALSE
PFD1170c	Q8IFM0		2.89	0.204	2.76	7.62e-05	0.575	0.000128	0.000219	0.934	0.000254	TRUE	FALSE	TRUE
PFE0050w	Q8I490		-1.54	0.322	1.32	0.0432	0.23	0.0803	0.0634	0.926	0.0287	FALSE	FALSE	FALSE
PFE0055c	Q8I489		9.76	-0.235	-1.47	2.23e-13	0.412	0.0115	5.12e-11	0.926	0.00983	TRUE	FALSE	TRUE
PFE0060w	Q8I488		-1.61	0.466	2.49	0.0546	0.542	0.00522	0.0784	0.895	0.00978	FALSE	FALSE	TRUE
PFE0160c	Q8I468		3.67	-0.705	3.37	9.04e-06	0.311	2.48e-05	3.21e-05	0.724	2.01e-06	TRUE	FALSE	TRUE
PFE0165w	Q8I467	Cofilin/actin-depolymerizing factor homolog 1	-1.11	-0.871	2.28	0.124	0.0405	0.00384	0.161	0.698	1e-05	FALSE	FALSE	TRUE
PFE0185c	Q8I463		5.84	0.51	3.46	6.93e-09	0.123	1.17e-05	5.72e-08	0.826	1.17e-05	TRUE	FALSE	TRUE
PFE0215w	Q8I457		-0.25	0.522	-1.78	0.714	0.228	0.0161	0.753	0.86	0.0661	FALSE	FALSE	TRUE
PFE0225w	Q8I0X1		-1.56	0.00818	3.26	0.000671	0.0999	7.87e-08	0.00161	0.995	9.31e-06	TRUE	FALSE	TRUE
PFE0250w	Q8I451		0.683	0.285	-1.04	0.177	0.45	0.0461	0.218	0.895	0.0959	FALSE	FALSE	FALSE
PFE0350c	Q8I431		6.76	1.53	8.81	1.51e-10	0.638	1.71e-12	2.62e-09	0.177	3.82e-09	TRUE	FALSE	TRUE
PFE0520c	Q8I3Z9		-1.17	0.2	0.934	0.119	0.706	0.209	0.155	0.949	0.22	FALSE	FALSE	FALSE
PFE0555w	Q8I0W9		1.29	0.609	1.83	0.0271	0.197	0.00299	0.042	0.738	0.00428	TRUE	FALSE	TRUE
PFE0675c	Q8I0W8		-1.1	0.666	2.96	0.0356	0.265	8.08e-06	0.0529	0.647	4.87e-05	FALSE	FALSE	TRUE
PFE0765w	Q8I3V5		-0.781	0.899	-0.759	0.11	0.132	0.12	0.145	0.451	0.092	FALSE	FALSE	FALSE
PFE0795c	Q8I3U9		1.11	1.33	-1.26	0.0567	0.106	0.0333	0.0808	0.287	0.0136	FALSE	FALSE	FALSE
PFE0810c	Q8I3U6		3.14	0.979	2.45	8.03e-07	0.0162	2.05e-05	3.56e-06	0.334	0.503	TRUE	FALSE	TRUE
PFE0845c	Q8I3T9		5.69	0.21	6.18	4.42e-09	0.827	1.19e-09	3.79e-08	0.934	2.63e-08	TRUE	FALSE	TRUE
PFE0850c	Q8I3T8		3.16	0.956	4.26	1.91e-07	0.0123	2.01e-09	1.01e-06	0.285	7.8e-05	TRUE	FALSE	TRUE
PFE0865c	Q8I3T5		6.6	-0.142	4.24	8.18e-10	0.72	6.66e-07	9.62e-09	0.959	4.42e-06	TRUE	FALSE	TRUE
PFE0870w	Q8I3T4		-0.842	0.92	-1.05	0.151	0.284	0.0768	0.191	0.566	0.0441	FALSE	FALSE	FALSE
PFE0885w	Q8I3T1	Eukaryotic translation initiation factor 3 subunit B	-1.46	0.353	0.1	0.0367	0.446	0.879	0.0545	0.902	0.734	FALSE	FALSE	FALSE
PFE0910w	C0H4E7		-1.98	0.662	1.48	0.0167	0.982	0.0649	0.0274	0.823	0.352	TRUE	FALSE	FALSE
PFE0915c	C0H4E8	Proteasome subunit beta type	-3.11	0.0389	-1.34	1.59e-05	0.335	0.0222	5.39e-05	0.988	0.176	TRUE	FALSE	TRUE
PFE0975c	Q8I3R6	40S ribosomal protein S24	5.19	0.551	6.17	1.71e-09	2.31e-05	1.02e-10	1.7e-08	0.724	2.49e-05	TRUE	FALSE	TRUE
PFE0990w	C0H4F1		5.39	0.373	2.85	3.43e-09	0.165	2.65e-05	3.02e-08	0.88	2.45e-05	TRUE	FALSE	TRUE
PFE1005w	Q8I3R0		3.8	0.77	5.96	1.24e-05	3.91e-05	2.42e-08	4.32e-05	0.724	0.0258	TRUE	FALSE	TRUE
PFE1025c	Q8I3Q6		2.43	-0.00858	2.77	0.000231	0.43	5.86e-05	0.000624	0.996	3.98e-05	TRUE	FALSE	TRUE
PFE1085w	Q8I3P6		3.51	0.0535	0.382	1.05e-06	0.216	0.446	4.5e-06	0.976	0.0963	TRUE	FALSE	FALSE
PFE1155c	Q8I3N3		-0.409	-0.184	0.673	0.382	8.71e-05	0.158	0.44	0.932	8.48e-06	FALSE	FALSE	FALSE
PFE1170w	Q8I3N0		1.03	1.45	-0.484	0.0302	0.0271	0.284	0.046	0.101	0.0875	TRUE	FALSE	FALSE
PFE1230c	Q8I3L8		2.37	0.791	3.49	4.01e-05	0.346	2.58e-07	0.000126	0.517	6.01e-06	TRUE	FALSE	TRUE
PFE1285w	Q8I3K7		-2.3	1.1	2.63	4.68e-05	0.236	9.68e-06	0.000143	0.263	0.0554	TRUE	FALSE	TRUE
PFE1340w	Q8I3J6		3.59	0.167	3.63	4.22e-08	0.846	3.55e-08	2.78e-07	0.926	8.01e-07	TRUE	FALSE	TRUE
PFE1415w	Q8I3I3	Palmitoyltransferase	2.33	0.29	-1.1	3.66e-05	0.581	0.0198	0.000116	0.887	0.0274	TRUE	FALSE	TRUE
PFE1460w	Q8I3H4		0.535	0.254	-0.75	0.181	0.952	0.0663	0.223	0.887	0.027	FALSE	FALSE	FALSE
PFE1490c	Q8I3G9		-1.17	-0.586	0.797	0.0473	0.78	0.164	0.0689	0.771	0.06	FALSE	FALSE	FALSE
PFE1600w	Q8I3F1		-1.74	-0.251	1.78	0.00272	0.0519	0.00223	0.00545	0.918	3.2e-05	TRUE	FALSE	TRUE
PFE1605w	Q8I3F0		0.9	-0.0168	-1.48	0.0784	0.693	0.00665	0.108	0.991	0.0296	FALSE	FALSE	TRUE
PFF0090w	C6KSL9		1.33	-0.193	2.35	0.00598	0.444	2.94e-05	0.0111	0.926	0.000197	TRUE	FALSE	TRUE
PFF0250w	C6KSP9		3.69	0.316	2.69	3.36e-06	0.637	0.000145	1.32e-05	0.895	0.00342	TRUE	FALSE	TRUE
PFF0290w	C6KSQ7	Elongation of fatty acids protein	3.33	0.601	2.74	3.8e-07	0.486	5.37e-06	1.86e-06	0.642	7.98e-05	TRUE	FALSE	TRUE
PFF0330w	C6KSR5		3.69	0.424	3.19	1.49e-06	0.689	9.77e-06	6.1e-06	0.855	8.05e-05	TRUE	FALSE	TRUE
PFF0345w	C6KSR8		3	0.151	-0.755	7.46e-06	0.353	0.138	2.67e-05	0.936	0.0209	TRUE	FALSE	FALSE
PFF0410w	C6KST1		1.6	0.762	2.26	0.00111	0.0512	3.16e-05	0.00252	0.493	7.05e-05	TRUE	FALSE	TRUE
PFF0430w	C6KST5		1.94	1.15	2.76	0.00952	0.777	0.000615	0.0169	0.548	0.026	TRUE	FALSE	TRUE
PFF0485c	C6KSU5	Palmitoyltransferase	1.97	1.15	-0.159	0.035	0.353	0.856	0.052	0.668	0.619	FALSE	FALSE	FALSE
PFF0510w	C6KSV0	Histone H3	-7.87	0.375	-0.639	1.69e-12	0.821	0.193	1.2e-10	0.858	0.103	TRUE	FALSE	FALSE
PFF0535c	C6KSV4		1.71	0.823	2.24	0.00128	0.182	9.44e-05	0.00282	0.499	0.133	TRUE	FALSE	TRUE
PFF0590c	C6KSW5	Eukaryotic translation initiation factor 3 subunit L	5.62	-0.0747	2.88	6.11e-10	0.496	1.04e-05	7.9e-09	0.974	0.000112	TRUE	FALSE	TRUE
PFF0625w	C6KSX2		-1.04	1.63	1.15	0.0843	0.903	0.0581	0.115	0.178	0.525	FALSE	FALSE	FALSE
PFF0645c	C6KSX6		5.16	-0.367	1.87	1.27e-08	0.379	0.00245	9.36e-08	0.886	0.000229	TRUE	FALSE	TRUE
PFF0700c	C6KSY6		6.78	-0.12	6.46	1e-09	0.241	2.18e-09	1.15e-08	0.969	1.2e-07	TRUE	FALSE	TRUE
PFF0825c	C6KT11		0.91	-0.472	3.04	0.258	0.824	0.001	0.306	0.895	0.00113	FALSE	FALSE	TRUE
PFF0835w	C6KT13		3.78	1.28	3.77	1.95e-05	0.192	2.05e-05	6.51e-05	0.451	0.000227	TRUE	FALSE	TRUE
PFF0865w	C6KT19	Histone H3	-9.48	0.0575	0.832	3.98e-07	0.735	0.509	1.92e-06	0.988	0.392	TRUE	FALSE	FALSE
PFF0870w	C6KT20		2.98	0.816	-0.218	0.000396	0.376	0.755	0.00101	0.724	0.603	TRUE	FALSE	FALSE
PFF0885w	C6KT23		7.85	0.12	6.71	4.18e-13	0.925	6.27e-12	6.38e-11	0.95	7.81e-10	TRUE	FALSE	TRUE
PFF0940c	C6KT34		0.801	-0.133	1.26	0.0613	0.0727	0.00577	0.0864	0.936	0.000138	FALSE	FALSE	TRUE
PFF1030w	C6KT51		-1.7	0.593	0.0739	0.00144	0.234	0.873	0.0031	0.679	0.943	TRUE	FALSE	FALSE
PFF1055c	C6KT56		3.39	-0.129	2.17	1.64e-07	0.699	5.37e-05	8.85e-07	0.936	4.61e-05	TRUE	FALSE	TRUE
PFF1085a	C0H4H6		-1.29	0.641	-0.822	0.00774	0.021	0.073	0.0139	0.608	0.449	TRUE	FALSE	FALSE
PFF1155w	C6KT76	Hexokinase	-0.58	0.958	3.17	0.217	0.585	1.46e-06	0.264	0.383	0.00108	FALSE	FALSE	TRUE
PFF1185w	C6KT82		0.0273	1.23	3.4	0.96	0.514	4.63e-06	0.964	0.327	0.000466	FALSE	FALSE	TRUE
PFF1265w	C6KT97		-0.115	0.319	1.76	0.897	0.761	0.0593	0.915	0.934	0.0959	FALSE	FALSE	FALSE
PFF1300w	C6KTA4	Pyruvate kinase	0.00927	-0.15	2.23	0.983	2.65e-07	7.04e-05	0.985	0.934	3.82e-09	FALSE	FALSE	TRUE
PFF1335c	C6KTB1		-1.12	0.268	2.13	0.0822	0.396	0.00251	0.113	0.926	0.00233	FALSE	FALSE	TRUE
PFF1350c	C6KTB4		1.49	-0.173	2.78	0.0239	0.876	0.000221	0.0377	0.945	0.000494	TRUE	FALSE	TRUE
PFF1415c	C6KTC7		4.16	0.103	5.41	7.23e-06	0.931	2.08e-07	2.6e-05	0.974	1.56e-06	TRUE	FALSE	TRUE
PFF1430c	C6KTD0		3.39	0.947	3.32	5.9e-06	0.818	7.54e-06	2.2e-05	0.525	0.00144	TRUE	FALSE	TRUE
PfHMGB2	Q8IB14		3.62	0.474	-1.77	1.14e-05	0.241	0.0091	3.96e-05	0.86	0.0381	TRUE	FALSE	TRUE
PFI0085c	C0H511		-1.07	1.21	0.619	0.125	0.832	0.364	0.162	0.499	0.335	FALSE	FALSE	FALSE
PFI0086w	C0H512		-1.26	1.64	3.32	0.039	0.0649	1.34e-05	0.0575	0.173	0.000308	FALSE	FALSE	TRUE
PFI0165c	Q8I3B4		2.17	0.531	1.16	0.000795	0.809	0.0454	0.00187	0.787	0.22	TRUE	FALSE	FALSE
PFI0180w	Q6ZLZ9		1.69	1.37	3.49	0.0288	0.09	0.000107	0.0442	0.451	0.000428	TRUE	FALSE	TRUE
PFI0190w	Q8I3B0		6.18	0.498	4.45	2.02e-11	0.0656	4.39e-09	6.87e-10	0.724	2.42e-08	TRUE	FALSE	TRUE
PFI0215c	Q8I3A5		5.13	1.22	3.61	1.34e-09	0.0524	2.86e-07	1.43e-08	0.229	4.5e-06	TRUE	FALSE	TRUE
PFI0235w	Q8I3A1		1.48	0.862	1.2	0.0295	0.274	0.071	0.0452	0.647	0.153	TRUE	FALSE	FALSE
PFI0240c	Q8I3A0		1.02	0.202	-0.677	0.0983	0.131	0.264	0.131	0.934	0.943	FALSE	FALSE	FALSE
PFI0265c	Q8I395		7.92	9.85	8.91	2.2e-13	4.33e-09	2.82e-14	5.12e-11	2.19e-12	1.22e-06	TRUE	TRUE	TRUE
PFI0385c	C0H524		4.44	0.925	3.47	9.28e-09	0.367	3.62e-07	7.27e-08	0.409	1.38e-05	TRUE	FALSE	TRUE
PFI0455w	Q8I358		-0.676	0.828	-1.54	0.216	0.24	0.00914	0.262	0.575	0.00857	FALSE	FALSE	TRUE
PFI0465c	Q8I356		-1.53	0.112	-0.252	0.0319	0.687	0.707	0.0482	0.974	0.396	TRUE	FALSE	FALSE
PFI0475w	C0H529		2.42	0.978	2	9.74e-05	0.104	0.00068	0.000277	0.433	0.00307	TRUE	FALSE	TRUE
PFI0480w	Q8I353		0.184	-0.318	-1.36	0.748	0.992	0.0266	0.782	0.895	0.117	FALSE	FALSE	TRUE
PFI0525w	Q8I344		-0.685	0.975	-1.33	0.247	0.0169	0.0315	0.295	0.548	0.221	FALSE	FALSE	TRUE
PFI0540w	Q8I341		0.784	0.359	-0.112	0.104	0.0583	0.81	0.138	0.86	0.0131	FALSE	FALSE	FALSE
PFI0575c	Q8I334		2.24	1.18	0.455	0.000504	0.321	0.403	0.00125	0.345	0.756	TRUE	FALSE	FALSE
PFI0605c	Q8I328		6.14	0.0713	6.77	2.92e-09	0.621	6.04e-10	2.65e-08	0.976	1.17e-08	TRUE	FALSE	TRUE
PFI0630w	Q8I323		0.0295	-0.261	1.76	0.958	0.28	0.00494	0.963	0.923	0.0337	FALSE	FALSE	TRUE
PFI0695c	Q8I310		0.941	0.18	2.74	0.174	0.508	0.000628	0.216	0.953	0.0103	FALSE	FALSE	TRUE
PFI0755c	Q8I2Z8	Probable ATP-dependent 6-phosphofructokinase	-2.3	0.782	4.21	0.000499	0.173	3.48e-07	0.00124	0.627	2.2e-06	TRUE	FALSE	TRUE
PFI0820c	Q8I2Y5		4.53	0.52	1.52	1.97e-07	0.565	0.0144	1.03e-06	0.806	0.0479	TRUE	FALSE	TRUE
PFI0860c	Q8I2X7		2.63	0.628	1.51	4.24e-06	0.0792	0.00162	1.64e-05	0.592	0.00193	TRUE	FALSE	TRUE
PFI0875w	Q8I2X4		0.647	4	1.79	0.107	5.77e-09	0.000182	0.142	4.25e-07	0.000959	FALSE	TRUE	TRUE
PFI0930c	Q8I2W3		6.4	0.809	5.28	3.36e-09	0.508	6.55e-08	3e-08	0.668	1.41e-06	TRUE	FALSE	TRUE
PFI0935w	Q8I2W2		-1.92	0.996	3.49	0.00634	0.539	2.43e-05	0.0117	0.575	0.000579	TRUE	FALSE	TRUE
PFI1110w	C0H551		-2.23	0.664	3.39	0.0117	0.358	0.000463	0.0204	0.847	0.000994	TRUE	FALSE	TRUE
PFI1130c	Q8I2S6		-1.4	0.121	0.394	0.0482	0.889	0.56	0.0699	0.974	0.626	FALSE	FALSE	FALSE
PFI1175c	Q8I2R8		4.33	-0.606	4	6.79e-08	0.469	2.14e-07	4.09e-07	0.716	7.46e-07	TRUE	FALSE	TRUE
PFI1215w	Q8I2R0		1.51	0.163	1.6	0.00777	0.202	0.00535	0.014	0.936	0.00147	TRUE	FALSE	TRUE
PFI1270w	Q8I2Q0		-0.761	0.18	2.12	0.364	0.412	0.0183	0.42	0.96	0.188	FALSE	FALSE	TRUE
PFI1295c	C0H564		-1.32	-0.706	1.22	0.084	0.75	0.109	0.115	0.787	0.0146	FALSE	FALSE	FALSE
PFI1560c	C0H584		2.72	-0.0237	-0.421	6.02e-06	0.526	0.345	2.24e-05	0.988	0.181	TRUE	FALSE	FALSE
PFI1670c	Q8I2H3		1.59	1.35	3.31	0.0115	0.0428	1.42e-05	0.02	0.304	8.05e-05	TRUE	FALSE	TRUE
PFI1780w	Q8I2F2		-1.26	0.473	2.31	0.0643	0.143	0.00199	0.0904	0.878	0.000938	FALSE	FALSE	TRUE
PFL0110c	Q8I623		3.81	1.53	2.9	6.16e-07	0.151	2.16e-05	2.82e-06	0.158	0.00145	TRUE	FALSE	TRUE
PFL0130c	Q8I619		1.91	-0.213	-0.0216	0.00292	0.117	0.969	0.00581	0.934	0.256	TRUE	FALSE	FALSE
PFL0145c	Q8I616		-1.26	-0.0481	1.2	0.0771	0.76	0.0919	0.107	0.988	0.186	FALSE	FALSE	FALSE
PFL0185c	Q8I608		5.21	0.464	4.38	8.02e-09	0.991	1.1e-07	6.56e-08	0.821	3.26e-06	TRUE	FALSE	TRUE
PFL0210c	Q8I603	Eukaryotic translation initiation factor 5A	-1.29	-0.183	3.94	0.0176	0.861	2.35e-07	0.0287	0.934	1.2e-06	TRUE	FALSE	TRUE
PFL0300c	Q8I5Y5		6	0.571	3.43	2.56e-11	0.545	1.8e-07	8.39e-10	0.659	3.87e-06	TRUE	FALSE	TRUE
PFL0310c	Q8I5Y3	Eukaryotic translation initiation factor 3 subunit C	4.41	0.687	3.24	1.64e-08	0.0534	1.41e-06	1.15e-07	0.608	2.78e-06	TRUE	FALSE	TRUE
PFL0565w	Q7KQK3		2.94	-0.0181	1.78	5.38e-05	0.355	0.00529	0.000162	0.991	0.0015	TRUE	FALSE	TRUE
PFL0580w	Q8I5T4	DNA helicase	-0.774	0.923	1.45	0.104	0.0508	0.00487	0.138	0.415	0.00886	FALSE	FALSE	TRUE
PFL0595c	Q8I5T2	Glutathione peroxidase	-2.07	0.38	-0.792	0.00231	0.342	0.193	0.00471	0.887	0.367	TRUE	FALSE	FALSE
PFL0620c	Q8I5S7		4.54	0.0717	3.94	5.57e-08	0.358	4.32e-07	3.46e-07	0.974	8.01e-07	TRUE	FALSE	TRUE
PFL0685w	Q8I5R4		3.28	0.177	3.25	6.38e-08	0.869	7.28e-08	3.9e-07	0.925	9.54e-07	TRUE	FALSE	TRUE
PFL0725w	Q8I5Q6		-1.66	0.778	-0.441	0.018	0.667	0.5	0.0294	0.716	0.0499	TRUE	FALSE	FALSE
PFL0785c	Q8I5P4		3.98	0.307	3.39	1.97e-05	0.512	0.000119	6.56e-05	0.926	0.00328	TRUE	FALSE	TRUE
PFL0815w	Q8I5N9		-0.537	0.982	1.27	0.323	0.218	0.0274	0.376	0.487	0.121	FALSE	FALSE	TRUE
PFL0885w	Q8I5M5		2.63	1.1	-0.63	0.00198	0.884	0.4	0.00415	0.608	0.0614	TRUE	FALSE	FALSE
PFL0950c	Q8I5L4	Phospholipid-transporting ATPase	2.39	1.41	2.5	1.89e-05	0.877	1.07e-05	6.34e-05	0.0978	0.0226	TRUE	FALSE	TRUE
PFL1005c	Q8I5K4		-1.04	0.45	4.79	0.0537	0.401	1.82e-08	0.0772	0.821	1.98e-07	FALSE	FALSE	TRUE
PFL1070c	Q8I0V4		0.601	4.84	2.73	0.172	2.86e-11	4.2e-06	0.214	1.17e-07	3.13e-07	FALSE	TRUE	TRUE
PFL1125w	Q8I5I3		5.11	0.783	4.5	3.64e-09	0.214	2.68e-08	3.18e-08	0.575	4.21e-07	TRUE	FALSE	TRUE
PFL1155w	Q8I5H7		4.73	0.307	4.2	1.17e-08	0.535	7.13e-08	8.74e-08	0.894	3.87e-06	TRUE	FALSE	TRUE
PFL1170w	Q8I5H4	Polyadenylate-binding protein	5.33	0.461	5.45	1.59e-10	0.00801	1.07e-10	2.71e-09	0.751	1.03e-09	TRUE	FALSE	TRUE
PFL1245w	Q8I5F9		-2.45	0.25	2.34	0.00068	0.859	0.00104	0.00163	0.926	0.00815	TRUE	FALSE	TRUE
PFL1300c	Q8I5E9		2.01	0.404	0.00973	0.00257	0.533	0.987	0.0052	0.882	0.248	TRUE	FALSE	FALSE
PFL1310c	Q8I5E7		-0.383	0.00332	1.89	0.499	0.612	0.00318	0.558	0.998	0.0186	FALSE	FALSE	TRUE
PFL1410c	Q8I5C7		2.02	0.15	2.4	7.63e-05	0.954	1.02e-05	0.000219	0.934	7.28e-05	TRUE	FALSE	TRUE
PFL1525c	Q8I5A4		-0.214	0.621	-0.896	0.667	0.495	0.0823	0.707	0.694	0.0437	FALSE	FALSE	FALSE
PFL1545c	Q8I0V3		7.38	1.21	8.25	1.09e-11	0.16	1.61e-12	4.77e-10	0.285	5.77e-10	TRUE	FALSE	TRUE
PFL1670c	Q8I576		0.731	0.0588	-2.39	0.174	0.0403	0.000203	0.216	0.976	0.0353	FALSE	FALSE	TRUE
PFL1760w	Q8I559		-1.41	0.152	1.69	0.00989	0.913	0.00282	0.0174	0.936	0.00886	TRUE	FALSE	TRUE
PFL1780w	Q8I555	Protein-S-isoprenylcysteine O-methyltransferase	-0.224	0.648	-1.72	0.693	0.455	0.00645	0.732	0.724	0.00575	FALSE	FALSE	TRUE
PFL1825w	Q8I546		5.09	0.484	4.81	1.93e-09	0.502	4.82e-09	1.88e-08	0.776	1.03e-07	TRUE	FALSE	TRUE
PFL1835w	Q8I544		0.673	1.86	2.37	0.258	0.0156	0.000625	0.306	0.119	0.00482	FALSE	FALSE	TRUE
PFL1845c	Q8I542		1.91	0.59	0.329	0.0158	0.191	0.652	0.0262	0.849	0.38	TRUE	FALSE	FALSE
PFL1870c	Q8I537		5.12	-0.00647	3.66	2.55e-07	0.231	2.13e-05	1.3e-06	0.998	8.08e-06	TRUE	FALSE	TRUE
PFL1920c	Q8I527		-1.35	1.17	3.24	0.00316	0.338	1.58e-07	0.00623	0.164	2.75e-05	TRUE	FALSE	TRUE
PFL1925w	Q8I526		5.38	0.448	5.16	2.62e-09	0.288	5.07e-09	2.43e-08	0.821	5.43e-08	TRUE	FALSE	TRUE
PFL2055w	Q8I502		4.75	0.907	6.93	1.28e-09	3.85e-08	2.31e-12	1.39e-08	0.369	0.00019	TRUE	FALSE	TRUE
PFL2120w	Q8I4Y9		1.58	0.73	-1.83	0.0045	0.106	0.0014	0.00859	0.608	0.00487	TRUE	FALSE	TRUE
PFL2185w	Q8I4X6		1.68	0.947	-0.198	0.0164	0.355	0.758	0.0269	0.608	0.452	TRUE	FALSE	FALSE
PFL2195w	Q8I4X4		0.0547	0.776	-0.24	0.922	0.959	0.669	0.936	0.638	0.107	FALSE	FALSE	FALSE
PFL2215w	Q8I4X0	Actin-1	0.129	0.65	4.44	0.806	0.245	7.76e-08	0.828	0.7	6.93e-07	FALSE	FALSE	TRUE
PFL2245w	Q8I4W4		4.08	0.294	4.58	1.83e-07	0.362	3.36e-08	9.74e-07	0.895	1.98e-07	TRUE	FALSE	TRUE
PFL2315c	Q8I4V1		-0.457	-0.292	1.13	0.457	0.823	0.076	0.517	0.923	0.0315	FALSE	FALSE	FALSE
PFL2335w	Q8I4U7		-1.67	1.33	-0.032	0.00219	0.0684	0.947	0.00451	0.187	0.393	TRUE	FALSE	FALSE
PFL2345c	Q8I4U5		3.49	0.734	3.01	2.24e-06	0.451	1.49e-05	8.96e-06	0.629	0.000196	TRUE	FALSE	TRUE
PFL2390c	Q8I4T6		-1.96	0.459	-0.598	0.00269	0.694	0.304	0.0054	0.85	0.203	TRUE	FALSE	FALSE
PFL2415w	Q8I4T1	Vacuolar protein sorting-associated protein 26	-1.38	0.192	0.499	0.0858	0.345	0.52	0.117	0.957	0.231	FALSE	FALSE	FALSE
PFL2460w	Q8I4S2	Coronin	1.34	0.278	-0.891	0.011	0.557	0.077	0.0193	0.895	0.112	TRUE	FALSE	FALSE
PFL2465c	Q8I4S1		-1.23	0.174	1.34	0.0494	0.729	0.0337	0.0715	0.937	0.049	FALSE	FALSE	FALSE
PFL2505c	Q8I4R5		7.16	4.23	9.51	3.96e-11	0.207	3.07e-13	1.08e-09	1.35e-05	1.85e-08	TRUE	TRUE	TRUE
PfLDH	Q76NM3		0.593	0.359	1.92	0.322	0.447	0.00388	0.376	0.895	0.00582	FALSE	FALSE	TRUE
PfM18AAP	Q8I2J3		-1.12	0.107	3.39	0.0298	0.807	1.05e-06	0.0455	0.96	1.18e-05	TRUE	FALSE	TRUE
Pfmc-2TM	C0H504		-1.65	0.0582	2.94	0.000905	0.917	1.35e-06	0.00209	0.974	1e-05	TRUE	FALSE	TRUE
PfMC-2TM	B9ZSH7		4.91	0.417	6.03	1.08e-08	0.564	4.04e-10	8.35e-08	0.847	1.41e-08	TRUE	FALSE	TRUE
PfMC-2TM.1	B9ZSJ3		1.36	0.0475	1.99	0.00452	0.314	0.000157	0.00863	0.976	7.8e-05	TRUE	FALSE	TRUE
PfMC-2TM.2	C6KSL5		-1.32	0.904	1.99	0.0179	0.0688	0.000992	0.0293	0.518	0.00175	TRUE	FALSE	TRUE
PfMC-2TM.3	Q8IBW5		-1.23	-0.385	1.23	0.0339	0.609	0.0332	0.0509	0.88	0.00499	FALSE	FALSE	FALSE
PfMC-2TM.4	Q8IC51		1.61	0.396	3	0.0151	0.278	9.06e-05	0.0252	0.887	0.000116	TRUE	FALSE	TRUE
PfMDR1	Q7K6A5		5.79	1.41	8.2	4.45e-08	0.646	1.8e-10	2.89e-07	0.362	3.2e-08	TRUE	FALSE	TRUE
PfMDR2	Q8IKZ6		4.29	-0.176	5.77	9.09e-08	0.24	9.11e-10	5.34e-07	0.934	4.84e-08	TRUE	FALSE	TRUE
PfMRP	Q9U0N4		3.68	-0.175	3.57	4.28e-07	0.67	6.67e-07	2.04e-06	0.934	4.15e-06	TRUE	FALSE	TRUE
PfPDI-8	C0H4Y6	Protein disulfide-isomerase	1.25	4.76	2.59	0.028	2.36e-08	0.000103	0.0433	3.24e-06	0.000198	TRUE	TRUE	TRUE
PfPK4	C6KTB8		2.79	0.555	1.86	1.06e-05	0.183	0.000816	3.74e-05	0.724	0.00138	TRUE	FALSE	TRUE
PfPKAc	Q7K6A0		2.97	0.638	3.47	5.14e-06	0.951	6.26e-07	1.94e-05	0.65	4.05e-05	TRUE	FALSE	TRUE
PfPMT	Q8IDQ9		-1.24	2.13	1.23	0.00738	1.04e-07	0.00777	0.0134	0.00344	2.68e-05	TRUE	TRUE	TRUE
PfPSD	Q8I2N0		4.11	0.429	4.23	9.82e-09	0.958	6.36e-09	7.63e-08	0.776	3.42e-07	TRUE	FALSE	TRUE
PfRACK	Q8IBA0		-0.593	0.536	1.6	0.157	8.49e-08	0.000841	0.198	0.668	2.35e-08	FALSE	FALSE	TRUE
PfRON2	Q8IKV6		9.09	-0.235	6.29	1.36e-12	0.46	6.59e-10	1.2e-10	0.926	2.06e-08	TRUE	FALSE	TRUE
PfSAMS	Q7K6A4	S-adenosylmethionine synthase	-0.625	0.719	2.82	0.188	2.09e-06	7.24e-06	0.231	0.575	1.96e-08	FALSE	FALSE	TRUE
PfSBP1	Q8I487		-1.63	1.06	1.83	0.0255	0.346	0.0133	0.0398	0.575	0.0728	TRUE	FALSE	TRUE
PfSec22	O97323		1.08	1.36	-0.481	0.0669	0.0838	0.395	0.0935	0.279	0.194	FALSE	FALSE	FALSE
PfSOD2	C6KT71	Superoxide dismutase	-0.917	0.846	1.12	0.218	0.0948	0.137	0.264	0.724	0.0705	FALSE	FALSE	FALSE
PfSUB1	Q8I0V0		5.44	0.499	-0.476	5.61e-11	0.122	0.252	1.39e-09	0.708	0.482	TRUE	FALSE	FALSE
PfTSTK0	C0H4R8		-1.95	1.45	0.856	0.0159	0.521	0.259	0.0262	0.439	0.894	TRUE	FALSE	FALSE
PGAM1	P18669	Phosphoglycerate mutase 1;Phosphoglycerate mutase 2;Probable phosphoglycerate mutase 4	-0.75	0.0187	-1.77	0.328	0.85	0.0288	0.382	0.993	0.0629	FALSE	FALSE	TRUE
PGK	P27362	Phosphoglycerate kinase	-0.974	0.856	2.46	0.174	0.0285	0.00214	0.216	0.708	0.0005	FALSE	FALSE	TRUE
PGK1	B7Z7A9	Phosphoglycerate kinase 1;Phosphoglycerate kinase	-3.53	0.348	-3.13	2.63e-05	0.267	0.000105	8.6e-05	0.902	0.00106	TRUE	FALSE	TRUE
PIP	P12273	Prolactin-inducible protein	-2.42	-0.607	-1.74	0.0192	0.843	0.0816	0.031	0.887	0.222	TRUE	FALSE	FALSE
PKAr	Q7KQK0		2.26	0.404	2.61	0.001	0.797	0.000257	0.0023	0.883	0.00171	TRUE	FALSE	TRUE
PKM	P14618	Pyruvate kinase PKM;Pyruvate kinase	-4.89	0.0774	-2.59	6.76e-06	0.456	0.00403	2.47e-05	0.977	0.0297	TRUE	FALSE	TRUE
PKP1	Q13835-2	Plakophilin-1	-2.9	-0.285	-1.62	7.88e-05	0.997	0.0113	0.000225	0.919	0.0519	TRUE	FALSE	TRUE
PLEC	Q15149-7	Plectin	-3.01	-1.02	-1.53	0.00382	0.592	0.108	0.00743	0.745	0.986	TRUE	FALSE	FALSE
POF1B	Q8WVV4	Protein POF1B	-4.96	-0.891	-2.08	4.97e-05	0.953	0.0403	0.000151	0.794	0.248	TRUE	FALSE	FALSE
PPIA	F8WE65	Peptidyl-prolyl cis-trans isomerase;Peptidyl-prolyl cis-trans isomerase A;Peptidyl-prolyl cis-trans isomerase A, N-terminally processed	-2.73	1.39	-2.27	0.0143	0.569	0.0376	0.0241	0.647	0.00138	TRUE	FALSE	FALSE
PRDX1	Q06830	Peroxiredoxin-1	-6.06	0.17	-2.57	1.5e-07	0.49	0.0026	8.21e-07	0.96	0.0141	TRUE	FALSE	TRUE
PRDX2	P32119	Peroxiredoxin-2	-0.869	0.212	0.21	0.0199	0.0206	0.546	0.032	0.895	0.0354	FALSE	FALSE	FALSE
PSMA6	G3V3U4	Proteasome subunit alpha type;Proteasome subunit alpha type-6	-3.12	-0.651	-2.74	0.000321	0.863	0.00108	0.000827	0.807	0.0223	TRUE	FALSE	TRUE
PSMA7	O14818	Proteasome subunit alpha type-7;Proteasome subunit alpha type-7-like	-2.43	-0.443	-2.37	0.0154	0.992	0.0175	0.0257	0.923	0.0709	TRUE	FALSE	TRUE
PSMB5	P28074	Proteasome subunit beta type-5	-2.87	0.367	-1.43	0.000659	0.0769	0.0557	0.00159	0.908	0.545	TRUE	FALSE	FALSE
PTX3	P26022	Pentraxin-related protein PTX3	-0.605	-0.148	-0.786	0.503	0.291	0.386	0.562	0.974	0.122	FALSE	FALSE	FALSE
PURA	Q00577	Transcriptional activator protein Pur-alpha	-1.34	0.665	1.93	0.0458	0.13	0.00622	0.0668	0.771	0.00435	FALSE	FALSE	TRUE
Q8I0P6	Q8I0P6	Elongation factor 1-alpha	-0.204	0.882	1.85	0.599	0.182	0.000128	0.65	0.327	0.00242	FALSE	FALSE	TRUE
Rab11a	Q76NM4		0.163	2.09	2.9	0.739	0.182	1.06e-05	0.776	0.0186	0.0125	FALSE	TRUE	TRUE
Rab11b	C0H5G2		1.03	0.954	2.09	0.177	0.407	0.0103	0.218	0.68	0.0445	FALSE	FALSE	TRUE
rab18	Q7K6B0		1.67	0.415	3.98	0.0127	0.0287	3.08e-06	0.0217	0.886	9.92e-07	TRUE	FALSE	TRUE
Rab1a	Q8I3W9		3.78	0.0228	-0.691	1.07e-06	0.786	0.208	4.52e-06	0.988	0.345	TRUE	FALSE	FALSE
RAB1A	P62820	Ras-related protein Rab-1A;Ras-related protein Rab-1B	-0.712	0.753	1.13	0.324	0.107	0.124	0.378	0.771	0.312	FALSE	FALSE	FALSE
Rab1b	Q7K6A8		1.73	0.714	2.6	0.00631	0.025	0.0002	0.0116	0.694	5.97e-05	TRUE	FALSE	TRUE
Rab2	Q8I5A9		0.94	0.0121	4.01	0.245	0.231	6.76e-05	0.294	0.996	2.16e-05	FALSE	FALSE	TRUE
Rab5a	O96193		-0.753	0.945	-0.516	0.246	0.236	0.422	0.295	0.608	0.335	FALSE	FALSE	FALSE
Rab5c	Q8I274		-0.218	1.53	2.13	0.752	0.0561	0.00579	0.785	0.341	0.0167	FALSE	FALSE	TRUE
Rab7	C0H516		0.791	1.52	0.291	0.194	0.000398	0.626	0.238	0.247	0.0611	FALSE	FALSE	FALSE
RAP2	Q8I484		4.42	5.22	6.24	3.8e-09	4.28e-06	1.35e-11	3.29e-08	4.05e-08	4.5e-07	TRUE	TRUE	TRUE
RAP2B	P61225	Ras-related protein Rap-2b;Ras-related protein Rap-2c;Ras-related protein Rap-2a	-1.67	0.394	0.338	0.00217	0.221	0.479	0.00448	0.847	0.227	TRUE	FALSE	FALSE
RAP3	Q8I485		5.34	0.385	7.24	2.74e-08	0.55	2.14e-10	1.84e-07	0.887	2.31e-08	TRUE	FALSE	TRUE
RESA	Q8I0U6		0.72	0.309	4.14	0.306	0.0374	9.56e-06	0.358	0.926	1.9e-06	FALSE	FALSE	TRUE
REX2	C0H592		-1.03	0.322	0.157	0.145	0.988	0.818	0.185	0.923	0.818	FALSE	FALSE	FALSE
RHAG	Q02094	Ammonium transporter Rh type A	-1.79	-0.863	4.68	0.0508	0.355	3.27e-05	0.0734	0.784	0.000102	FALSE	FALSE	TRUE
RHCE	E7EQ47	Blood group Rh(CE) polypeptide;Blood group Rh(D) polypeptide	0.0822	-0.362	6.34	0.945	0.293	3.58e-05	0.953	0.936	0.000564	FALSE	FALSE	TRUE
RhopH1(3.1)	O77310		8.17	9.12	11.5	1.39e-12	0.00355	3.65e-15	1.2e-10	6.29e-11	1.16e-06	TRUE	TRUE	TRUE
RhopH1(3.2)	O77309		4.1	-0.346	2.69	9.83e-08	0.862	2.79e-05	5.7e-07	0.882	1.9e-05	TRUE	FALSE	TRUE
RhopH2	C0H571		7.02	11.7	8.73	1.04e-12	2.46e-11	2.28e-14	1.19e-10	1.21e-13	6.18e-06	TRUE	TRUE	TRUE
RIF	Q8I2C5		-1.51	-0.277	1.3	0.0105	0.88	0.0242	0.0185	0.908	0.0203	TRUE	FALSE	TRUE
ROM4	Q8I433		5.71	0.425	5.23	5.84e-09	0.366	2.28e-08	4.87e-08	0.871	2.6e-06	TRUE	FALSE	TRUE
RON4	Q8IIK5		8.48	-0.183	5.41	2.86e-13	0.192	5.79e-10	5.24e-11	0.934	3.57e-09	TRUE	FALSE	TRUE
RPL37A	O96184	60S ribosomal protein L37a	4.35	1.35	3.14	6.82e-08	0.186	6.21e-06	4.09e-07	0.222	0.000308	TRUE	FALSE	TRUE
RPL44	O97231	60S ribosomal protein L44	5.43	0.324	4.74	9.02e-09	0.986	7.06e-08	7.13e-08	0.895	1.41e-06	TRUE	FALSE	TRUE
RPS10	P46783	40S ribosomal protein S10	-1.67	-0.517	-1.45	0.00392	0.177	0.0104	0.00761	0.779	0.009	TRUE	FALSE	TRUE
RPS12	O97249	40S ribosomal protein S12	8.5	-1.48	5.89	1.55e-12	0.0373	7.26e-10	1.2e-10	0.173	9.94e-09	TRUE	FALSE	TRUE
RPS18	P62269	40S ribosomal protein S18	-3.48	-0.75	-3.04	0.000533	0.714	0.00178	0.00131	0.819	0.0114	TRUE	FALSE	TRUE
RPS3	P23396	40S ribosomal protein S3	-3.23	-0.651	-2.27	0.000247	0.188	0.00501	0.000663	0.81	0.00412	TRUE	FALSE	TRUE
RPSA	C9J9K3	40S ribosomal protein SA	-0.506	-0.997	-2.64	0.532	0.843	0.00367	0.589	0.7	0.056	FALSE	FALSE	TRUE
S100A7	P31151	Protein S100-A7	0.694	0.886	-4.27	0.578	0.0129	0.00261	0.63	0.88	0.209	FALSE	FALSE	TRUE
S100A8	P05109	Protein S100-A8;Protein S100-A8, N-terminally processed	-4.44	0.39	-5.14	0.00403	0.2	0.00127	0.00778	0.943	0.0231	TRUE	FALSE	TRUE
S100A9	P06702	Protein S100-A9	-3.16	0.366	-2.79	0.0148	0.146	0.0284	0.0248	0.936	0.306	TRUE	FALSE	TRUE
sar1	Q8I1S0		-2.01	2.99	1.07	0.000384	0.788	0.0323	0.000977	0.000279	0.00272	TRUE	TRUE	FALSE
Sec61	Q8IDN6		4.39	0.755	6	1.02e-07	0.751	7.81e-10	5.85e-07	0.618	5.82e-08	TRUE	FALSE	TRUE
SELENBP1	Q13228	Selenium-binding protein 1	-1.01	1.18	-0.0227	0.0164	2.01e-09	0.953	0.027	0.137	2.2e-06	TRUE	FALSE	FALSE
SERA	Q9TY95	Serine-repeat antigen protein	-0.851	0.939	3.54	0.171	0.0589	1.23e-05	0.213	0.575	2.1e-05	FALSE	FALSE	TRUE
SERA-6	Q9TY96		-0.985	0.422	2.3	0.161	0.616	0.00302	0.202	0.894	0.00811	FALSE	FALSE	TRUE
SERPINA12	Q8IW75	Serpin A12	-1.21	-1.66	-1.97	0.105	0.813	0.0122	0.139	0.32	0.556	FALSE	FALSE	TRUE
SERPINB12	Q96P63	Serpin B12	-2.7	-0.167	-1.96	2.36e-05	0.892	0.000714	7.82e-05	0.934	0.00469	TRUE	FALSE	TRUE
SERPINB3	P29508	Serpin B3	-2.34	0.154	-3.85	0.025	0.167	0.000778	0.0392	0.974	0.0238	TRUE	FALSE	TRUE
SERPINB7	F5GZC0	Serpin B7	-2.49	-0.123	-2.8	0.00116	0.262	0.000397	0.0026	0.971	0.015	TRUE	FALSE	TRUE
SLC2A1	P11166	Solute carrier family 2, facilitated glucose transporter member 1	3.6	0.563	0.772	1.41e-07	0.209	0.094	7.84e-07	0.687	0.468	TRUE	FALSE	FALSE
SLC4A1	P02730	Band 3 anion transport protein	5.02	0.823	1.25	1.9e-09	0.211	0.0141	1.88e-08	0.517	0.743	TRUE	FALSE	TRUE
SNRPD1	P62314	Small nuclear ribonucleoprotein Sm D1	-1.27	-0.0898	-0.317	0.0262	0.787	0.554	0.0407	0.974	0.893	TRUE	FALSE	FALSE
SP21	Q8IE14	Signal peptidase I	-1.46	-0.08	1.36	0.0155	0.16	0.0232	0.0258	0.974	0.0017	TRUE	FALSE	TRUE
SPTA1	P02549-2	Spectrin alpha chain, erythrocytic 1	2.89	0.385	4.22	5.42e-06	4.9e-09	2.57e-08	2.04e-05	0.847	0.108	TRUE	FALSE	TRUE
SPTB	P11277	Spectrin beta chain, erythrocytic	2.02	0.239	3.27	0.00118	8.76e-07	6.68e-06	0.00264	0.926	0.2	TRUE	FALSE	TRUE
STOM	P27105	Erythrocyte band 7 integral membrane protein	5.79	0.244	1.97	7.94e-11	0.0243	0.000265	1.67e-09	0.895	0.199	TRUE	FALSE	TRUE
TGM1	P22735	Protein-glutamine gamma-glutamyltransferase K	-3.76	0.194	-2.42	0.00155	0.875	0.0278	0.00331	0.971	0.0432	TRUE	FALSE	TRUE
TGM3	Q08188	Protein-glutamine gamma-glutamyltransferase E;Protein-glutamine gamma-glutamyltransferase E 50 kDa catalytic chain;Protein-glutamine gamma-glutamyltransferase E 27 kDa non-catalytic chain	-2.38	-0.069	-1.65	3.13e-05	0.899	0.00132	0.0001	0.974	0.00328	TRUE	FALSE	TRUE
TGM5	O43548	Protein-glutamine gamma-glutamyltransferase 5	-2.47	0.22	-2.62	0.00355	0.146	0.00226	0.00695	0.937	0.0513	TRUE	FALSE	TRUE
TMOD1	Q5T7W3	Tropomodulin-1	-0.168	0.0497	-1.64	0.757	0.0383	0.00639	0.787	0.979	0.407	FALSE	FALSE	TRUE
TPI1	B7Z5D8	Triosephosphate isomerase	-2.45	-0.803	-2.19	0.0209	0.476	0.0366	0.0334	0.847	0.539	TRUE	FALSE	FALSE
TPx1	Q8IL80		2.38	-0.782	2.32	1.12e-05	0.0919	1.57e-05	3.94e-05	0.439	4.15e-05	TRUE	FALSE	TRUE
trx2	Q8IDP4		5.45	0.733	4.07	1.66e-09	0.928	1.47e-07	1.68e-08	0.608	9.18e-06	TRUE	FALSE	TRUE
trxr2	P61076	Thioredoxin reductase 2	-0.56	0.356	-0.922	0.391	0.568	0.165	0.45	0.895	0.0319	FALSE	FALSE	FALSE
TSC1	Q92574-2	Hamartin	-2.05	0.365	-1.78	5.09e-05	0.799	0.000233	0.000154	0.801	0.000175	TRUE	FALSE	TRUE
TSN	Q8II01		4.98	0.5	4.02	2.35e-08	0.044	5.55e-07	1.61e-07	0.801	5.35e-07	TRUE	FALSE	TRUE
TUBA1C	Q9BQE3	Tubulin alpha-1C chain;Tubulin alpha-1A chain;Tubulin alpha-8 chain	-1.64	0.296	-1.71	0.000685	0.376	0.000467	0.00164	0.878	0.00171	TRUE	FALSE	TRUE
TUBB	P07437	Tubulin beta chain	-2.59	-0.282	-1.26	0.00642	0.093	0.153	0.0118	0.934	0.0165	TRUE	FALSE	FALSE
TUBB4B	P68371	Tubulin beta-4B chain;Tubulin beta-3 chain	-3.92	0.301	-3.82	3.62e-05	0.393	4.82e-05	0.000115	0.926	1.44e-05	TRUE	FALSE	TRUE
TXN	P10599	Thioredoxin	-2.84	0.0853	-1.74	1.3e-06	0.651	0.000393	5.36e-06	0.963	0.00172	TRUE	FALSE	TRUE
UAP56	Q9TY94		0.644	0.964	1.65	0.26	0.0267	0.00797	0.309	0.536	0.00409	FALSE	FALSE	TRUE
vapA	Q76NM6	V-type proton ATPase catalytic subunit A	-1.48	-0.658	0.695	0.00425	8.65e-05	0.142	0.00817	0.618	1.47e-06	TRUE	FALSE	FALSE
VCL	P18206-2	Vinculin	-1.64	1.59	-2.44	0.00183	0.000197	3.45e-05	0.00387	0.0756	0.00105	TRUE	FALSE	TRUE
WDR45L	B4DMI6	WD repeat domain phosphoinositide-interacting protein 3	-1.26	0.49	-5.04	0.11	0.19	2.43e-06	0.145	0.887	5.23e-07	FALSE	FALSE	TRUE
YWHAE	P62258-2	14-3-3 protein epsilon	-2.04	0.568	-3.16	0.00732	0.502	0.000186	0.0133	0.847	0.000403	TRUE	FALSE	TRUE
YWHAZ	P63104	14-3-3 protein zeta/delta	-1.6	-0.787	-2.12	0.102	0.652	0.0354	0.136	0.847	0.393	FALSE	FALSE	FALSE
GBP	Q8I6U8	Glycophorin-binding protein	0.0151	0.86	-0.936	0.984	0.76	0.235	0.985	0.739	0.0818	FALSE	FALSE	FALSE
HBA1	P69905	Hemoglobin subunit alpha	0.179	-0.136	0.734	0.627	0.228	0.058	0.671	0.934	0.313	FALSE	FALSE	FALSE
HBB	P68871	Hemoglobin subunit beta;LVV-hemorphin-7;Spinorphin	0.346	0.128	0.46	0.361	0.00759	0.229	0.418	0.934	0.0752	FALSE	FALSE	FALSE
HBD	P02042	Hemoglobin subunit delta	1.07	0.0848	-1.39	0.15	0.389	0.0669	0.191	0.976	0.3	FALSE	FALSE	FALSE
HIST1H4A	P62805	Histone H4	-0.42	-0.469	-1.89	0.764	0.703	0.186	0.794	0.934	0.573	FALSE	FALSE	FALSE
LYZ	F8VV32	Lysozyme;Lysozyme C	-1.12	-2.01	0.0193	0.424	0.64	0.989	0.484	0.617	0.374	FALSE	FALSE	FALSE
MAL13P1.343	Q8ID28		-0.515	0.633	-0.00606	0.493	0.151	0.994	0.553	0.842	0.584	FALSE	FALSE	FALSE
MAL13P1.70	C0H5B3		-0.299	0.944	-0.675	0.682	0.93	0.359	0.721	0.678	0.0673	FALSE	FALSE	FALSE
MAL7P1.102	Q8IBQ8		1.09	0.378	0.414	0.142	0.687	0.568	0.181	0.908	0.687	FALSE	FALSE	FALSE
MAL7P1.204	C0H4L6		-0.0537	0.604	-0.486	0.917	0.967	0.35	0.932	0.724	0.0745	FALSE	FALSE	FALSE
MTIP	Q8I4W8		0.501	0.148	-1.1	0.445	0.485	0.105	0.505	0.96	0.286	FALSE	FALSE	FALSE
PF07_0032	Q8IC02		-0.394	0.395	-0.829	0.536	0.726	0.201	0.593	0.894	0.0522	FALSE	FALSE	FALSE
PF07_0064	Q8IBU2		0.31	1.16	-0.623	0.718	0.564	0.47	0.756	0.647	0.19	FALSE	FALSE	FALSE
PF08_0004	Q8IBD0		0.281	0.34	-1.16	0.727	0.607	0.16	0.765	0.926	0.233	FALSE	FALSE	FALSE
PF08_0064	Q8IAZ9		-0.366	-0.0751	-0.769	0.597	0.676	0.272	0.648	0.976	0.21	FALSE	FALSE	FALSE
PF08_0089	Q8IAV6		0.38	-0.305	-1.17	0.638	0.855	0.159	0.681	0.934	0.268	FALSE	FALSE	FALSE
PF10_0071	Q8IJX0		0.441	0.407	-0.497	0.547	0.673	0.497	0.601	0.895	0.466	FALSE	FALSE	FALSE
PF10_0091	Q8IJV1	BUB3-interacting and GLEBS motif-containing protein ZNF207	0.176	0.252	-1.4	0.776	0.492	0.0333	0.801	0.926	0.0873	FALSE	FALSE	FALSE
PF10_0129	Q8IJR3		0.126	-0.126	-1.04	0.805	0.311	0.053	0.828	0.957	0.495	FALSE	FALSE	FALSE
PF10_0293	Q8IJA5		-0.602	0.533	-0.818	0.294	0.322	0.159	0.346	0.791	0.22	FALSE	FALSE	FALSE
PF10_0294	Q8IJA4		0.371	0.54	-1.61	0.612	0.375	0.0377	0.66	0.871	0.0776	FALSE	FALSE	FALSE
PF10_0317	Q8IJ82		-0.211	0.333	-0.231	0.743	0.275	0.721	0.779	0.908	0.0875	FALSE	FALSE	FALSE
PF11_0168a	C6S3F2		-0.183	0.526	-1.24	0.75	0.17	0.0417	0.783	0.801	0.147	FALSE	FALSE	FALSE
PF11_0200	Q8IIH4		-0.373	0.0376	-0.00927	0.552	0.844	0.988	0.606	0.988	0.807	FALSE	FALSE	FALSE
PF11_0302	Q8II72		1.29	0.143	1.78	0.183	0.984	0.0715	0.225	0.974	0.128	FALSE	FALSE	FALSE
PF11_0311	Q8II63		-0.227	0.404	-1.27	0.748	0.667	0.0844	0.782	0.895	0.0939	FALSE	FALSE	FALSE
PF11_0379	Q8IHZ7		0.146	0.0715	-0.942	0.754	0.0394	0.0546	0.786	0.974	0.995	FALSE	FALSE	FALSE
PF11_0381	Q8IHZ5		-0.526	0.88	-1.02	0.532	0.224	0.233	0.589	0.771	0.36	FALSE	FALSE	FALSE
PF13_0061	Q8I6T7	ATP synthase subunit gamma	0.345	-0.31	-0.201	0.568	0.486	0.739	0.622	0.908	0.643	FALSE	FALSE	FALSE
PF13_0095	Q8IEE5		-0.693	0.155	0.73	0.437	0.795	0.413	0.497	0.974	0.731	FALSE	FALSE	FALSE
PF13_0170	Q8IE10		-0.838	0.0377	-0.448	0.344	0.835	0.61	0.399	0.988	0.496	FALSE	FALSE	FALSE
PF13_0211	Q8IDV5		0.339	0.718	-0.17	0.619	0.763	0.803	0.666	0.771	0.162	FALSE	FALSE	FALSE
PF13_0282	Q8IDG3	Proteasome subunit alpha type	1.02	0.343	0.21	0.0852	0.839	0.711	0.116	0.895	0.7	FALSE	FALSE	FALSE
PF13_0329	Q8ID87		-0.308	-0.22	-0.8	0.547	0.478	0.129	0.601	0.926	0.109	FALSE	FALSE	FALSE
PF13_0350	Q8ID42		-0.841	-0.209	-0.162	0.256	0.911	0.824	0.305	0.941	0.877	FALSE	FALSE	FALSE
PF14_0024	Q8IM67		-0.36	0.539	-0.939	0.529	0.52	0.111	0.587	0.791	0.0921	FALSE	FALSE	FALSE
PF14_0331	Q8ILB4		0.221	0.284	-1.04	0.658	0.0597	0.0466	0.699	0.895	0.535	FALSE	FALSE	FALSE
PF14_0556	Q8IKP8		0.893	1.46	-1.29	0.246	0.168	0.0997	0.294	0.439	0.0575	FALSE	FALSE	FALSE
PF14_0617	Q8IKI8		1.14	-0.438	-0.661	0.0562	0.889	0.252	0.0804	0.86	0.819	FALSE	FALSE	FALSE
PF14_0635	Q8IKH0	60S ribosome subunit biogenesis protein NIP7 homolog	0.568	-0.0408	1.42	0.462	0.609	0.0766	0.521	0.988	0.22	FALSE	FALSE	FALSE
PF14_0716	Q8IK90		0.618	-0.555	-0.442	0.441	0.647	0.58	0.501	0.882	0.595	FALSE	FALSE	FALSE
PFA_0245w	Q8I291		1.18	0.381	-0.569	0.154	0.565	0.481	0.195	0.923	0.591	FALSE	FALSE	FALSE
PFB0365w	O96168		0.052	0.0802	-0.89	0.943	0.903	0.23	0.953	0.976	0.202	FALSE	FALSE	FALSE
PFB0585w	O96210		1.26	-0.252	0.295	0.0387	0.962	0.608	0.0572	0.926	0.37	FALSE	FALSE	FALSE
PFC0395w	O77330		-0.415	0.0947	-0.864	0.559	0.0996	0.232	0.613	0.974	0.749	FALSE	FALSE	FALSE
PFC0520w	O77345		0.268	1.13	-0.778	0.694	0.149	0.261	0.732	0.548	0.243	FALSE	FALSE	FALSE
PFD0760c	Q8I1T0		0.302	0.423	-0.971	0.612	0.66	0.114	0.66	0.88	0.0991	FALSE	FALSE	FALSE
PFD0795w	C0H4A7		1.11	0.215	0.0538	0.0918	0.602	0.932	0.124	0.934	0.81	FALSE	FALSE	FALSE
PFD1035w	C0H4B9		0.872	-0.905	-0.697	0.117	0.508	0.206	0.154	0.548	0.804	FALSE	FALSE	FALSE
PFE1050w	P50250	Adenosylhomocysteinase	0.151	0.59	-0.142	0.866	0.983	0.873	0.886	0.887	0.454	FALSE	FALSE	FALSE
PFE1130w	Q8I3N7		0.889	1.03	-0.574	0.205	0.473	0.407	0.25	0.601	0.161	FALSE	FALSE	FALSE
PfEF-1beta	Q8I320		0.0316	0.776	0.519	0.968	0.456	0.508	0.971	0.784	0.71	FALSE	FALSE	FALSE
PFF0420c	C6KST3		-0.232	0.209	1.12	0.782	0.712	0.192	0.805	0.957	0.202	FALSE	FALSE	FALSE
PFF0555w	C6KSV8		0.751	0.0796	-0.63	0.158	0.877	0.233	0.199	0.974	0.282	FALSE	FALSE	FALSE
PfHU	Q8I3A2		0.534	-0.048	-1.45	0.434	0.655	0.0423	0.494	0.988	0.156	FALSE	FALSE	FALSE
PFI0770c	Q8I2Z5		0.374	-0.506	-0.777	0.629	0.831	0.321	0.672	0.887	0.615	FALSE	FALSE	FALSE
PFI1330c	Q8I2N8		-0.183	-0.32	-2.12	0.845	0.537	0.0335	0.867	0.934	0.248	FALSE	FALSE	FALSE
PFI1365w	Q8I2N1		1.25	-0.111	-1.01	0.147	0.987	0.235	0.187	0.974	0.332	FALSE	FALSE	FALSE
PFI1625c	Q8I2I2		1	0.954	0.619	0.273	0.788	0.493	0.322	0.769	0.929	FALSE	FALSE	FALSE
PFL0295c	Q8I5Y6		1.18	1.05	-0.415	0.0753	0.374	0.516	0.105	0.55	0.213	FALSE	FALSE	FALSE
PFL0625c	Q8I5S6	Eukaryotic translation initiation factor 3 subunit A	-0.343	1.52	-0.873	0.596	0.09	0.187	0.648	0.304	0.0937	FALSE	FALSE	FALSE
PFL1270w	Q8I5F4		0.918	0.0988	0.992	0.0937	0.863	0.0721	0.126	0.971	0.185	FALSE	FALSE	FALSE
PFL1275c	Q8I5F3		-0.503	0.323	-0.456	0.455	0.434	0.498	0.516	0.923	0.739	FALSE	FALSE	FALSE
PFL1425w	Q8I5C4	T-complex protein 1 subunit gamma	-1.38	0.671	-1.57	0.0954	0.504	0.0609	0.128	0.844	0.0669	FALSE	FALSE	FALSE
PFL1735c	Q8I564		-0.0492	0.213	-0.518	0.95	0.944	0.51	0.957	0.95	0.369	FALSE	FALSE	FALSE
PFL2410w	Q8I4T2		-0.225	0.424	-1.62	0.766	0.517	0.0436	0.795	0.895	0.0781	FALSE	FALSE	FALSE
PfSR25	Q8IBW3		1.24	0.345	-0.744	0.109	0.847	0.323	0.143	0.923	0.151	FALSE	FALSE	FALSE
RAN	B5MDF5	GTP-binding nuclear protein Ran	0.403	-0.524	0.626	0.622	0.0805	0.446	0.667	0.887	0.715	FALSE	FALSE	FALSE
SBSN	E9PBV3	Suprabasin	-1.14	-0.316	-0.904	0.391	0.281	0.496	0.45	0.96	0.18	FALSE	FALSE	FALSE
