# Supplementary material for: RhopH2 and RhopH3 export enables assembly of the RhopH complex on P. falciparum-infected erythrocyte membranes
Source: Commun Biol. 2022 Apr 7;5:333. doi: 10.1038/s42003-022-03290-3 (PMC8989874; doi:10.1038/s42003-022-03290-3)
Supplement: Supplementary file 9 — Supplementary Data 2 [file 42003_2022_3290_MOESM9_ESM.xlsx]

## Sheet: Summary
Summary:
	1) Input data file: D:\Analysis_Data\dsteer\data in progress\2019_078\2019_078\data\P1DS20190823_WW_2019078_PSACF18_190828212212.raw
	2) Protein database: D:\Analysis_Data\dsteer\data in progress\2019_078\uniprot_plasmodium_2019_078.fasta
	3) Parameter file: D:\Analysis_Data\dsteer\data in progress\2019_078\Byonic\P1DS20190823_WW_2019078_PSACF18_190828212212.raw_Byonic\objs\params.prf
	4) Date/Time: 29 August 2019 11:46:32 AM
	5) RunTime: 2 minutes, 30 seconds; on 14 cores
Summary Statistics:
	1) Reporting 83 forward and 20 reverse proteins
	2) 658 unique forward peptides
	3) 1344 spectra matched to forward peptides
	4) Estimated spectrum-level FDR on true proteins is 0.7%
Recorded protein search configuration:
Num	Rule	Value
0	Protein database	D:\Analysis_Data\dsteer\data in progress\2019_078\uniprot_plasmodium_2019_078.fasta
1	Spectrum-level FDR	Auto cut
2	Cleavage residues	RK
3	Digest cutter	C-terminal cutter
4	Peptide termini	Semi specific
5	Maximum number of missed cleavages	1
6	Fragmentation type	QTOF / HCD
7	Precursor tolerance	20.0 ppm
8	Fragment tolerance	20.0 ppm
9	Charges applied to all spectra:	1,2,3
10	Precursor mass max	10000.0
11	N-glycan search	None
12	O-glycan search	None
13	Off by x isotopes	-2,-1,0,+1,+2
14	Contaminants added	false
15	Decoys added	true
16	%Additional parameters:
17	Disulfide Enable	false
18	Trisulfide Enable	false
19	DSS Crosslink Enable	false
20	Custom Crosslink Enable	false
21	Wildcard Enable	0
22	Combyne cut off score	Auto
23	Protein FDR cutoff	1%
24	Focused DB created	false
25	Export mzIdentML	false
26	Score version	2
27	precursor_assignment_flags	2
28	po_NumberMonosReturn	2
29	Lock mass list	None
30	%Modification searches:
31	common_modifications_max	2
32	rare_modifications_max	1
33	%Fixed and variable modifications:
34	Carbamidomethyl / +57.021464 @ C | fixed
35	Oxidation / +15.994915 @ M | common1
36	% Custom modification text below
37	%Glycan modifications:
38	% Custom modification text below
39	Show all N-glycopeptides	0
40	%Addition parameters:
41	Product Version	PMI-Byonic-Com:v3.1.0
42	Registered to	Robert Goode Monash University

## Sheet: Spectra
Query #:z	Protein Rank	Peptide < ProteinMetrics Confidential >	Glycans NHFAGNa	Modification Type(s)	Observed m/z	z	Observed (M+H)	Calc. mass (M+H)	Off-by-x error	Mass error (ppm)	Starting position	Cleavage	Score	Delta	Delta Mod	|Log Prob|	# of unique peptides	Protein Name	Protein DB number	Comment	Scan #	Scan Time
01899:1	1	K.IVGGY.T			508.278	1	508.278	508.277	0	2.4	9	CRagged	246.83	43.39	43.39	1.27	113	>sp|TRYP_PIG|	53	P1DS20190823_WW_2019078_PSACF18_190828212212.4850.4850.2	controllerType=0 controllerNumber=1 scan=4850	27.2325
01560:2	1	K.IVGGYTC[+57.021].A		C[+57]	385.18	2	769.354	769.355	0	-1.5	9	CRagged	129.66	74.59	74.59	1.18	113	>sp|TRYP_PIG|	53	P1DS20190823_WW_2019078_PSACF18_190828212212.4499.4499.2	controllerType=0 controllerNumber=1 scan=4499	25.9768
01489:2	1	K.IVGGYTC[+57.021].A		C[+57]	385.18	2	769.354	769.355	0	-1.7	9	CRagged	159.35	32.4	32.4	0.73	113	>sp|TRYP_PIG|	53	P1DS20190823_WW_2019078_PSACF18_190828212212.4433.4433.2	controllerType=0 controllerNumber=1 scan=4433	25.7797
01746:2	1	K.IVGGYTC[+57.021]AA.N		C[+57]	456.219	2	911.431	911.429	0	2.3	9	CRagged	209.6	92.8	92.8	1.38	113	>sp|TRYP_PIG|	53	P1DS20190823_WW_2019078_PSACF18_190828212212.4677.4677.2	controllerType=0 controllerNumber=1 scan=4677	26.5696
02168:2	1	K.IVGGYTC[+57.021]AAN.S		C[+57]	513.239	2	1025.47	1025.47	0	-0.7	9	CRagged	74.74	18.33	18.33	0.36	113	>sp|TRYP_PIG|	53	P1DS20190823_WW_2019078_PSACF18_190828212212.5115.5115.2	controllerType=0 controllerNumber=1 scan=5115	28.1547
02097:2	1	K.IVGGYTC[+57.021]AAN.S		C[+57]	513.238	2	1025.47	1025.47	0	-3	9	CRagged	81.24	21.5	21.5	0.09	113	>sp|TRYP_PIG|	53	P1DS20190823_WW_2019078_PSACF18_190828212212.5048.5048.2	controllerType=0 controllerNumber=1 scan=5048	27.9566
02010:2	1	K.IVGGYTC[+57.021]AAN.S		C[+57]	513.24	2	1025.47	1025.47	0	1.1	9	CRagged	104.45	19.11	19.11	0.22	113	>sp|TRYP_PIG|	53	P1DS20190823_WW_2019078_PSACF18_190828212212.4957.4957.2	controllerType=0 controllerNumber=1 scan=4957	27.6114
01948:2	1	K.IVGGYTC[+57.021]AAN.S		C[+57]	513.241	2	1025.47	1025.47	0	2.6	9	CRagged	105.66	23.86	23.86	0.36	113	>sp|TRYP_PIG|	53	P1DS20190823_WW_2019078_PSACF18_190828212212.4902.4902.2	controllerType=0 controllerNumber=1 scan=4902	27.4251
01904:2	1	K.IVGGYTC[+57.021]AAN.S		C[+57]	513.241	2	1025.48	1025.47	0	3.6	9	CRagged	136.01	50.42	50.42	0.56	113	>sp|TRYP_PIG|	53	P1DS20190823_WW_2019078_PSACF18_190828212212.4855.4855.2	controllerType=0 controllerNumber=1 scan=4855	27.2491
01728:2	1	K.IVGGYTC[+57.021]AAN.S		C[+57]	513.241	2	1025.48	1025.47	0	3	9	CRagged	165.95	88.92	88.92	1.38	113	>sp|TRYP_PIG|	53	P1DS20190823_WW_2019078_PSACF18_190828212212.4662.4662.2	controllerType=0 controllerNumber=1 scan=4662	26.5183
01757:2	1	K.IVGGYTC[+57.021]AAN.S		C[+57]	513.242	2	1025.48	1025.47	0	3.9	9	CRagged	194.98	61.62	61.62	1.17	113	>sp|TRYP_PIG|	53	P1DS20190823_WW_2019078_PSACF18_190828212212.4699.4699.2	controllerType=0 controllerNumber=1 scan=4699	26.6861
01725:2	1	K.IVGGYTC[+57.021]AAN.S		C[+57]	513.241	2	1025.48	1025.47	0	3	9	CRagged	211.31	124.93	124.93	2.22	113	>sp|TRYP_PIG|	53	P1DS20190823_WW_2019078_PSACF18_190828212212.4660.4660.2	controllerType=0 controllerNumber=1 scan=4660	26.5133
01674:2	1	K.IVGGYTC[+57.021]AAN.S		C[+57]	513.241	2	1025.47	1025.47	0	2.1	9	CRagged	235.93	128.17	128.17	3.22	113	>sp|TRYP_PIG|	53	P1DS20190823_WW_2019078_PSACF18_190828212212.4614.4614.2	controllerType=0 controllerNumber=1 scan=4614	26.3411
01617:2	1	K.IVGGYTC[+57.021]AAN.S		C[+57]	513.239	2	1025.47	1025.47	0	-1.4	9	CRagged	350.24	205.5	205.5	4.6	113	>sp|TRYP_PIG|	53	P1DS20190823_WW_2019078_PSACF18_190828212212.4556.4556.2	controllerType=0 controllerNumber=1 scan=4556	26.153
01559:2	1	K.IVGGYTC[+57.021]AAN.S		C[+57]	513.239	2	1025.47	1025.47	0	-0.5	9	CRagged	378.25	203.89	203.89	5.21	113	>sp|TRYP_PIG|	53	P1DS20190823_WW_2019078_PSACF18_190828212212.4498.4498.2	controllerType=0 controllerNumber=1 scan=4498	25.9743
01355:2	1	K.IVGGYTC[+57.021]AAN.S		C[+57]	513.237	2	1025.47	1025.47	0	-5.1	9	CRagged	416.46	220.63	220.63	4.35	113	>sp|TRYP_PIG|	53	P1DS20190823_WW_2019078_PSACF18_190828212212.4310.4310.2	controllerType=0 controllerNumber=1 scan=4310	25.4128
01495:2	1	K.IVGGYTC[+57.021]AAN.S		C[+57]	513.239	2	1025.47	1025.47	0	-1.1	9	CRagged	426.54	249.43	249.43	5.59	113	>sp|TRYP_PIG|	53	P1DS20190823_WW_2019078_PSACF18_190828212212.4439.4439.2	controllerType=0 controllerNumber=1 scan=4439	25.7975
01419:2	1	K.IVGGYTC[+57.021]AAN.S		C[+57]	513.238	2	1025.47	1025.47	0	-2.8	9	CRagged	459.2	262.3	262.3	5.24	113	>sp|TRYP_PIG|	53	P1DS20190823_WW_2019078_PSACF18_190828212212.4374.4374.2	controllerType=0 controllerNumber=1 scan=4374	25.6016
05113:2	1	K.IVGGYTC[+57.021]AANSIPY.Q		C[+57]	743.356	2	1485.7	1485.7	0	0.4	9	CRagged	95.45	95.45	95.45	1.74	113	>sp|TRYP_PIG|	53	P1DS20190823_WW_2019078_PSACF18_190828212212.7716.7716.2	controllerType=0 controllerNumber=1 scan=7716	36.2167
05035:2	1	K.IVGGYTC[+57.021]AANSIPY.Q		C[+57]	743.357	2	1485.71	1485.7	0	2.4	9	CRagged	436.74	341.05	341.05	7.89	113	>sp|TRYP_PIG|	53	P1DS20190823_WW_2019078_PSACF18_190828212212.7650.7650.2	controllerType=0 controllerNumber=1 scan=7650	36.0315
04954:2	1	K.IVGGYTC[+57.021]AANSIPY.Q		C[+57]	743.357	2	1485.71	1485.7	0	2.2	9	CRagged	468.16	328.74	328.74	8.09	113	>sp|TRYP_PIG|	53	P1DS20190823_WW_2019078_PSACF18_190828212212.7586.7586.2	controllerType=0 controllerNumber=1 scan=7586	35.8503
05091:2	1	K.IVGGYTC[+57.021]AANSIPYQVS.L		C[+57]	900.435	2	1799.86	1799.86	0	0.1	9	CRagged	186.52	166.79	166.79	3.66	113	>sp|TRYP_PIG|	53	P1DS20190823_WW_2019078_PSACF18_190828212212.7699.7699.2	controllerType=0 controllerNumber=1 scan=7699	36.1675
07490:3	1	K.IVGGYTC[+57.021]AANSIPYQVSL.N		C[+57]	638.322	3	1912.95	1912.95	0	1.6	9	CRagged	65.29	62.89	62.89	1.29	113	>sp|TRYP_PIG|	53	P1DS20190823_WW_2019078_PSACF18_190828212212.9643.9643.3	controllerType=0 controllerNumber=1 scan=9643	41.6246
07475:2	1	K.IVGGYTC[+57.021]AANSIPYQVSL.N		C[+57]	956.979	2	1912.95	1912.95	0	2.1	9	CRagged	420.52	361.94	361.94	8.63	113	>sp|TRYP_PIG|	53	P1DS20190823_WW_2019078_PSACF18_190828212212.9631.9631.2	controllerType=0 controllerNumber=1 scan=9631	41.5908
06688:2	1	K.IVGGYTC[+57.021]AANSIPYQVSLN.S		C[+57]	1014	2	2027	2026.99	0	6.1	9	CRagged	176.06	120.16	120.16	3.44	113	>sp|TRYP_PIG|	53	P1DS20190823_WW_2019078_PSACF18_190828212212.9003.9003.2	controllerType=0 controllerNumber=1 scan=9003	39.8255
06625:3	1	K.IVGGYTC[+57.021]AANSIPYQVSLN.S		C[+57]	676.336	3	2026.99	2026.99	0	1.5	9	CRagged	375.83	350.21	350.21	8.16	113	>sp|TRYP_PIG|	53	P1DS20190823_WW_2019078_PSACF18_190828212212.8949.8949.3	controllerType=0 controllerNumber=1 scan=8949	39.6711
06608:2	1	K.IVGGYTC[+57.021]AANSIPYQVSLN.S		C[+57]	1014	2	2027	2026.99	0	3.9	9	CRagged	413.04	305.56	305.56	8.13	113	>sp|TRYP_PIG|	53	P1DS20190823_WW_2019078_PSACF18_190828212212.8938.8938.2	controllerType=0 controllerNumber=1 scan=8938	39.6407
06487:3	1	K.IVGGYTC[+57.021]AANSIPYQVSLNS.G		C[+57]	705.345	3	2114.02	2114.02	0	-0.3	9	CRagged	195.85	195.85	195.85	4.66	113	>sp|TRYP_PIG|	53	P1DS20190823_WW_2019078_PSACF18_190828212212.8840.8840.3	controllerType=0 controllerNumber=1 scan=8840	39.3654
06499:2	1	K.IVGGYTC[+57.021]AANSIPYQVSLNS.G		C[+57]	1057.52	2	2114.03	2114.02	0	2.8	9	CRagged	498.56	423.18	423.18	10.33	113	>sp|TRYP_PIG|	53	P1DS20190823_WW_2019078_PSACF18_190828212212.8850.8850.2	controllerType=0 controllerNumber=1 scan=8850	39.3934
06431:2	1	K.IVGGYTC[+57.021]AANSIPYQVSLNSG.S		C[+57]	1086.03	2	2171.05	2171.04	0	2.1	9	CRagged	304.42	181.17	181.17	4.74	113	>sp|TRYP_PIG|	53	P1DS20190823_WW_2019078_PSACF18_190828212212.8794.8794.2	controllerType=0 controllerNumber=1 scan=8794	39.2385
06351:2	1	K.IVGGYTC[+57.021]AANSIPYQVSLNSG.S		C[+57]	1086.03	2	2171.05	2171.04	0	0.6	9	CRagged	499.05	292.52	292.52	6.64	113	>sp|TRYP_PIG|	53	P1DS20190823_WW_2019078_PSACF18_190828212212.8729.8729.2	controllerType=0 controllerNumber=1 scan=8729	39.0592
05506:2	1	K.IVGGYTC[+57.021]AANSIPYQVSLNSGSHF.C		C[+57]	1271.61	2	2542.21	2542.2	0	2.3	9	CRagged	662.53	630.36	630.36	13.75	113	>sp|TRYP_PIG|	53	P1DS20190823_WW_2019078_PSACF18_190828212212.8027.8027.2	controllerType=0 controllerNumber=1 scan=8027	37.1043
05489:3	1	K.IVGGYTC[+57.021]AANSIPYQVSLNSGSHF.C		C[+57]	848.073	3	2542.21	2542.2	0	1	9	CRagged	667.85	667.85	667.85	13.76	113	>sp|TRYP_PIG|	53	P1DS20190823_WW_2019078_PSACF18_190828212212.8014.8014.3	controllerType=0 controllerNumber=1 scan=8014	37.0676
05746:3	1	K.IVGGYTC[+57.021]AANSIPYQVSLNSGSHFC[+57.021]GGSL.I		C[+57]*2	1006.14	3	3016.4	3016.39	0	1.6	9	CRagged	54.29	54.29	54.29	1.88	113	>sp|TRYP_PIG|	53	P1DS20190823_WW_2019078_PSACF18_190828212212.8230.8230.3	controllerType=0 controllerNumber=1 scan=8230	37.6601
06132:3	1	K.IVGGYTC[+57.021]AANSIPYQVSLNSGSHFC[+57.021]GGSLIN.S		C[+57]*2	1081.85	3	3243.53	3243.52	0	1.9	9	CRagged	15.13	15.13	15.13	1.76	113	>sp|TRYP_PIG|	53	P1DS20190823_WW_2019078_PSACF18_190828212212.8548.8548.3	controllerType=0 controllerNumber=1 scan=8548	38.5588
07296:3	1	K.IVGGYTC[+57.021]AANSIPYQVSLNSGSHFC[+57.021]GGSLINSQW.V		C[+57]*2	1215.57	3	3644.71	3644.69	0	4.6	9	CRagged	236.08	236.08	236.08	4.98	113	>sp|TRYP_PIG|	53	P1DS20190823_WW_2019078_PSACF18_190828212212.9488.9488.3	controllerType=0 controllerNumber=1 scan=9488	41.1901
07357:4	1	K.IVGGYTC[+57.021]AANSIPYQVSLNSGSHFC[+57.021]GGSLINSQWVVSAAH.C		C[+57]*2	1053.26	4	4210	4208.99	1	2.2	9	CRagged	263.68	263.68	263.68	7.38	113	>sp|TRYP_PIG|	53	P1DS20190823_WW_2019078_PSACF18_190828212212.9535.9535.4	controllerType=0 controllerNumber=1 scan=9535	41.3235
06915:4	1	K.IVGGYTC[+57.021]AANSIPYQVSLNSGSHFC[+57.021]GGSLINSQWVVSAAH.C		C[+57]*2	1053.25	4	4209.98	4208.99	1	-3.3	9	CRagged	315.7	315.7	315.7	5.81	113	>sp|TRYP_PIG|	53	P1DS20190823_WW_2019078_PSACF18_190828212212.9183.9183.4	controllerType=0 controllerNumber=1 scan=9183	40.3289
06676:3	1	K.IVGGYTC[+57.021]AANSIPYQVSLNSGSHFC[+57.021]GGSLINSQWVVSAAH.C		C[+57]*2	1403.67	3	4209.01	4208.99	0	3.8	9	CRagged	338.96	338.96	338.96	8.31	113	>sp|TRYP_PIG|	53	P1DS20190823_WW_2019078_PSACF18_190828212212.8991.8991.3	controllerType=0 controllerNumber=1 scan=8991	39.7922
06677:4	1	K.IVGGYTC[+57.021]AANSIPYQVSLNSGSHFC[+57.021]GGSLINSQWVVSAAH.C		C[+57]*2	1053.01	4	4209.02	4208.99	0	6.5	9	CRagged	339.3	339.3	339.3	7.96	113	>sp|TRYP_PIG|	53	P1DS20190823_WW_2019078_PSACF18_190828212212.8992.8992.4	controllerType=0 controllerNumber=1 scan=8992	39.7947
06798:3	1	K.IVGGYTC[+57.021]AANSIPYQVSLNSGSHFC[+57.021]GGSLINSQWVVSAAH.C		C[+57]*2	1404	3	4209.98	4208.99	1	-3	9	CRagged	809.04	809.04	809.04	15.8	113	>sp|TRYP_PIG|	53	P1DS20190823_WW_2019078_PSACF18_190828212212.9092.9092.3	controllerType=0 controllerNumber=1 scan=9092	40.076
06594:4	1	K.IVGGYTC[+57.021]AANSIPYQVSLNSGSHFC[+57.021]GGSLINSQWVVSAAH.C		C[+57]*2	1053.01	4	4209	4208.99	0	3.1	9	CRagged	818.47	818.47	818.47	16.43	113	>sp|TRYP_PIG|	53	P1DS20190823_WW_2019078_PSACF18_190828212212.8928.8928.4	controllerType=0 controllerNumber=1 scan=8928	39.6126
06593:3	1	K.IVGGYTC[+57.021]AANSIPYQVSLNSGSHFC[+57.021]GGSLINSQWVVSAAH.C		C[+57]*2	1403.67	3	4209	4208.99	0	3.1	9	CRagged	1145.19	1145.19	1145.19	22.45	113	>sp|TRYP_PIG|	53	P1DS20190823_WW_2019078_PSACF18_190828212212.8927.8927.3	controllerType=0 controllerNumber=1 scan=8927	39.6101
06763:3	1	K.IVGGYTC[+57.021]AANSIPYQVSLNSGSHFC[+57.021]GGSLINSQWVVSAAHC[+57.021].Y		C[+57]*3	1457.02	3	4369.04	4369.02	0	3.3	9	CRagged	55.42	55.42	55.42	3.6	113	>sp|TRYP_PIG|	53	P1DS20190823_WW_2019078_PSACF18_190828212212.9064.9064.3	controllerType=0 controllerNumber=1 scan=9064	39.9957
06750:4	1	K.IVGGYTC[+57.021]AANSIPYQVSLNSGSHFC[+57.021]GGSLINSQWVVSAAHC[+57.021].Y		C[+57]*3	1093.02	4	4369.05	4369.02	0	6.7	9	CRagged	257.29	257.29	257.29	6.93	113	>sp|TRYP_PIG|	53	P1DS20190823_WW_2019078_PSACF18_190828212212.9054.9054.4	controllerType=0 controllerNumber=1 scan=9054	39.9671
07860:4	1	K.IVGGYTC[+57.021]AANSIPYQVSLNSGSHFC[+57.021]GGSLINSQWVVSAAHC[+57.021]Y.K		C[+57]*3	1134.03	4	4533.09	4532.09	1	0.4	9	CRagged	4.86	4.86	4.86	1.21	113	>sp|TRYP_PIG|	53	P1DS20190823_WW_2019078_PSACF18_190828212212.9929.9929.4	controllerType=0 controllerNumber=1 scan=9929	42.4199
06940:5	1	K.IVGGYTC[+57.021]AANSIPYQVSLNSGSHFC[+57.021]GGSLINSQWVVSAAHC[+57.021]Y.K		C[+57]*3	907.222	5	4532.08	4532.09	0	-0.7	9	CRagged	168.41	168.41	168.41	4.91	113	>sp|TRYP_PIG|	53	P1DS20190823_WW_2019078_PSACF18_190828212212.9205.9205.5	controllerType=0 controllerNumber=1 scan=9205	40.3889
07350:3	1	K.IVGGYTC[+57.021]AANSIPYQVSLNSGSHFC[+57.021]GGSLINSQWVVSAAHC[+57.021]Y.K		C[+57]*3	1511.71	3	4533.1	4532.09	1	3.5	9	CRagged	341.49	341.49	341.49	8.64	113	>sp|TRYP_PIG|	53	P1DS20190823_WW_2019078_PSACF18_190828212212.9528.9528.3	controllerType=0 controllerNumber=1 scan=9528	41.3021
06863:4	1	K.IVGGYTC[+57.021]AANSIPYQVSLNSGSHFC[+57.021]GGSLINSQWVVSAAHC[+57.021]Y.K		C[+57]*3	1133.78	4	4532.09	4532.09	0	1.7	9	CRagged	472.9	472.9	472.9	10.54	113	>sp|TRYP_PIG|	53	P1DS20190823_WW_2019078_PSACF18_190828212212.9146.9146.4	controllerType=0 controllerNumber=1 scan=9146	40.2278
06774:4	1	K.IVGGYTC[+57.021]AANSIPYQVSLNSGSHFC[+57.021]GGSLINSQWVVSAAHC[+57.021]Y.K		C[+57]*3	1134.03	4	4533.08	4532.09	1	-1.9	9	CRagged	490.33	490.33	490.33	10.43	113	>sp|TRYP_PIG|	53	P1DS20190823_WW_2019078_PSACF18_190828212212.9073.9073.4	controllerType=0 controllerNumber=1 scan=9073	40.0227
07632:4	1	K.IVGGYTC[+57.021]AANSIPYQVSLNSGSHFC[+57.021]GGSLINSQWVVSAAHC[+57.021]Y.K		C[+57]*3	1134.03	4	4533.08	4532.09	1	-2.2	9	CRagged	505.86	505.86	505.86	10.43	113	>sp|TRYP_PIG|	53	P1DS20190823_WW_2019078_PSACF18_190828212212.9752.9752.4	controllerType=0 controllerNumber=1 scan=9752	41.9349
06974:4	1	K.IVGGYTC[+57.021]AANSIPYQVSLNSGSHFC[+57.021]GGSLINSQWVVSAAHC[+57.021]Y.K		C[+57]*3	1133.78	4	4532.09	4532.09	0	1.4	9	CRagged	515.83	515.83	515.83	10.63	113	>sp|TRYP_PIG|	53	P1DS20190823_WW_2019078_PSACF18_190828212212.9233.9233.4	controllerType=0 controllerNumber=1 scan=9233	40.4687
07126:4	1	K.IVGGYTC[+57.021]AANSIPYQVSLNSGSHFC[+57.021]GGSLINSQWVVSAAHC[+57.021]Y.K		C[+57]*3	1134.02	4	4533.08	4532.09	1	-2.7	9	CRagged	577.93	577.93	577.93	11.12	113	>sp|TRYP_PIG|	53	P1DS20190823_WW_2019078_PSACF18_190828212212.9350.9350.4	controllerType=0 controllerNumber=1 scan=9350	40.7927
07213:4	1	K.IVGGYTC[+57.021]AANSIPYQVSLNSGSHFC[+57.021]GGSLINSQWVVSAAHC[+57.021]Y.K		C[+57]*3	1134.03	4	4533.1	4532.09	1	2	9	CRagged	648.55	648.55	648.55	12.77	113	>sp|TRYP_PIG|	53	P1DS20190823_WW_2019078_PSACF18_190828212212.9422.9422.4	controllerType=0 controllerNumber=1 scan=9422	40.9994
07635:3	1	K.IVGGYTC[+57.021]AANSIPYQVSLNSGSHFC[+57.021]GGSLINSQWVVSAAHC[+57.021]Y.K		C[+57]*3	1511.7	3	4533.09	4532.09	1	0.1	9	CRagged	660.52	660.52	660.52	13.81	113	>sp|TRYP_PIG|	53	P1DS20190823_WW_2019078_PSACF18_190828212212.9753.9753.3	controllerType=0 controllerNumber=1 scan=9753	41.9374
06975:3	1	K.IVGGYTC[+57.021]AANSIPYQVSLNSGSHFC[+57.021]GGSLINSQWVVSAAHC[+57.021]Y.K		C[+57]*3	1511.37	3	4532.09	4532.09	0	1.2	9	CRagged	671	671	671	13.81	113	>sp|TRYP_PIG|	53	P1DS20190823_WW_2019078_PSACF18_190828212212.9234.9234.3	controllerType=0 controllerNumber=1 scan=9234	40.4712
07214:3	1	K.IVGGYTC[+57.021]AANSIPYQVSLNSGSHFC[+57.021]GGSLINSQWVVSAAHC[+57.021]Y.K		C[+57]*3	1511.7	3	4533.1	4532.09	1	2.2	9	CRagged	719.04	719.04	719.04	14.78	113	>sp|TRYP_PIG|	53	P1DS20190823_WW_2019078_PSACF18_190828212212.9423.9423.3	controllerType=0 controllerNumber=1 scan=9423	41.002
06896:4	1	K.IVGGYTC[+57.021]AANSIPYQVSLNSGSHFC[+57.021]GGSLINSQWVVSAAHC[+57.021]Y.K		C[+57]*3	1133.78	4	4532.09	4532.09	0	1.9	9	CRagged	759.11	759.11	759.11	15.79	113	>sp|TRYP_PIG|	53	P1DS20190823_WW_2019078_PSACF18_190828212212.9169.9169.4	controllerType=0 controllerNumber=1 scan=9169	40.2916
07127:3	1	K.IVGGYTC[+57.021]AANSIPYQVSLNSGSHFC[+57.021]GGSLINSQWVVSAAHC[+57.021]Y.K		C[+57]*3	1511.7	3	4533.08	4532.09	1	-1.4	9	CRagged	955.66	955.66	955.66	19.65	113	>sp|TRYP_PIG|	53	P1DS20190823_WW_2019078_PSACF18_190828212212.9351.9351.3	controllerType=0 controllerNumber=1 scan=9351	40.7953
06888:3	1	K.IVGGYTC[+57.021]AANSIPYQVSLNSGSHFC[+57.021]GGSLINSQWVVSAAHC[+57.021]Y.K		C[+57]*3	1511.37	3	4532.09	4532.09	0	1.6	9	CRagged	1205.58	1200.27	1200.27	24.81	113	>sp|TRYP_PIG|	53	P1DS20190823_WW_2019078_PSACF18_190828212212.9162.9162.3	controllerType=0 controllerNumber=1 scan=9162	40.2704
05927:4	1	K.IVGGYTC[+57.021]AANSIPYQVSLNSGSHFC[+57.021]GGSLINSQWVVSAAHC[+57.021]YK.S		C[+57]*3	1166.05	4	4661.18	4660.18	1	-0.5	9	Specific	451.56	451.56	451.56	10.58	113	>sp|TRYP_PIG|	53	P1DS20190823_WW_2019078_PSACF18_190828212212.8380.8380.4	controllerType=0 controllerNumber=1 scan=8380	38.0851
05782:4	1	K.IVGGYTC[+57.021]AANSIPYQVSLNSGSHFC[+57.021]GGSLINSQWVVSAAHC[+57.021]YK.S		C[+57]*3	1166.05	4	4661.18	4660.18	1	-1.3	9	Specific	546.48	546.48	546.48	10.88	113	>sp|TRYP_PIG|	53	P1DS20190823_WW_2019078_PSACF18_190828212212.8262.8262.4	controllerType=0 controllerNumber=1 scan=8262	37.751
05683:4	1	K.IVGGYTC[+57.021]AANSIPYQVSLNSGSHFC[+57.021]GGSLINSQWVVSAAHC[+57.021]YK.S		C[+57]*3	1165.8	4	4660.18	4660.18	0	0	9	Specific	1227.3	1175.44	1175.44	25.12	113	>sp|TRYP_PIG|	53	P1DS20190823_WW_2019078_PSACF18_190828212212.8174.8174.4	controllerType=0 controllerNumber=1 scan=8174	37.5042
05078:4	1	Y.TC[+57.021]AANSIPYQVSLNSGSHFC[+57.021]GGSLINSQWVVSAAHC[+57.021]YK.S		C[+57]*3	1043.49	4	4170.92	4170.92	0	0.1	14	NRagged	739.97	739.97	739.97	13.86	113	>sp|TRYP_PIG|	53	P1DS20190823_WW_2019078_PSACF18_190828212212.7688.7688.4	controllerType=0 controllerNumber=1 scan=7688	36.1373
05001:3	1	C.AANSIPYQVSLNSGSHFC[+57.021]GGSLINSQWVVSAAHC[+57.021]YK.S		C[+57]*2	1303.95	3	3909.84	3909.84	0	-0.1	16	NRagged	410.28	410.28	410.28	8.82	113	>sp|TRYP_PIG|	53	P1DS20190823_WW_2019078_PSACF18_190828212212.7623.7623.3	controllerType=0 controllerNumber=1 scan=7623	35.9535
04981:4	1	C.AANSIPYQVSLNSGSHFC[+57.021]GGSLINSQWVVSAAHC[+57.021]YK.S		C[+57]*2	978.217	4	3909.85	3909.84	0	1	16	NRagged	810.37	810.37	810.37	15.74	113	>sp|TRYP_PIG|	53	P1DS20190823_WW_2019078_PSACF18_190828212212.7608.7608.4	controllerType=0 controllerNumber=1 scan=7608	35.9119
04971:3	1	N.SIPYQVSLNSGSHFC[+57.021]GGSLINSQWVVSAAHC[+57.021]YK.S		C[+57]*2	1218.58	3	3653.74	3653.73	0	2.8	19	NRagged	461.58	461.58	461.58	9.1	113	>sp|TRYP_PIG|	53	P1DS20190823_WW_2019078_PSACF18_190828212212.7601.7601.3	controllerType=0 controllerNumber=1 scan=7601	35.8912
04966:4	1	N.SIPYQVSLNSGSHFC[+57.021]GGSLINSQWVVSAAHC[+57.021]YK.S		C[+57]*2	914.189	4	3653.73	3653.73	0	2.3	19	NRagged	579.34	579.34	579.34	11.01	113	>sp|TRYP_PIG|	53	P1DS20190823_WW_2019078_PSACF18_190828212212.7597.7597.4	controllerType=0 controllerNumber=1 scan=7597	35.8813
04882:3	1	N.SIPYQVSLNSGSHFC[+57.021]GGSLINSQWVVSAAHC[+57.021]YK.S		C[+57]*2	1218.58	3	3653.73	3653.73	0	0.2	19	NRagged	733.61	733.61	733.61	13.52	113	>sp|TRYP_PIG|	53	P1DS20190823_WW_2019078_PSACF18_190828212212.7526.7526.3	controllerType=0 controllerNumber=1 scan=7526	35.6795
04889:4	1	N.SIPYQVSLNSGSHFC[+57.021]GGSLINSQWVVSAAHC[+57.021]YK.S		C[+57]*2	914.187	4	3653.72	3653.73	0	-0.5	19	NRagged	835.76	835.76	835.76	15.89	113	>sp|TRYP_PIG|	53	P1DS20190823_WW_2019078_PSACF18_190828212212.7531.7531.4	controllerType=0 controllerNumber=1 scan=7531	35.696
03832:4	1	Y.QVSLNSGSHFC[+57.021]GGSLINSQWVVSAAHC[+57.021]YK.S		C[+57]*2	799.129	4	3193.49	3193.49	0	-0.2	23	NRagged	120.3	120.3	120.3	3.31	113	>sp|TRYP_PIG|	53	P1DS20190823_WW_2019078_PSACF18_190828212212.6661.6661.4	controllerType=0 controllerNumber=1 scan=6661	33.2473
03760:4	1	Y.QVSLNSGSHFC[+57.021]GGSLINSQWVVSAAHC[+57.021]YK.S		C[+57]*2	799.128	4	3193.49	3193.49	0	-1.2	23	NRagged	773.51	773.51	773.51	14.41	113	>sp|TRYP_PIG|	53	P1DS20190823_WW_2019078_PSACF18_190828212212.6597.6597.4	controllerType=0 controllerNumber=1 scan=6597	33.0689
03761:3	1	Y.QVSLNSGSHFC[+57.021]GGSLINSQWVVSAAHC[+57.021]YK.S		C[+57]*2	1065.17	3	3193.49	3193.49	0	-1	23	NRagged	936.13	840.79	840.79	16.89	113	>sp|TRYP_PIG|	53	P1DS20190823_WW_2019078_PSACF18_190828212212.6598.6598.3	controllerType=0 controllerNumber=1 scan=6598	33.0714
03371:3	1	S.LNSGSHFC[+57.021]GGSLINSQWVVSAAHC[+57.021]YK.S		C[+57]*2	960.451	3	2879.34	2879.34	0	1	26	NRagged	182.34	182.34	182.34	5.77	113	>sp|TRYP_PIG|	53	P1DS20190823_WW_2019078_PSACF18_190828212212.6241.6241.3	controllerType=0 controllerNumber=1 scan=6241	32.0087
03113:3	1	L.NSGSHFC[+57.021]GGSLINSQWVVSAAHC[+57.021]YK.S		C[+57]*2	922.756	3	2766.25	2766.25	0	0.9	27	NRagged	445.48	445.48	445.48	9.5	113	>sp|TRYP_PIG|	53	P1DS20190823_WW_2019078_PSACF18_190828212212.6022.6022.3	controllerType=0 controllerNumber=1 scan=6022	31.3154
03130:4	1	N.SGSHFC[+57.021]GGSLINSQWVVSAAHC[+57.021]YK.S		C[+57]*2	663.808	4	2652.21	2652.21	0	1.3	28	NRagged	563.35	563.35	563.35	10.48	113	>sp|TRYP_PIG|	53	P1DS20190823_WW_2019078_PSACF18_190828212212.6039.6039.4	controllerType=0 controllerNumber=1 scan=6039	31.3794
03123:3	1	N.SGSHFC[+57.021]GGSLINSQWVVSAAHC[+57.021]YK.S		C[+57]*2	884.74	3	2652.21	2652.21	0	-0.7	28	NRagged	648.97	648.97	648.97	11.73	113	>sp|TRYP_PIG|	53	P1DS20190823_WW_2019078_PSACF18_190828212212.6033.6033.3	controllerType=0 controllerNumber=1 scan=6033	31.3557
03177:3	1	N.SGSHFC[+57.021]GGSLINSQWVVSAAHC[+57.021]YK.S		C[+57]*2	884.74	3	2652.21	2652.21	0	-0.7	28	NRagged	713.44	713.44	713.44	13.73	113	>sp|TRYP_PIG|	53	P1DS20190823_WW_2019078_PSACF18_190828212212.6084.6084.3	controllerType=0 controllerNumber=1 scan=6084	31.5306
03149:4	1	S.GSHFC[+57.021]GGSLINSQWVVSAAHC[+57.021]YK.S		C[+57]*2	642.05	4	2565.18	2565.18	0	1.1	29	NRagged	309.88	309.88	309.88	7.19	113	>sp|TRYP_PIG|	53	P1DS20190823_WW_2019078_PSACF18_190828212212.6056.6056.4	controllerType=0 controllerNumber=1 scan=6056	31.4354
03141:3	1	S.GSHFC[+57.021]GGSLINSQWVVSAAHC[+57.021]YK.S		C[+57]*2	855.731	3	2565.18	2565.18	0	1	29	NRagged	393.7	393.7	393.7	8.74	113	>sp|TRYP_PIG|	53	P1DS20190823_WW_2019078_PSACF18_190828212212.6050.6050.3	controllerType=0 controllerNumber=1 scan=6050	31.4152
03192:3	1	G.SHFC[+57.021]GGSLINSQWVVSAAHC[+57.021]YK.S		C[+57]*2	836.722	3	2508.15	2508.15	0	-1	30	NRagged	116.28	116.28	116.28	1.34	113	>sp|TRYP_PIG|	53	P1DS20190823_WW_2019078_PSACF18_190828212212.6098.6098.3	controllerType=0 controllerNumber=1 scan=6098	31.5725
03138:4	1	G.SHFC[+57.021]GGSLINSQWVVSAAHC[+57.021]YK.S		C[+57]*2	627.795	4	2508.16	2508.15	0	1.2	30	NRagged	663.24	550.89	550.89	12.86	113	>sp|TRYP_PIG|	53	P1DS20190823_WW_2019078_PSACF18_190828212212.6046.6046.4	controllerType=0 controllerNumber=1 scan=6046	31.401
03131:3	1	G.SHFC[+57.021]GGSLINSQWVVSAAHC[+57.021]YK.S		C[+57]*2	836.724	3	2508.16	2508.15	0	0.6	30	NRagged	773.74	773.74	773.74	14.34	113	>sp|TRYP_PIG|	53	P1DS20190823_WW_2019078_PSACF18_190828212212.6040.6040.3	controllerType=0 controllerNumber=1 scan=6040	31.3819
03471:2	1	F.C[+57.021]GGSLINSQWVVSAAHC[+57.021]YK.S		C[+57]*2	1069	2	2137	2137	0	2.6	33	NRagged	580.02	549.19	549.19	10.19	113	>sp|TRYP_PIG|	53	P1DS20190823_WW_2019078_PSACF18_190828212212.6338.6338.2	controllerType=0 controllerNumber=1 scan=6338	32.3484
03464:3	1	F.C[+57.021]GGSLINSQWVVSAAHC[+57.021]YK.S		C[+57]*2	713.005	3	2137	2137	0	1.8	33	NRagged	809.12	809.12	809.12	15.73	113	>sp|TRYP_PIG|	53	P1DS20190823_WW_2019078_PSACF18_190828212212.6329.6329.3	controllerType=0 controllerNumber=1 scan=6329	32.311
03420:3	1	C.GGSLINSQWVVSAAHC[+57.021]YK.S		C[+57]	659.662	3	1976.97	1976.96	0	3	34	NRagged	344.34	315.16	315.16	7.46	113	>sp|TRYP_PIG|	53	P1DS20190823_WW_2019078_PSACF18_190828212212.6284.6284.3	controllerType=0 controllerNumber=1 scan=6284	32.1517
01153:3	1	N.SQWVVSAAHC[+57.021]YK.S		C[+57]	479.232	3	1435.68	1435.68	0	2.2	40	NRagged	354.35	330.76	330.76	5.68	113	>sp|TRYP_PIG|	53	P1DS20190823_WW_2019078_PSACF18_190828212212.4102.4102.3	controllerType=0 controllerNumber=1 scan=4102	24.6417
01151:2	1	N.SQWVVSAAHC[+57.021]YK.S		C[+57]	718.345	2	1435.68	1435.68	0	2.9	40	NRagged	409.45	381.83	381.83	8.44	113	>sp|TRYP_PIG|	53	P1DS20190823_WW_2019078_PSACF18_190828212212.4098.4098.2	controllerType=0 controllerNumber=1 scan=4098	24.623
00935:2	1	Q.WVVSAAHC[+57.021]YK.S		C[+57]	610.8	2	1220.59	1220.59	0	3.1	42	NRagged	344.54	186.76	186.76	4.24	113	>sp|TRYP_PIG|	53	P1DS20190823_WW_2019078_PSACF18_190828212212.3842.3842.2	controllerType=0 controllerNumber=1 scan=3842	23.5368
00101:2	1	W.VVSAAHC[+57.021]YK.S		C[+57]	517.761	2	1034.51	1034.51	0	6	43	NRagged	578.16	385.25	385.25	9.28	113	>sp|TRYP_PIG|	53	P1DS20190823_WW_2019078_PSACF18_190828212212.2626.2626.2	controllerType=0 controllerNumber=1 scan=2626	18.0117
04021:3	1	R.IQVRLGEHNIDVLEGNEQFINAAK.I			903.145	3	2707.42	2707.42	0	1.4	54	Specific	375.62	375.62	375.62	7.86	113	>sp|TRYP_PIG|	53	P1DS20190823_WW_2019078_PSACF18_190828212212.6815.6815.3	controllerType=0 controllerNumber=1 scan=6815	33.6848
03940:4	1	R.IQVRLGEHNIDVLEGNEQFINAAK.I			677.61	4	2707.42	2707.42	0	0.3	54	Specific	564.47	564.47	564.47	10.23	113	>sp|TRYP_PIG|	53	P1DS20190823_WW_2019078_PSACF18_190828212212.6752.6752.4	controllerType=0 controllerNumber=1 scan=6752	33.5021
03939:3	1	R.IQVRLGEHNIDVLEGNEQFINAAK.I			903.143	3	2707.42	2707.42	0	-0.3	54	Specific	891.93	890.14	890.14	16.49	113	>sp|TRYP_PIG|	53	P1DS20190823_WW_2019078_PSACF18_190828212212.6751.6751.3	controllerType=0 controllerNumber=1 scan=6751	33.4996
02790:2	1	R.LGEHNIDVL.E			505.271	2	1009.53	1009.53	0	2.8	58	CRagged	139.38	74.93	74.93	1.42	113	>sp|TRYP_PIG|	53	P1DS20190823_WW_2019078_PSACF18_190828212212.5700.5700.2	controllerType=0 controllerNumber=1 scan=5700	30.178
02725:2	1	R.LGEHNIDVL.E			505.27	2	1009.53	1009.53	0	1.7	58	CRagged	300.97	157.08	157.08	4.36	113	>sp|TRYP_PIG|	53	P1DS20190823_WW_2019078_PSACF18_190828212212.5644.5644.2	controllerType=0 controllerNumber=1 scan=5644	30.0022
02692:2	1	R.LGEHNIDVLE.G			569.792	2	1138.58	1138.57	0	2	58	CRagged	238.42	129.07	129.07	4.03	113	>sp|TRYP_PIG|	53	P1DS20190823_WW_2019078_PSACF18_190828212212.5616.5616.2	controllerType=0 controllerNumber=1 scan=5616	29.9147
02793:2	1	R.LGEHNIDVLEG.N			598.303	2	1195.6	1195.6	0	2.2	58	CRagged	281.35	120.02	120.02	3.82	113	>sp|TRYP_PIG|	53	P1DS20190823_WW_2019078_PSACF18_190828212212.5702.5702.2	controllerType=0 controllerNumber=1 scan=5702	30.1832
02608:2	1	R.LGEHNIDVLEGN.E			655.324	2	1309.64	1309.64	0	2.5	58	CRagged	138.97	75.38	75.38	1.86	113	>sp|TRYP_PIG|	53	P1DS20190823_WW_2019078_PSACF18_190828212212.5527.5527.2	controllerType=0 controllerNumber=1 scan=5527	29.5731
02737:2	1	R.LGEHNIDVLEGN.E			655.324	2	1309.64	1309.64	0	1.9	58	CRagged	424.5	271.12	271.12	7.66	113	>sp|TRYP_PIG|	53	P1DS20190823_WW_2019078_PSACF18_190828212212.5653.5653.2	controllerType=0 controllerNumber=1 scan=5653	30.0297
02678:2	1	R.LGEHNIDVLEGNEQ.F			783.877	2	1566.75	1566.74	0	4.4	58	CRagged	463.41	363.7	363.7	7.98	113	>sp|TRYP_PIG|	53	P1DS20190823_WW_2019078_PSACF18_190828212212.5607.5607.2	controllerType=0 controllerNumber=1 scan=5607	29.8882
04641:2	1	R.LGEHNIDVLEGNEQF.I			857.405	2	1713.8	1713.81	0	-2.7	58	CRagged	290.43	290.43	290.43	5.19	113	>sp|TRYP_PIG|	53	P1DS20190823_WW_2019078_PSACF18_190828212212.7326.7326.2	controllerType=0 controllerNumber=1 scan=7326	35.1258
04543:2	1	R.LGEHNIDVLEGNEQF.I			857.408	2	1713.81	1713.81	0	0.1	58	CRagged	493.36	394.71	394.71	9.93	113	>sp|TRYP_PIG|	53	P1DS20190823_WW_2019078_PSACF18_190828212212.7249.7249.2	controllerType=0 controllerNumber=1 scan=7249	34.9109
05296:2	1	R.LGEHNIDVLEGNEQFIN.A			970.975	2	1940.94	1940.93	0	3.7	58	CRagged	329.79	256.82	256.82	7.46	113	>sp|TRYP_PIG|	53	P1DS20190823_WW_2019078_PSACF18_190828212212.7860.7860.2	controllerType=0 controllerNumber=1 scan=7860	36.6248
05365:2	1	R.LGEHNIDVLEGNEQFIN.A			970.974	2	1940.94	1940.93	0	2.8	58	CRagged	334.91	334.91	334.91	7.93	113	>sp|TRYP_PIG|	53	P1DS20190823_WW_2019078_PSACF18_190828212212.7915.7915.3	controllerType=0 controllerNumber=1 scan=7915	36.785
05144:3	1	R.LGEHNIDVLEGNEQFIN.A			647.649	3	1940.93	1940.93	0	-1	58	CRagged	411.8	362.52	362.52	8.5	113	>sp|TRYP_PIG|	53	P1DS20190823_WW_2019078_PSACF18_190828212212.7741.7741.3	controllerType=0 controllerNumber=1 scan=7741	36.2868
05211:2	1	R.LGEHNIDVLEGNEQFIN.A			970.973	2	1940.94	1940.93	0	2	58	CRagged	441.62	372.08	372.08	8.51	113	>sp|TRYP_PIG|	53	P1DS20190823_WW_2019078_PSACF18_190828212212.7793.7793.2	controllerType=0 controllerNumber=1 scan=7793	36.4336
05056:3	1	R.LGEHNIDVLEGNEQFIN.A			647.651	3	1940.94	1940.93	0	1.6	58	CRagged	471.32	373.59	373.59	8.8	113	>sp|TRYP_PIG|	53	P1DS20190823_WW_2019078_PSACF18_190828212212.7668.7668.3	controllerType=0 controllerNumber=1 scan=7668	36.0798
05045:2	1	R.LGEHNIDVLEGNEQFIN.A			970.974	2	1940.94	1940.93	0	3	58	CRagged	480.53	411.07	411.07	9.83	113	>sp|TRYP_PIG|	53	P1DS20190823_WW_2019078_PSACF18_190828212212.7658.7658.2	controllerType=0 controllerNumber=1 scan=7658	36.0513
05128:2	1	R.LGEHNIDVLEGNEQFIN.A			970.972	2	1940.94	1940.93	0	1.3	58	CRagged	546.33	447.64	447.64	10.02	113	>sp|TRYP_PIG|	53	P1DS20190823_WW_2019078_PSACF18_190828212212.7727.7727.2	controllerType=0 controllerNumber=1 scan=7727	36.2475
05447:3	1	R.LGEHNIDVLEGNEQFINA.A			671.331	3	2011.98	2011.97	0	3.6	58	CRagged	356.58	355.86	355.86	8.04	113	>sp|TRYP_PIG|	53	P1DS20190823_WW_2019078_PSACF18_190828212212.7981.7981.3	controllerType=0 controllerNumber=1 scan=7981	36.9732
05421:2	1	R.LGEHNIDVLEGNEQFINA.A			1006.49	2	2011.98	2011.97	0	3.3	58	CRagged	433.46	417.14	417.14	9.52	113	>sp|TRYP_PIG|	53	P1DS20190823_WW_2019078_PSACF18_190828212212.7960.7960.2	controllerType=0 controllerNumber=1 scan=7960	36.9122
05841:2	1	R.LGEHNIDVLEGNEQFINAA.K			1042.02	2	2083.03	2083.01	0	10.7	58	CRagged	121.53	112.49	112.49	1.31	113	>sp|TRYP_PIG|	53	P1DS20190823_WW_2019078_PSACF18_190828212212.8310.8310.2	controllerType=0 controllerNumber=1 scan=8310	37.8871
06081:2	1	R.LGEHNIDVLEGNEQFINAA.K			1042.01	2	2083.01	2083.01	0	-1.9	58	CRagged	198.64	198.64	198.64	5.69	113	>sp|TRYP_PIG|	53	P1DS20190823_WW_2019078_PSACF18_190828212212.8507.8507.2	controllerType=0 controllerNumber=1 scan=8507	38.4463
05919:2	1	R.LGEHNIDVLEGNEQFINAA.K			1042.01	2	2083.01	2083.01	0	1.5	58	CRagged	318.87	318.87	318.87	7.73	113	>sp|TRYP_PIG|	53	P1DS20190823_WW_2019078_PSACF18_190828212212.8375.8375.2	controllerType=0 controllerNumber=1 scan=8375	38.0726
05762:2	1	R.LGEHNIDVLEGNEQFINAA.K			1042.01	2	2083.02	2083.01	0	5.2	58	CRagged	320.43	320.43	320.43	7.37	113	>sp|TRYP_PIG|	53	P1DS20190823_WW_2019078_PSACF18_190828212212.8244.8244.2	controllerType=0 controllerNumber=1 scan=8244	37.7029
05614:3	1	R.LGEHNIDVLEGNEQFINAA.K			695.007	3	2083.01	2083.01	0	-1.4	58	CRagged	374.07	374.07	374.07	8.16	113	>sp|TRYP_PIG|	53	P1DS20190823_WW_2019078_PSACF18_190828212212.8115.8115.3	controllerType=0 controllerNumber=1 scan=8115	37.3438
05687:2	1	R.LGEHNIDVLEGNEQFINAA.K			1042.01	2	2083.01	2083.01	0	1	58	CRagged	392.18	392.18	392.18	9.5	113	>sp|TRYP_PIG|	53	P1DS20190823_WW_2019078_PSACF18_190828212212.8179.8179.2	controllerType=0 controllerNumber=1 scan=8179	37.5203
05611:2	1	R.LGEHNIDVLEGNEQFINAA.K			1042.01	2	2083.01	2083.01	0	-0.4	58	CRagged	530.45	516.83	516.83	9.79	113	>sp|TRYP_PIG|	53	P1DS20190823_WW_2019078_PSACF18_190828212212.8113.8113.2	controllerType=0 controllerNumber=1 scan=8113	37.3389
05519:2	1	R.LGEHNIDVLEGNEQFINAA.K			1042.01	2	2083.01	2083.01	0	1.6	58	CRagged	545.23	535.95	535.95	10.02	113	>sp|TRYP_PIG|	53	P1DS20190823_WW_2019078_PSACF18_190828212212.8038.8038.2	controllerType=0 controllerNumber=1 scan=8038	37.1343
05532:3	1	R.LGEHNIDVLEGNEQFINAA.K			695.007	3	2083.01	2083.01	0	-1.6	58	CRagged	562.18	492.61	492.61	10.01	113	>sp|TRYP_PIG|	53	P1DS20190823_WW_2019078_PSACF18_190828212212.8047.8047.3	controllerType=0 controllerNumber=1 scan=8047	37.1591
06736:3	1	R.LGEHNIDVLEGNEQFINAAK.I			737.709	3	2211.11	2211.1	0	3.6	58	Specific	13.43	13.43	13.43	1.87	113	>sp|TRYP_PIG|	53	P1DS20190823_WW_2019078_PSACF18_190828212212.9042.9042.3	controllerType=0 controllerNumber=1 scan=9042	39.9335
08134:3	1	R.LGEHNIDVLEGNEQFINAAK.I			737.707	3	2211.11	2211.1	0	1.4	58	Specific	30.74	30.74	30.74	1.89	113	>sp|TRYP_PIG|	53	P1DS20190823_WW_2019078_PSACF18_190828212212.10141.10141.3	controllerType=0 controllerNumber=1 scan=10141	43.0072
07659:3	1	R.LGEHNIDVLEGNEQFINAAK.I			737.709	3	2211.11	2211.1	0	3.6	58	Specific	55.97	55.97	55.97	3.21	113	>sp|TRYP_PIG|	53	P1DS20190823_WW_2019078_PSACF18_190828212212.9769.9769.3	controllerType=0 controllerNumber=1 scan=9769	41.9801
05400:3	1	R.LGEHNIDVLEGNEQFINAAK.I			737.706	3	2211.1	2211.1	0	-0.4	58	Specific	74.43	74.43	74.43	3.35	113	>sp|TRYP_PIG|	53	P1DS20190823_WW_2019078_PSACF18_190828212212.7942.7942.4	controllerType=0 controllerNumber=1 scan=7942	36.8602
08276:3	1	R.LGEHNIDVLEGNEQFINAAK.I			737.709	3	2211.11	2211.1	0	3.3	58	Specific	94.04	94.04	94.04	3.9	113	>sp|TRYP_PIG|	53	P1DS20190823_WW_2019078_PSACF18_190828212212.10253.10253.3	controllerType=0 controllerNumber=1 scan=10253	43.3212
06561:3	1	R.LGEHNIDVLEGNEQFINAAK.I			737.708	3	2211.11	2211.1	0	2.1	58	Specific	101.81	101.81	101.81	4.27	113	>sp|TRYP_PIG|	53	P1DS20190823_WW_2019078_PSACF18_190828212212.8901.8901.3	controllerType=0 controllerNumber=1 scan=8901	39.5349
08372:3	1	R.LGEHNIDVLEGNEQFINAAK.I			737.704	3	2211.1	2211.1	0	-3.1	58	Specific	164.32	164.32	164.32	3.85	113	>sp|TRYP_PIG|	53	P1DS20190823_WW_2019078_PSACF18_190828212212.10327.10327.2	controllerType=0 controllerNumber=1 scan=10327	43.5255
07460:3	1	R.LGEHNIDVLEGNEQFINAAK.I			737.707	3	2211.11	2211.1	0	1.4	58	Specific	166.52	166.52	166.52	6.66	113	>sp|TRYP_PIG|	53	P1DS20190823_WW_2019078_PSACF18_190828212212.9618.9618.3	controllerType=0 controllerNumber=1 scan=9618	41.5555
07550:3	1	R.LGEHNIDVLEGNEQFINAAK.I			737.71	3	2211.11	2211.1	0	5	58	Specific	170.68	170.68	170.68	6.3	113	>sp|TRYP_PIG|	53	P1DS20190823_WW_2019078_PSACF18_190828212212.9690.9690.3	controllerType=0 controllerNumber=1 scan=9690	41.7559
06997:3	1	R.LGEHNIDVLEGNEQFINAAK.I			737.71	3	2211.12	2211.1	0	5.2	58	Specific	199.32	199.32	199.32	6.27	113	>sp|TRYP_PIG|	53	P1DS20190823_WW_2019078_PSACF18_190828212212.9250.9250.3	controllerType=0 controllerNumber=1 scan=9250	40.5135
07251:3	1	R.LGEHNIDVLEGNEQFINAAK.I			737.709	3	2211.11	2211.1	0	4.1	58	Specific	204.11	204.11	204.11	6.61	113	>sp|TRYP_PIG|	53	P1DS20190823_WW_2019078_PSACF18_190828212212.9449.9449.3	controllerType=0 controllerNumber=1 scan=9449	41.0761
07370:3	1	R.LGEHNIDVLEGNEQFINAAK.I			737.71	3	2211.11	2211.1	0	5	58	Specific	209.48	209.48	209.48	6.25	113	>sp|TRYP_PIG|	53	P1DS20190823_WW_2019078_PSACF18_190828212212.9546.9546.3	controllerType=0 controllerNumber=1 scan=9546	41.3555
04111:3	1	R.LGEHNIDVLEGNEQFINAAK.I			737.705	3	2211.1	2211.1	0	-1.2	58	Specific	216.5	216.5	216.5	5.04	113	>sp|TRYP_PIG|	53	P1DS20190823_WW_2019078_PSACF18_190828212212.6889.6889.3	controllerType=0 controllerNumber=1 scan=6889	33.8909
06026:3	1	R.LGEHNIDVLEGNEQFINAAK.I			737.707	3	2211.11	2211.1	0	1.8	58	Specific	256.28	256.28	256.28	7.84	113	>sp|TRYP_PIG|	53	P1DS20190823_WW_2019078_PSACF18_190828212212.8461.8461.3	controllerType=0 controllerNumber=1 scan=8461	38.3131
06187:3	1	R.LGEHNIDVLEGNEQFINAAK.I			737.706	3	2211.1	2211.1	0	-1	58	Specific	285.27	285.27	285.27	7.92	113	>sp|TRYP_PIG|	53	P1DS20190823_WW_2019078_PSACF18_190828212212.8593.8593.3	controllerType=0 controllerNumber=1 scan=8593	38.6828
05809:3	1	R.LGEHNIDVLEGNEQFINAAK.I			737.706	3	2211.1	2211.1	0	-0.5	58	Specific	307.06	307.06	307.06	8.06	113	>sp|TRYP_PIG|	53	P1DS20190823_WW_2019078_PSACF18_190828212212.8285.8285.3	controllerType=0 controllerNumber=1 scan=8285	37.8153
05904:3	1	R.LGEHNIDVLEGNEQFINAAK.I			737.708	3	2211.11	2211.1	0	2.3	58	Specific	351.39	351.39	351.39	8.72	113	>sp|TRYP_PIG|	53	P1DS20190823_WW_2019078_PSACF18_190828212212.8364.8364.3	controllerType=0 controllerNumber=1 scan=8364	38.0418
03516:3	1	R.LGEHNIDVLEGNEQFINAAK.I			737.705	3	2211.1	2211.1	0	-1.5	58	Specific	355.82	355.82	355.82	8.72	113	>sp|TRYP_PIG|	53	P1DS20190823_WW_2019078_PSACF18_190828212212.6381.6381.3	controllerType=0 controllerNumber=1 scan=6381	32.4722
05467:3	1	R.LGEHNIDVLEGNEQFINAAK.I			737.708	3	2211.11	2211.1	0	2.8	58	Specific	371.82	371.82	371.82	9.08	113	>sp|TRYP_PIG|	53	P1DS20190823_WW_2019078_PSACF18_190828212212.7996.7996.3	controllerType=0 controllerNumber=1 scan=7996	37.0145
05299:3	1	R.LGEHNIDVLEGNEQFINAAK.I			737.708	3	2211.11	2211.1	0	2.6	58	Specific	386.45	386.45	386.45	10.26	113	>sp|TRYP_PIG|	53	P1DS20190823_WW_2019078_PSACF18_190828212212.7862.7862.3	controllerType=0 controllerNumber=1 scan=7862	36.6298
05377:3	1	R.LGEHNIDVLEGNEQFINAAK.I			737.707	3	2211.11	2211.1	0	0.5	58	Specific	390.66	390.66	390.66	10.28	113	>sp|TRYP_PIG|	53	P1DS20190823_WW_2019078_PSACF18_190828212212.7924.7924.3	controllerType=0 controllerNumber=1 scan=7924	36.8117
05669:3	1	R.LGEHNIDVLEGNEQFINAAK.I			737.705	3	2211.1	2211.1	0	-1	58	Specific	399.69	399.69	399.69	10.13	113	>sp|TRYP_PIG|	53	P1DS20190823_WW_2019078_PSACF18_190828212212.8163.8163.3	controllerType=0 controllerNumber=1 scan=8163	37.4745
04322:2	1	R.LGEHNIDVLEGNEQFINAAK.I			1106.05	2	2211.1	2211.1	0	-3.5	58	Specific	417.54	337.36	337.36	8.02	113	>sp|TRYP_PIG|	53	P1DS20190823_WW_2019078_PSACF18_190828212212.7060.7060.2	controllerType=0 controllerNumber=1 scan=7060	34.3781
05185:3	1	R.LGEHNIDVLEGNEQFINAAK.I			737.706	3	2211.1	2211.1	0	-0.1	58	Specific	463.69	463.69	463.69	10.5	113	>sp|TRYP_PIG|	53	P1DS20190823_WW_2019078_PSACF18_190828212212.7772.7772.3	controllerType=0 controllerNumber=1 scan=7772	36.3739
03443:3	1	R.LGEHNIDVLEGNEQFINAAK.I			737.709	3	2211.11	2211.1	0	3.4	58	Specific	499.09	499.09	499.09	10.66	113	>sp|TRYP_PIG|	53	P1DS20190823_WW_2019078_PSACF18_190828212212.6306.6306.3	controllerType=0 controllerNumber=1 scan=6306	32.2257
05043:3	1	R.LGEHNIDVLEGNEQFINAAK.I			737.707	3	2211.11	2211.1	0	0.7	58	Specific	507.41	502.09	502.09	10.68	113	>sp|TRYP_PIG|	53	P1DS20190823_WW_2019078_PSACF18_190828212212.7656.7656.3	controllerType=0 controllerNumber=1 scan=7656	36.0464
04929:3	1	R.LGEHNIDVLEGNEQFINAAK.I			737.706	3	2211.1	2211.1	0	-0.4	58	Specific	509.79	509.79	509.79	10.53	113	>sp|TRYP_PIG|	53	P1DS20190823_WW_2019078_PSACF18_190828212212.7566.7566.3	controllerType=0 controllerNumber=1 scan=7566	35.7925
04742:3	1	R.LGEHNIDVLEGNEQFINAAK.I			737.706	3	2211.1	2211.1	0	-0.2	58	Specific	525.99	525.99	525.99	10.73	113	>sp|TRYP_PIG|	53	P1DS20190823_WW_2019078_PSACF18_190828212212.7409.7409.3	controllerType=0 controllerNumber=1 scan=7409	35.3578
03662:4	1	R.LGEHNIDVLEGNEQFINAAK.I			553.53	4	2211.1	2211.1	0	-3.1	58	Specific	532.11	488.54	488.54	10.04	113	>sp|TRYP_PIG|	53	P1DS20190823_WW_2019078_PSACF18_190828212212.6509.6509.4	controllerType=0 controllerNumber=1 scan=6509	32.8261
04827:3	1	R.LGEHNIDVLEGNEQFINAAK.I			737.705	3	2211.1	2211.1	0	-1.1	58	Specific	539.18	539.18	539.18	10.66	113	>sp|TRYP_PIG|	53	P1DS20190823_WW_2019078_PSACF18_190828212212.7479.7479.3	controllerType=0 controllerNumber=1 scan=7479	35.5506
04655:3	1	R.LGEHNIDVLEGNEQFINAAK.I			737.705	3	2211.1	2211.1	0	-1.3	58	Specific	543.2	543.2	543.2	10.66	113	>sp|TRYP_PIG|	53	P1DS20190823_WW_2019078_PSACF18_190828212212.7338.7338.3	controllerType=0 controllerNumber=1 scan=7338	35.1582
04306:3	1	R.LGEHNIDVLEGNEQFINAAK.I			737.701	3	2211.09	2211.1	0	-6.8	58	Specific	552.94	520.37	520.37	9.47	113	>sp|TRYP_PIG|	53	P1DS20190823_WW_2019078_PSACF18_190828212212.7047.7047.3	controllerType=0 controllerNumber=1 scan=7047	34.342
04383:3	1	R.LGEHNIDVLEGNEQFINAAK.I			737.706	3	2211.1	2211.1	0	-0.5	58	Specific	598.16	589.62	589.62	11.74	113	>sp|TRYP_PIG|	53	P1DS20190823_WW_2019078_PSACF18_190828212212.7111.7111.3	controllerType=0 controllerNumber=1 scan=7111	34.5257
04536:3	1	R.LGEHNIDVLEGNEQFINAAK.I			737.706	3	2211.1	2211.1	0	-0.4	58	Specific	602.11	573.63	573.63	12.74	113	>sp|TRYP_PIG|	53	P1DS20190823_WW_2019078_PSACF18_190828212212.7244.7244.3	controllerType=0 controllerNumber=1 scan=7244	34.8985
04461:3	1	R.LGEHNIDVLEGNEQFINAAK.I			737.705	3	2211.1	2211.1	0	-2	58	Specific	604.47	573.53	573.53	12.74	113	>sp|TRYP_PIG|	53	P1DS20190823_WW_2019078_PSACF18_190828212212.7179.7179.3	controllerType=0 controllerNumber=1 scan=7179	34.7154
04196:3	1	R.LGEHNIDVLEGNEQFINAAK.I			737.707	3	2211.11	2211.1	0	1.2	58	Specific	674.57	636.55	636.55	13.89	113	>sp|TRYP_PIG|	53	P1DS20190823_WW_2019078_PSACF18_190828212212.6958.6958.3	controllerType=0 controllerNumber=1 scan=6958	34.0897
04083:2	1	R.LGEHNIDVLEGNEQFINAAK.I			1106.06	2	2211.1	2211.1	0	-0.5	58	Specific	684.65	610.64	610.64	13.22	113	>sp|TRYP_PIG|	53	P1DS20190823_WW_2019078_PSACF18_190828212212.6865.6865.2	controllerType=0 controllerNumber=1 scan=6865	33.8243
03844:3	1	R.LGEHNIDVLEGNEQFINAAK.I			737.706	3	2211.1	2211.1	0	-0.7	58	Specific	743.11	677.41	677.41	14.74	113	>sp|TRYP_PIG|	53	P1DS20190823_WW_2019078_PSACF18_190828212212.6671.6671.3	controllerType=0 controllerNumber=1 scan=6671	33.276
03626:3	1	R.LGEHNIDVLEGNEQFINAAK.I			737.704	3	2211.1	2211.1	0	-3	58	Specific	745.46	670.56	670.56	14.21	113	>sp|TRYP_PIG|	53	P1DS20190823_WW_2019078_PSACF18_190828212212.6475.6475.3	controllerType=0 controllerNumber=1 scan=6475	32.7333
04058:3	1	R.LGEHNIDVLEGNEQFINAAK.I			737.704	3	2211.1	2211.1	0	-2.5	58	Specific	747.93	698.5	698.5	14.74	113	>sp|TRYP_PIG|	53	P1DS20190823_WW_2019078_PSACF18_190828212212.6845.6845.3	controllerType=0 controllerNumber=1 scan=6845	33.7667
03693:3	1	R.LGEHNIDVLEGNEQFINAAK.I			737.705	3	2211.1	2211.1	0	-2.2	58	Specific	771.69	694.2	694.2	15.74	113	>sp|TRYP_PIG|	53	P1DS20190823_WW_2019078_PSACF18_190828212212.6539.6539.3	controllerType=0 controllerNumber=1 scan=6539	32.9088
03769:3	1	R.LGEHNIDVLEGNEQFINAAK.I			737.707	3	2211.11	2211.1	0	0.5	58	Specific	780.43	690.43	690.43	15.89	113	>sp|TRYP_PIG|	53	P1DS20190823_WW_2019078_PSACF18_190828212212.6605.6605.3	controllerType=0 controllerNumber=1 scan=6605	33.0925
03857:2	1	R.LGEHNIDVLEGNEQFINAAK.I			1106.06	2	2211.1	2211.1	0	0.4	58	Specific	806.64	720.57	720.57	16.37	113	>sp|TRYP_PIG|	53	P1DS20190823_WW_2019078_PSACF18_190828212212.6683.6683.2	controllerType=0 controllerNumber=1 scan=6683	33.3086
03784:2	1	R.LGEHNIDVLEGNEQFINAAK.I			1106.05	2	2211.1	2211.1	0	-1	58	Specific	868.7	717.56	717.56	17.22	113	>sp|TRYP_PIG|	53	P1DS20190823_WW_2019078_PSACF18_190828212212.6617.6617.2	controllerType=0 controllerNumber=1 scan=6617	33.125
03703:2	1	R.LGEHNIDVLEGNEQFINAAK.I			1106.05	2	2211.1	2211.1	0	-1.1	58	Specific	926.92	799.22	799.22	18.22	113	>sp|TRYP_PIG|	53	P1DS20190823_WW_2019078_PSACF18_190828212212.6550.6550.2	controllerType=0 controllerNumber=1 scan=6550	32.94
03628:2	1	R.LGEHNIDVLEGNEQFINAAK.I			1106.05	2	2211.1	2211.1	0	-2.9	58	Specific	951.23	799.09	799.09	18.69	113	>sp|TRYP_PIG|	53	P1DS20190823_WW_2019078_PSACF18_190828212212.6477.6477.2	controllerType=0 controllerNumber=1 scan=6477	32.7382
03640:4	1	R.LGEHNIDVLEGNEQFINAAKIITHPNFNGNTLDNDIM.L			1031	4	4120.96	4121	0	-10.7	58	CRagged	89.76	89.76	89.76	0.54	113	>sp|TRYP_PIG|	53	P1DS20190823_WW_2019078_PSACF18_190828212212.6488.6488.4	controllerType=0 controllerNumber=1 scan=6488	32.7692
03641:3	1	R.LGEHNIDVLEGNEQFINAAKIITHPNFNGNTLDNDIM.L			1374.33	3	4120.97	4121	0	-9.2	58	CRagged	210.04	210.04	210.04	1.66	113	>sp|TRYP_PIG|	53	P1DS20190823_WW_2019078_PSACF18_190828212212.6489.6489.3	controllerType=0 controllerNumber=1 scan=6489	32.7717
07918:4	1	R.LGEHNIDVLEGNEQFINAAKIITHPNFNGNTLDNDIMLIK.L			1119.82	4	4476.26	4475.27	1	-1.3	58	Specific	362.33	362.33	362.33	7.41	113	>sp|TRYP_PIG|	53	P1DS20190823_WW_2019078_PSACF18_190828212212.9975.9975.5	controllerType=0 controllerNumber=1 scan=9975	42.5474
07394:5	1	R.LGEHNIDVLEGNEQFINAAKIITHPNFNGNTLDNDIMLIK.L			895.861	5	4475.28	4475.27	0	2.7	58	Specific	847	847	847	15.83	113	>sp|TRYP_PIG|	53	P1DS20190823_WW_2019078_PSACF18_190828212212.9565.9565.5	controllerType=0 controllerNumber=1 scan=9565	41.4091
07387:4	1	R.LGEHNIDVLEGNEQFINAAKIITHPNFNGNTLDNDIMLIK.L			1119.58	4	4475.28	4475.27	0	3.1	58	Specific	1146.28	1146.28	1146.28	21.31	113	>sp|TRYP_PIG|	53	P1DS20190823_WW_2019078_PSACF18_190828212212.9559.9559.4	controllerType=0 controllerNumber=1 scan=9559	41.3911
03045:3	1	L.GEHNIDVLEGNEQFINAAK.I			700.013	3	2098.03	2098.02	0	2.6	59	NRagged	72.45	72.45	72.45	2.22	113	>sp|TRYP_PIG|	53	P1DS20190823_WW_2019078_PSACF18_190828212212.5960.5960.3	controllerType=0 controllerNumber=1 scan=5960	31.1175
04621:2	1	H.NIDVLEGNEQFINAAK.I			887.952	2	1774.9	1774.9	0	-0.3	62	NRagged	652.53	470.17	470.17	12.61	113	>sp|TRYP_PIG|	53	P1DS20190823_WW_2019078_PSACF18_190828212212.7312.7312.2	controllerType=0 controllerNumber=1 scan=7312	35.0884
04428:2	1	N.IDVLEGNEQFINAAK.I			830.93	2	1660.85	1660.85	0	-0.4	63	NRagged	526.62	411.43	411.43	9.45	113	>sp|TRYP_PIG|	53	P1DS20190823_WW_2019078_PSACF18_190828212212.7148.7148.2	controllerType=0 controllerNumber=1 scan=7148	34.6278
01096:2	1	L.EGNEQFINAAK.I			610.801	2	1220.59	1220.59	0	3.1	67	NRagged	376.53	257.89	257.89	6.99	113	>sp|TRYP_PIG|	53	P1DS20190823_WW_2019078_PSACF18_190828212212.4012.4012.2	controllerType=0 controllerNumber=1 scan=4012	24.2121
01274:2	1	K.IITHPNFN.G			478.254	2	955.501	955.5	0	1.7	78	CRagged	391.26	213.14	213.14	5.54	113	>sp|TRYP_PIG|	53	P1DS20190823_WW_2019078_PSACF18_190828212212.4227.4227.2	controllerType=0 controllerNumber=1 scan=4227	25.1303
01314:2	1	K.IITHPNFNGN.T			563.784	2	1126.56	1126.56	0	-3.1	78	CRagged	154.71	54.71	54.71	1.08	113	>sp|TRYP_PIG|	53	P1DS20190823_WW_2019078_PSACF18_190828212212.4270.4270.2	controllerType=0 controllerNumber=1 scan=4270	25.2911
01227:2	1	K.IITHPNFNGN.T			563.787	2	1126.57	1126.56	0	2.4	78	CRagged	310.42	179.76	179.76	5.25	113	>sp|TRYP_PIG|	53	P1DS20190823_WW_2019078_PSACF18_190828212212.4174.4174.2	controllerType=0 controllerNumber=1 scan=4174	24.9105
01265:2	1	K.IITHPNFNGN.T			563.787	2	1126.57	1126.56	0	2	78	CRagged	474.74	271.45	271.45	7.75	113	>sp|TRYP_PIG|	53	P1DS20190823_WW_2019078_PSACF18_190828212212.4217.4217.2	controllerType=0 controllerNumber=1 scan=4217	25.0857
02502:2	1	K.IITHPNFNGNTLD.N			728.366	2	1455.72	1455.72	0	1.6	78	CRagged	295.56	259.19	259.19	7.01	113	>sp|TRYP_PIG|	53	P1DS20190823_WW_2019078_PSACF18_190828212212.5425.5425.2	controllerType=0 controllerNumber=1 scan=5425	29.1876
04375:2	1	K.IITHPNFNGNTLDNDIM.L			964.966	2	1928.92	1928.92	0	3.6	78	CRagged	420.69	339.59	339.59	8.4	113	>sp|TRYP_PIG|	53	P1DS20190823_WW_2019078_PSACF18_190828212212.7104.7104.2	controllerType=0 controllerNumber=1 scan=7104	34.503
05838:3	1	K.IITHPNFNGNTLDNDIML.I			681.339	3	2042	2042	0	1.3	78	CRagged	99.44	99.44	99.44	3.35	113	>sp|TRYP_PIG|	53	P1DS20190823_WW_2019078_PSACF18_190828212212.8307.8307.3	controllerType=0 controllerNumber=1 scan=8307	37.8766
05830:2	1	K.IITHPNFNGNTLDNDIML.I			1021.51	2	2042.01	2042	0	2.5	78	CRagged	417.7	365.44	365.44	8.64	113	>sp|TRYP_PIG|	53	P1DS20190823_WW_2019078_PSACF18_190828212212.8302.8302.2	controllerType=0 controllerNumber=1 scan=8302	37.8642
08258:3	1	K.IITHPNFNGNTLDNDIMLIK.L			761.731	3	2283.18	2283.18	0	0	78	Specific	43.3	43.3	43.3	2.84	113	>sp|TRYP_PIG|	53	P1DS20190823_WW_2019078_PSACF18_190828212212.10240.10240.3	controllerType=0 controllerNumber=1 scan=10240	43.2857
08404:3	1	K.IITHPNFNGNTLDNDIMLIK.L			761.73	3	2283.17	2283.18	0	-2.8	78	Specific	111.17	111.17	111.17	3.78	113	>sp|TRYP_PIG|	53	P1DS20190823_WW_2019078_PSACF18_190828212212.10353.10353.3	controllerType=0 controllerNumber=1 scan=10353	43.5955
07646:3	1	K.IITHPNFNGNTLDNDIMLIK.L			761.73	3	2283.18	2283.18	0	-1.7	78	Specific	213.8	213.8	213.8	6.46	113	>sp|TRYP_PIG|	53	P1DS20190823_WW_2019078_PSACF18_190828212212.9761.9761.3	controllerType=0 controllerNumber=1 scan=9761	41.9603
04740:4	1	K.IITHPNFNGNTLDNDIMLIK.L			571.55	4	2283.18	2283.18	0	-0.2	78	Specific	237.88	237.88	237.88	7.54	113	>sp|TRYP_PIG|	53	P1DS20190823_WW_2019078_PSACF18_190828212212.7406.7406.4	controllerType=0 controllerNumber=1 scan=7406	35.346
07352:3	1	K.IITHPNFNGNTLDNDIMLIK.L			761.73	3	2283.18	2283.18	0	-1.5	78	Specific	260.11	260.11	260.11	7.68	113	>sp|TRYP_PIG|	53	P1DS20190823_WW_2019078_PSACF18_190828212212.9531.9531.3	controllerType=0 controllerNumber=1 scan=9531	41.3135
06809:3	1	K.IITHPNFNGNTLDNDIMLIK.L			761.728	3	2283.17	2283.18	0	-4.7	78	Specific	295.11	295.11	295.11	7.54	113	>sp|TRYP_PIG|	53	P1DS20190823_WW_2019078_PSACF18_190828212212.9102.9102.3	controllerType=0 controllerNumber=1 scan=9102	40.1049
06726:3	1	K.IITHPNFNGNTLDNDIMLIK.L			761.729	3	2283.17	2283.18	0	-3.7	78	Specific	333.9	333.9	333.9	7.97	113	>sp|TRYP_PIG|	53	P1DS20190823_WW_2019078_PSACF18_190828212212.9036.9036.3	controllerType=0 controllerNumber=1 scan=9036	39.9186
05321:2	1	K.IITHPNFNGNTLDNDIMLIK.L			1142.09	2	2283.18	2283.18	0	0.2	78	Specific	378.93	335.72	335.72	8.48	113	>sp|TRYP_PIG|	53	P1DS20190823_WW_2019078_PSACF18_190828212212.7881.7881.2	controllerType=0 controllerNumber=1 scan=7881	36.6867
05816:2	1	K.IITHPNFNGNTLDNDIMLIK.L			1142.09	2	2283.18	2283.18	0	-1.4	78	Specific	416.79	338.45	338.45	8.54	113	>sp|TRYP_PIG|	53	P1DS20190823_WW_2019078_PSACF18_190828212212.8291.8291.2	controllerType=0 controllerNumber=1 scan=8291	37.833
04860:2	1	K.IITHPNFNGNTLDNDIMLIK.L			1142.09	2	2283.18	2283.18	0	0.7	78	Specific	497.73	387.23	387.23	10.16	113	>sp|TRYP_PIG|	53	P1DS20190823_WW_2019078_PSACF18_190828212212.7507.7507.2	controllerType=0 controllerNumber=1 scan=7507	35.6293
04542:3	1	K.IITHPNFNGNTLDNDIMLIK.L			761.732	3	2283.18	2283.18	0	0.2	78	Specific	507.96	507.96	507.96	10.68	113	>sp|TRYP_PIG|	53	P1DS20190823_WW_2019078_PSACF18_190828212212.7248.7248.3	controllerType=0 controllerNumber=1 scan=7248	34.9084
04663:3	1	K.IITHPNFNGNTLDNDIMLIK.L			761.731	3	2283.18	2283.18	0	-1.3	78	Specific	519.71	505.7	505.7	10.57	113	>sp|TRYP_PIG|	53	P1DS20190823_WW_2019078_PSACF18_190828212212.7344.7344.3	controllerType=0 controllerNumber=1 scan=7344	35.1754
04650:4	1	K.IITHPNFNGNTLDNDIMLIK.L			571.55	4	2283.18	2283.18	0	-1.6	78	Specific	551.77	520.77	520.77	10.64	113	>sp|TRYP_PIG|	53	P1DS20190823_WW_2019078_PSACF18_190828212212.7334.7334.4	controllerType=0 controllerNumber=1 scan=7334	35.1483
04952:3	1	K.IITHPNFNGNTLDNDIMLIK.L			761.733	3	2283.19	2283.18	0	2.4	78	Specific	583.47	583.47	583.47	11.86	113	>sp|TRYP_PIG|	53	P1DS20190823_WW_2019078_PSACF18_190828212212.7584.7584.3	controllerType=0 controllerNumber=1 scan=7584	35.8453
04779:2	1	K.IITHPNFNGNTLDNDIMLIK.L			1142.09	2	2283.18	2283.18	0	0.3	78	Specific	697.55	530.08	530.08	13.37	113	>sp|TRYP_PIG|	53	P1DS20190823_WW_2019078_PSACF18_190828212212.7441.7441.2	controllerType=0 controllerNumber=1 scan=7441	35.4476
04791:3	1	K.IITHPNFNGNTLDNDIMLIK.L			761.731	3	2283.18	2283.18	0	-0.6	78	Specific	712.8	672.66	672.66	14.74	113	>sp|TRYP_PIG|	53	P1DS20190823_WW_2019078_PSACF18_190828212212.7452.7452.3	controllerType=0 controllerNumber=1 scan=7452	35.4775
04632:3	1	K.IITHPNFNGNTLDNDIMLIK.L			761.731	3	2283.18	2283.18	0	-0.1	78	Specific	747.13	715.2	715.2	14.89	113	>sp|TRYP_PIG|	53	P1DS20190823_WW_2019078_PSACF18_190828212212.7320.7320.3	controllerType=0 controllerNumber=1 scan=7320	35.111
04714:3	1	K.IITHPNFNGNTLDNDIMLIK.L			761.732	3	2283.18	2283.18	0	0.9	78	Specific	771.04	704.2	704.2	15.89	113	>sp|TRYP_PIG|	53	P1DS20190823_WW_2019078_PSACF18_190828212212.7386.7386.3	controllerType=0 controllerNumber=1 scan=7386	35.2932
04700:2	1	K.IITHPNFNGNTLDNDIMLIK.L			1142.09	2	2283.18	2283.18	0	0.6	78	Specific	899.37	691.81	691.81	17.37	113	>sp|TRYP_PIG|	53	P1DS20190823_WW_2019078_PSACF18_190828212212.7375.7375.2	controllerType=0 controllerNumber=1 scan=7375	35.2627
04620:2	1	K.IITHPNFNGNTLDNDIMLIK.L			1142.09	2	2283.18	2283.18	0	-0.8	78	Specific	922.19	720.4	720.4	18.22	113	>sp|TRYP_PIG|	53	P1DS20190823_WW_2019078_PSACF18_190828212212.7311.7311.2	controllerType=0 controllerNumber=1 scan=7311	35.0859
04255:2	1	K.IITHPNFNGNTLDNDIM[+15.995]LIK.L		M[+16]	1150.09	2	2299.18	2299.18	0	2.6	78	Specific	214.16	164.79	164.79	3.99	113	>sp|TRYP_PIG|	53	P1DS20190823_WW_2019078_PSACF18_190828212212.7002.7002.2	controllerType=0 controllerNumber=1 scan=7002	34.217
05476:3	1	K.IITHPNFNGNTLDNDIM[+15.995]LIK.L		M[+16]	767.06	3	2299.17	2299.18	0	-4.3	78	Specific	443.02	400.98	400.98	9.66	113	>sp|TRYP_PIG|	53	P1DS20190823_WW_2019078_PSACF18_190828212212.8004.8004.3	controllerType=0 controllerNumber=1 scan=8004	37.0392
04318:3	1	K.IITHPNFNGNTLDNDIM[+15.995]LIK.L		M[+16]	767.062	3	2299.17	2299.18	0	-1.5	78	Specific	468.71	468.71	468.71	10.49	113	>sp|TRYP_PIG|	53	P1DS20190823_WW_2019078_PSACF18_190828212212.7057.7057.3	controllerType=0 controllerNumber=1 scan=7057	34.3707
04238:3	1	K.IITHPNFNGNTLDNDIM[+15.995]LIK.L		M[+16]	767.064	3	2299.18	2299.18	0	0.6	78	Specific	588.71	565.71	565.71	11.89	113	>sp|TRYP_PIG|	53	P1DS20190823_WW_2019078_PSACF18_190828212212.6990.6990.3	controllerType=0 controllerNumber=1 scan=6990	34.1833
04066:3	1	K.IITHPNFNGNTLDNDIM[+15.995]LIK.L		M[+16]	767.061	3	2299.17	2299.18	0	-2.5	78	Specific	614.79	533.38	533.38	12.74	113	>sp|TRYP_PIG|	53	P1DS20190823_WW_2019078_PSACF18_190828212212.6851.6851.3	controllerType=0 controllerNumber=1 scan=6851	33.7863
04168:2	1	K.IITHPNFNGNTLDNDIM[+15.995]LIK.L		M[+16]	1150.09	2	2299.18	2299.18	0	2.1	78	Specific	614.91	451.57	451.57	12.34	113	>sp|TRYP_PIG|	53	P1DS20190823_WW_2019078_PSACF18_190828212212.6937.6937.2	controllerType=0 controllerNumber=1 scan=6937	34.0291
04151:3	1	K.IITHPNFNGNTLDNDIM[+15.995]LIK.L		M[+16]	767.065	3	2299.18	2299.18	0	2.1	78	Specific	642.87	583.6	583.6	12.86	113	>sp|TRYP_PIG|	53	P1DS20190823_WW_2019078_PSACF18_190828212212.6924.6924.3	controllerType=0 controllerNumber=1 scan=6924	33.9916
04080:2	1	K.IITHPNFNGNTLDNDIM[+15.995]LIK.L		M[+16]	1150.09	2	2299.18	2299.18	0	1.5	78	Specific	760.56	605.73	605.73	15.37	113	>sp|TRYP_PIG|	53	P1DS20190823_WW_2019078_PSACF18_190828212212.6862.6862.2	controllerType=0 controllerNumber=1 scan=6862	33.8169
05915:4	1	K.IITHPNFNGNTLDNDIMLIKLSSPATLNSR.V			828.189	4	3309.74	3309.73	0	2.8	78	Specific	361.57	361.57	361.57	8.29	113	>sp|TRYP_PIG|	53	P1DS20190823_WW_2019078_PSACF18_190828212212.8372.8372.4	controllerType=0 controllerNumber=1 scan=8372	38.0616
05560:4	1	K.IITHPNFNGNTLDNDIMLIKLSSPATLNSR.V			828.187	4	3309.72	3309.73	0	-0.4	78	Specific	554.18	554.18	554.18	9.86	113	>sp|TRYP_PIG|	53	P1DS20190823_WW_2019078_PSACF18_190828212212.8069.8069.2	controllerType=0 controllerNumber=1 scan=8069	37.2199
05581:3	1	K.IITHPNFNGNTLDNDIMLIKLSSPATLNSR.V			1103.91	3	3309.72	3309.73	0	-1.1	78	Specific	1232.52	1192.61	1192.61	23.42	113	>sp|TRYP_PIG|	53	P1DS20190823_WW_2019078_PSACF18_190828212212.8085.8085.3	controllerType=0 controllerNumber=1 scan=8085	37.262
05109:3	1	K.IITHPNFNGNTLDNDIM[+15.995]LIKLSSPATLNSR.V		M[+16]	1109.25	3	3325.72	3325.72	0	1.1	78	Specific	477.05	477.05	477.05	9.32	113	>sp|TRYP_PIG|	53	P1DS20190823_WW_2019078_PSACF18_190828212212.7711.7711.3	controllerType=0 controllerNumber=1 scan=7711	36.2011
05103:4	1	K.IITHPNFNGNTLDNDIM[+15.995]LIKLSSPATLNSR.V		M[+16]	832.186	4	3325.72	3325.72	0	0.2	78	Specific	568.97	568.97	568.97	10.16	113	>sp|TRYP_PIG|	53	P1DS20190823_WW_2019078_PSACF18_190828212212.7708.7708.4	controllerType=0 controllerNumber=1 scan=7708	36.1937
06933:2	1	N.FNGNTLDNDIMLIK.L			804.403	2	1607.8	1607.81	0	-6.5	84	NRagged	209.99	146.29	146.29	1.28	113	>sp|TRYP_PIG|	53	P1DS20190823_WW_2019078_PSACF18_190828212212.9200.9200.2	controllerType=0 controllerNumber=1 scan=9200	40.3765
05472:2	1	N.FNGNTLDNDIMLIK.L			804.41	2	1607.81	1607.81	0	1.5	84	NRagged	471.93	333.96	333.96	7.76	113	>sp|TRYP_PIG|	53	P1DS20190823_WW_2019078_PSACF18_190828212212.8001.8001.2	controllerType=0 controllerNumber=1 scan=8001	37.0318
05392:2	1	N.FNGNTLDNDIMLIK.L			804.409	2	1607.81	1607.81	0	0	84	NRagged	525	394.91	394.91	9.24	113	>sp|TRYP_PIG|	53	P1DS20190823_WW_2019078_PSACF18_190828212212.7937.7937.2	controllerType=0 controllerNumber=1 scan=7937	36.8478
04415:2	1	N.GNTLDNDIMLIK.L			673.852	2	1346.7	1346.7	0	-0.8	86	NRagged	523.33	348.92	348.92	7.79	113	>sp|TRYP_PIG|	53	P1DS20190823_WW_2019078_PSACF18_190828212212.7137.7137.2	controllerType=0 controllerNumber=1 scan=7137	34.5966
03497:2	1	N.GNTLDNDIM[+15.995]LIK.L		M[+16]	681.85	2	1362.69	1362.69	0	-0.2	86	NRagged	277.57	228.27	228.27	4.91	113	>sp|TRYP_PIG|	53	P1DS20190823_WW_2019078_PSACF18_190828212212.6361.6361.2	controllerType=0 controllerNumber=1 scan=6361	32.4126
04626:2	1	N.TLDNDIMLIK.L			588.32	2	1175.63	1175.63	0	-1.7	88	NRagged	326.35	150.59	150.59	4.55	113	>sp|TRYP_PIG|	53	P1DS20190823_WW_2019078_PSACF18_190828212212.7315.7315.2	controllerType=0 controllerNumber=1 scan=7315	35.0958
04412:2	1	N.TLDNDIMLIK.L			588.321	2	1175.63	1175.63	0	0	88	NRagged	374.03	165.52	165.52	6.73	113	>sp|TRYP_PIG|	53	P1DS20190823_WW_2019078_PSACF18_190828212212.7134.7134.2	controllerType=0 controllerNumber=1 scan=7134	34.5892
04239:2	1	N.TLDNDIMLIK.L			588.321	2	1175.63	1175.63	0	0.2	88	NRagged	376.81	166.34	166.34	6.73	113	>sp|TRYP_PIG|	53	P1DS20190823_WW_2019078_PSACF18_190828212212.6991.6991.3	controllerType=0 controllerNumber=1 scan=6991	34.1857
04331:2	1	N.TLDNDIMLIK.L			588.32	2	1175.63	1175.63	0	-0.5	88	NRagged	480.49	192.1	192.1	5.61	113	>sp|TRYP_PIG|	53	P1DS20190823_WW_2019078_PSACF18_190828212212.7068.7068.2	controllerType=0 controllerNumber=1 scan=7068	34.401
04256:2	1	N.TLDNDIMLIK.L			588.321	2	1175.64	1175.63	0	0.9	88	NRagged	517.69	219.88	219.88	7.26	113	>sp|TRYP_PIG|	53	P1DS20190823_WW_2019078_PSACF18_190828212212.7003.7003.2	controllerType=0 controllerNumber=1 scan=7003	34.2194
03410:2	1	N.TLDNDIM[+15.995]LIK.L		M[+16]	596.319	2	1191.63	1191.63	0	1.3	88	NRagged	265.33	122.02	122.02	4.15	113	>sp|TRYP_PIG|	53	P1DS20190823_WW_2019078_PSACF18_190828212212.6273.6273.2	controllerType=0 controllerNumber=1 scan=6273	32.1115
03340:2	1	N.TLDNDIM[+15.995]LIK.L		M[+16]	596.319	2	1191.63	1191.63	0	1.4	88	NRagged	313.47	121.15	121.15	4.03	113	>sp|TRYP_PIG|	53	P1DS20190823_WW_2019078_PSACF18_190828212212.6216.6216.2	controllerType=0 controllerNumber=1 scan=6216	31.9277
03237:2	1	N.TLDNDIM[+15.995]LIK.L		M[+16]	596.318	2	1191.63	1191.63	0	-0.5	88	NRagged	412.07	153.2	153.2	4.9	113	>sp|TRYP_PIG|	53	P1DS20190823_WW_2019078_PSACF18_190828212212.6132.6132.2	controllerType=0 controllerNumber=1 scan=6132	31.6669
01758:2	1	K.LSSPATLN.S			401.72	2	802.432	802.431	0	2.2	98	CRagged	139.08	0.68	0.68	0.58	113	>sp|TRYP_PIG|	53	P1DS20190823_WW_2019078_PSACF18_190828212212.4700.4700.2	controllerType=0 controllerNumber=1 scan=4700	26.6897
02153:1	1	K.LSSPATLN.S			802.429	1	802.429	802.431	0	-1.5	98	CRagged	159.84	30.52	30.52	1.13	113	>sp|TRYP_PIG|	53	P1DS20190823_WW_2019078_PSACF18_190828212212.5100.5100.3	controllerType=0 controllerNumber=1 scan=5100	28.1053
01805:2	1	K.LSSPATLN.S			401.718	2	802.429	802.431	0	-1.3	98	CRagged	371.32	85.07	85.07	3.56	113	>sp|TRYP_PIG|	53	P1DS20190823_WW_2019078_PSACF18_190828212212.4753.4753.2	controllerType=0 controllerNumber=1 scan=4753	26.8638
01769:2	1	K.LSSPATLNSR.V			523.286	2	1045.56	1045.56	0	0.6	98	Specific	225.13	99.02	99.02	3.16	113	>sp|TRYP_PIG|	53	P1DS20190823_WW_2019078_PSACF18_190828212212.4713.4713.2	controllerType=0 controllerNumber=1 scan=4713	26.7393
01820:2	1	K.LSSPATLNSR.V			523.285	2	1045.56	1045.56	0	-0.8	98	Specific	234.16	100.41	100.41	3.32	113	>sp|TRYP_PIG|	53	P1DS20190823_WW_2019078_PSACF18_190828212212.4769.4769.2	controllerType=0 controllerNumber=1 scan=4769	26.9234
01529:2	1	K.LSSPATLNSR.V			523.284	2	1045.56	1045.56	0	-2.2	98	Specific	296.76	103.7	103.7	4.26	113	>sp|TRYP_PIG|	53	P1DS20190823_WW_2019078_PSACF18_190828212212.4470.4470.2	controllerType=0 controllerNumber=1 scan=4470	25.8864
00530:2	1	K.LSSPATLNSR.V			523.288	2	1045.57	1045.56	0	4.6	98	Specific	334.4	73.95	73.95	5.59	113	>sp|TRYP_PIG|	53	P1DS20190823_WW_2019078_PSACF18_190828212212.3354.3354.2	controllerType=0 controllerNumber=1 scan=3354	21.5344
01222:2	1	K.LSSPATLNSR.V			523.287	2	1045.57	1045.56	0	2.1	98	Specific	403.46	125.95	125.95	7.39	113	>sp|TRYP_PIG|	53	P1DS20190823_WW_2019078_PSACF18_190828212212.4169.4169.2	controllerType=0 controllerNumber=1 scan=4169	24.8914
00672:2	1	K.LSSPATLNSR.V			523.286	2	1045.57	1045.56	0	1.6	98	Specific	412.35	99.91	99.91	5.52	113	>sp|TRYP_PIG|	53	P1DS20190823_WW_2019078_PSACF18_190828212212.3568.3568.2	controllerType=0 controllerNumber=1 scan=3568	22.5402
01280:2	1	K.LSSPATLNSR.V			523.287	2	1045.57	1045.56	0	2.6	98	Specific	414.56	123.25	123.25	7.39	113	>sp|TRYP_PIG|	53	P1DS20190823_WW_2019078_PSACF18_190828212212.4235.4235.2	controllerType=0 controllerNumber=1 scan=4235	25.1634
01168:2	1	K.LSSPATLNSR.V			523.287	2	1045.57	1045.56	0	3.4	98	Specific	416.08	121.64	121.64	7.39	113	>sp|TRYP_PIG|	53	P1DS20190823_WW_2019078_PSACF18_190828212212.4120.4120.2	controllerType=0 controllerNumber=1 scan=4120	24.7101
00640:2	1	K.LSSPATLNSR.V			523.287	2	1045.57	1045.56	0	3.3	98	Specific	421.86	118.31	118.31	7.39	113	>sp|TRYP_PIG|	53	P1DS20190823_WW_2019078_PSACF18_190828212212.3522.3522.2	controllerType=0 controllerNumber=1 scan=3522	22.3273
01085:2	1	K.LSSPATLNSR.V			523.287	2	1045.57	1045.56	0	3.2	98	Specific	423.36	124.95	124.95	7.23	113	>sp|TRYP_PIG|	53	P1DS20190823_WW_2019078_PSACF18_190828212212.4002.4002.2	controllerType=0 controllerNumber=1 scan=4002	24.1766
01111:2	1	K.LSSPATLNSR.V			523.286	2	1045.56	1045.56	0	1.2	98	Specific	424.38	122.93	122.93	7.26	113	>sp|TRYP_PIG|	53	P1DS20190823_WW_2019078_PSACF18_190828212212.4040.4040.2	controllerType=0 controllerNumber=1 scan=4040	24.3557
01048:2	1	K.LSSPATLNSR.V			523.286	2	1045.57	1045.56	0	1.4	98	Specific	427.69	126.57	126.57	7.26	113	>sp|TRYP_PIG|	53	P1DS20190823_WW_2019078_PSACF18_190828212212.3960.3960.2	controllerType=0 controllerNumber=1 scan=3960	24
01135:2	1	K.LSSPATLNSR.V			523.287	2	1045.57	1045.56	0	3.5	98	Specific	430.43	128.27	128.27	7.23	113	>sp|TRYP_PIG|	53	P1DS20190823_WW_2019078_PSACF18_190828212212.4075.4075.2	controllerType=0 controllerNumber=1 scan=4075	24.5266
00872:2	1	K.LSSPATLNSR.V			523.287	2	1045.57	1045.56	0	2.9	98	Specific	435.07	120.24	120.24	7.23	113	>sp|TRYP_PIG|	53	P1DS20190823_WW_2019078_PSACF18_190828212212.3770.3770.2	controllerType=0 controllerNumber=1 scan=3770	23.2442
00823:2	1	K.LSSPATLNSR.V			523.285	2	1045.56	1045.56	0	-0.3	98	Specific	443.92	120.64	120.64	5.68	113	>sp|TRYP_PIG|	53	P1DS20190823_WW_2019078_PSACF18_190828212212.3723.3723.2	controllerType=0 controllerNumber=1 scan=3723	23.0722
00991:2	1	K.LSSPATLNSR.V			523.288	2	1045.57	1045.56	0	3.9	98	Specific	448.21	127.56	127.56	5.8	113	>sp|TRYP_PIG|	53	P1DS20190823_WW_2019078_PSACF18_190828212212.3905.3905.2	controllerType=0 controllerNumber=1 scan=3905	23.7814
00909:2	1	K.LSSPATLNSR.V			523.287	2	1045.57	1045.56	0	2.6	98	Specific	471.26	118.38	118.38	5.8	113	>sp|TRYP_PIG|	53	P1DS20190823_WW_2019078_PSACF18_190828212212.3813.3813.2	controllerType=0 controllerNumber=1 scan=3813	23.418
00789:2	1	K.LSSPATLNSR.V			523.287	2	1045.57	1045.56	0	3	98	Specific	492.42	118.36	118.36	6.15	113	>sp|TRYP_PIG|	53	P1DS20190823_WW_2019078_PSACF18_190828212212.3682.3682.2	controllerType=0 controllerNumber=1 scan=3682	22.9034
00734:2	1	K.LSSPATLNSR.V			523.285	2	1045.56	1045.56	0	-0.7	98	Specific	499.89	118.53	118.53	5.26	113	>sp|TRYP_PIG|	53	P1DS20190823_WW_2019078_PSACF18_190828212212.3628.3628.2	controllerType=0 controllerNumber=1 scan=3628	22.7311
02468:3	1	K.LSSPATLNSRVATVSLPR.S			623.691	3	1869.06	1869.06	0	2.4	98	Specific	481.6	402.51	402.51	9.21	113	>sp|TRYP_PIG|	53	P1DS20190823_WW_2019078_PSACF18_190828212212.5395.5395.3	controllerType=0 controllerNumber=1 scan=5395	29.0903
00214:2	1	L.SSPATLNSR.V			466.746	2	932.484	932.48	0	5	99	NRagged	212.21	70.9	70.9	1.3	113	>sp|TRYP_PIG|	53	P1DS20190823_WW_2019078_PSACF18_190828212212.2878.2878.2	controllerType=0 controllerNumber=1 scan=2878	19.3618
00182:2	1	L.SSPATLNSR.V			466.746	2	932.485	932.48	0	5.3	99	NRagged	257.42	96.65	96.65	3.18	113	>sp|TRYP_PIG|	53	P1DS20190823_WW_2019078_PSACF18_190828212212.2837.2837.2	controllerType=0 controllerNumber=1 scan=2837	19.1868
00228:2	1	L.SSPATLNSR.V			466.746	2	932.485	932.48	0	5.4	99	NRagged	261.47	115.64	115.64	3.18	113	>sp|TRYP_PIG|	53	P1DS20190823_WW_2019078_PSACF18_190828212212.2908.2908.2	controllerType=0 controllerNumber=1 scan=2908	19.5134
00161:2	1	L.SSPATLNSR.V			466.746	2	932.485	932.48	0	5.4	99	NRagged	287.84	113.84	113.84	3.43	113	>sp|TRYP_PIG|	53	P1DS20190823_WW_2019078_PSACF18_190828212212.2800.2800.2	controllerType=0 controllerNumber=1 scan=2800	19.0083
10708:2	1	R.VATVSLPR.S			421.752	2	842.496	842.509	0	-15.9	108	Specific	136.54	78.71	78.71	1.1	113	>sp|TRYP_PIG|	53	P1DS20190823_WW_2019078_PSACF18_190828212212.12307.12307.2	controllerType=0 controllerNumber=1 scan=12307	49.2587
09215:2	1	R.VATVSLPR.S			421.759	2	842.51	842.509	0	0.5	108	Specific	168.28	62.46	62.46	2.14	113	>sp|TRYP_PIG|	53	P1DS20190823_WW_2019078_PSACF18_190828212212.11016.11016.2	controllerType=0 controllerNumber=1 scan=11016	45.4432
07792:2	1	R.VATVSLPR.S			421.759	2	842.511	842.509	0	1.4	108	Specific	186.27	45.24	45.24	1.88	113	>sp|TRYP_PIG|	53	P1DS20190823_WW_2019078_PSACF18_190828212212.9875.9875.2	controllerType=0 controllerNumber=1 scan=9875	42.2707
09380:2	1	R.VATVSLPR.S			421.759	2	842.511	842.509	0	2.1	108	Specific	192.53	86.32	86.32	2.71	113	>sp|TRYP_PIG|	53	P1DS20190823_WW_2019078_PSACF18_190828212212.11161.11161.2	controllerType=0 controllerNumber=1 scan=11161	45.843
09744:2	1	R.VATVSLPR.S			421.762	2	842.516	842.509	0	7.6	108	Specific	195.77	48.05	48.05	1.72	113	>sp|TRYP_PIG|	53	P1DS20190823_WW_2019078_PSACF18_190828212212.11459.11459.2	controllerType=0 controllerNumber=1 scan=11459	46.6749
08741:2	1	R.VATVSLPR.S			421.758	2	842.509	842.509	0	-0.2	108	Specific	199.6	67.57	67.57	2.76	113	>sp|TRYP_PIG|	53	P1DS20190823_WW_2019078_PSACF18_190828212212.10623.10623.2	controllerType=0 controllerNumber=1 scan=10623	44.3538
10530:2	1	R.VATVSLPR.S			421.76	2	842.513	842.509	0	3.7	108	Specific	200.07	105.2	105.2	3.22	113	>sp|TRYP_PIG|	53	P1DS20190823_WW_2019078_PSACF18_190828212212.12123.12123.2	controllerType=0 controllerNumber=1 scan=12123	48.6278
09998:2	1	R.VATVSLPR.S			421.76	2	842.514	842.509	0	4.8	108	Specific	210.7	77.72	77.72	2.71	113	>sp|TRYP_PIG|	53	P1DS20190823_WW_2019078_PSACF18_190828212212.11668.11668.2	controllerType=0 controllerNumber=1 scan=11668	47.2763
08168:2	1	R.VATVSLPR.S			421.759	2	842.511	842.509	0	1.8	108	Specific	212.61	83.13	83.13	3.03	113	>sp|TRYP_PIG|	53	P1DS20190823_WW_2019078_PSACF18_190828212212.10164.10164.2	controllerType=0 controllerNumber=1 scan=10164	43.0713
08256:2	1	R.VATVSLPR.S			421.76	2	842.512	842.509	0	2.7	108	Specific	218.38	91.3	91.3	3	113	>sp|TRYP_PIG|	53	P1DS20190823_WW_2019078_PSACF18_190828212212.10238.10238.2	controllerType=0 controllerNumber=1 scan=10238	43.2808
09817:2	1	R.VATVSLPR.S			421.76	2	842.514	842.509	0	4.8	108	Specific	227.64	131.16	131.16	4.23	113	>sp|TRYP_PIG|	53	P1DS20190823_WW_2019078_PSACF18_190828212212.11522.11522.2	controllerType=0 controllerNumber=1 scan=11522	46.8549
07506:2	1	R.VATVSLPR.S			421.76	2	842.512	842.509	0	2.9	108	Specific	230.2	116.21	116.21	4.23	113	>sp|TRYP_PIG|	53	P1DS20190823_WW_2019078_PSACF18_190828212212.9656.9656.2	controllerType=0 controllerNumber=1 scan=9656	41.66
08859:2	1	R.VATVSLPR.S			421.759	2	842.51	842.509	0	0.8	108	Specific	232.95	124.9	124.9	4.56	113	>sp|TRYP_PIG|	53	P1DS20190823_WW_2019078_PSACF18_190828212212.10721.10721.2	controllerType=0 controllerNumber=1 scan=10721	44.6237
09911:2	1	R.VATVSLPR.S			421.761	2	842.515	842.509	0	6.9	108	Specific	234.37	99.85	99.85	3.41	113	>sp|TRYP_PIG|	53	P1DS20190823_WW_2019078_PSACF18_190828212212.11594.11594.2	controllerType=0 controllerNumber=1 scan=11594	47.0583
10425:2	1	R.VATVSLPR.S			421.76	2	842.513	842.509	0	4.2	108	Specific	239.47	156.4	156.4	4.8	113	>sp|TRYP_PIG|	53	P1DS20190823_WW_2019078_PSACF18_190828212212.12033.12033.2	controllerType=0 controllerNumber=1 scan=12033	48.3444
07973:2	1	R.VATVSLPR.S			421.76	2	842.513	842.509	0	4	108	Specific	251.95	97.1	97.1	4.49	113	>sp|TRYP_PIG|	53	P1DS20190823_WW_2019078_PSACF18_190828212212.10014.10014.2	controllerType=0 controllerNumber=1 scan=10014	42.6568
09111:2	1	R.VATVSLPR.S			421.759	2	842.51	842.509	0	0.3	108	Specific	257.98	141.96	141.96	5.28	113	>sp|TRYP_PIG|	53	P1DS20190823_WW_2019078_PSACF18_190828212212.10928.10928.2	controllerType=0 controllerNumber=1 scan=10928	45.1985
07624:2	1	R.VATVSLPR.S			421.76	2	842.514	842.509	0	5.2	108	Specific	258.16	126.19	126.19	4.62	113	>sp|TRYP_PIG|	53	P1DS20190823_WW_2019078_PSACF18_190828212212.9746.9746.2	controllerType=0 controllerNumber=1 scan=9746	41.9157
08937:2	1	R.VATVSLPR.S			421.759	2	842.511	842.509	0	2.1	108	Specific	260.27	125.02	125.02	5.12	113	>sp|TRYP_PIG|	53	P1DS20190823_WW_2019078_PSACF18_190828212212.10787.10787.2	controllerType=0 controllerNumber=1 scan=10787	44.8059
08432:2	1	R.VATVSLPR.S			421.76	2	842.512	842.509	0	2.7	108	Specific	261.25	127.58	127.58	5.12	113	>sp|TRYP_PIG|	53	P1DS20190823_WW_2019078_PSACF18_190828212212.10377.10377.2	controllerType=0 controllerNumber=1 scan=10377	43.6653
06875:2	1	R.VATVSLPR.S			421.759	2	842.511	842.509	0	1.8	108	Specific	261.81	124.31	124.31	4.74	113	>sp|TRYP_PIG|	53	P1DS20190823_WW_2019078_PSACF18_190828212212.9153.9153.2	controllerType=0 controllerNumber=1 scan=9153	40.2451
07880:2	1	R.VATVSLPR.S			421.76	2	842.512	842.509	0	3.4	108	Specific	268.61	124.22	124.22	5.26	113	>sp|TRYP_PIG|	53	P1DS20190823_WW_2019078_PSACF18_190828212212.9948.9948.2	controllerType=0 controllerNumber=1 scan=9948	42.4745
07392:2	1	R.VATVSLPR.S			421.759	2	842.511	842.509	0	2	108	Specific	269.98	143.81	143.81	5.09	113	>sp|TRYP_PIG|	53	P1DS20190823_WW_2019078_PSACF18_190828212212.9563.9563.2	controllerType=0 controllerNumber=1 scan=9563	41.4041
09021:2	1	R.VATVSLPR.S			421.76	2	842.512	842.509	0	3.3	108	Specific	273.42	143.51	143.51	6.82	113	>sp|TRYP_PIG|	53	P1DS20190823_WW_2019078_PSACF18_190828212212.10854.10854.2	controllerType=0 controllerNumber=1 scan=10854	44.992
08645:2	1	R.VATVSLPR.S			421.76	2	842.512	842.509	0	2.7	108	Specific	273.69	149.23	149.23	6.82	113	>sp|TRYP_PIG|	53	P1DS20190823_WW_2019078_PSACF18_190828212212.10548.10548.2	controllerType=0 controllerNumber=1 scan=10548	44.1436
09296:2	1	R.VATVSLPR.S			421.76	2	842.512	842.509	0	2.9	108	Specific	277.45	113.64	113.64	6.21	113	>sp|TRYP_PIG|	53	P1DS20190823_WW_2019078_PSACF18_190828212212.11086.11086.2	controllerType=0 controllerNumber=1 scan=11086	45.6364
08353:2	1	R.VATVSLPR.S			421.758	2	842.509	842.509	0	-0.1	108	Specific	282.71	172.27	172.27	7.04	113	>sp|TRYP_PIG|	53	P1DS20190823_WW_2019078_PSACF18_190828212212.10313.10313.2	controllerType=0 controllerNumber=1 scan=10313	43.4871
06520:2	1	R.VATVSLPR.S			421.759	2	842.51	842.509	0	0.8	108	Specific	285.52	148.49	148.49	5.42	113	>sp|TRYP_PIG|	53	P1DS20190823_WW_2019078_PSACF18_190828212212.8868.8868.2	controllerType=0 controllerNumber=1 scan=8868	39.4412
08066:2	1	R.VATVSLPR.S			421.759	2	842.511	842.509	0	1.7	108	Specific	286.89	144.59	144.59	6.85	113	>sp|TRYP_PIG|	53	P1DS20190823_WW_2019078_PSACF18_190828212212.10087.10087.2	controllerType=0 controllerNumber=1 scan=10087	42.8569
06782:2	1	R.VATVSLPR.S			421.759	2	842.51	842.509	0	1.3	108	Specific	289.03	131.8	131.8	6.86	113	>sp|TRYP_PIG|	53	P1DS20190823_WW_2019078_PSACF18_190828212212.9079.9079.2	controllerType=0 controllerNumber=1 scan=9079	40.0408
07313:2	1	R.VATVSLPR.S			421.76	2	842.512	842.509	0	3.1	108	Specific	290.87	146.13	146.13	6.97	113	>sp|TRYP_PIG|	53	P1DS20190823_WW_2019078_PSACF18_190828212212.9501.9501.2	controllerType=0 controllerNumber=1 scan=9501	41.2263
06700:2	1	R.VATVSLPR.S			421.759	2	842.51	842.509	0	1.3	108	Specific	298.45	130.6	130.6	6.86	113	>sp|TRYP_PIG|	53	P1DS20190823_WW_2019078_PSACF18_190828212212.9014.9014.2	controllerType=0 controllerNumber=1 scan=9014	39.8572
06248:2	1	R.VATVSLPR.S			421.758	2	842.509	842.509	0	-0.2	108	Specific	302.88	170.45	170.45	7.19	113	>sp|TRYP_PIG|	53	P1DS20190823_WW_2019078_PSACF18_190828212212.8643.8643.2	controllerType=0 controllerNumber=1 scan=8643	38.8221
06615:2	1	R.VATVSLPR.S			421.759	2	842.51	842.509	0	1.1	108	Specific	306.9	183.62	183.62	7.16	113	>sp|TRYP_PIG|	53	P1DS20190823_WW_2019078_PSACF18_190828212212.8942.8942.2	controllerType=0 controllerNumber=1 scan=8942	39.6506
06425:2	1	R.VATVSLPR.S			421.758	2	842.509	842.509	0	-0.8	108	Specific	311.23	157.47	157.47	5.16	113	>sp|TRYP_PIG|	53	P1DS20190823_WW_2019078_PSACF18_190828212212.8788.8788.2	controllerType=0 controllerNumber=1 scan=8788	39.2209
05514:2	1	R.VATVSLPR.S			421.758	2	842.508	842.509	0	-1.6	108	Specific	314.06	153.05	153.05	6.99	113	>sp|TRYP_PIG|	53	P1DS20190823_WW_2019078_PSACF18_190828212212.8034.8034.2	controllerType=0 controllerNumber=1 scan=8034	37.1243
06987:2	1	R.VATVSLPR.S			421.759	2	842.51	842.509	0	0.3	108	Specific	315.44	194.91	194.91	7.31	113	>sp|TRYP_PIG|	53	P1DS20190823_WW_2019078_PSACF18_190828212212.9242.9242.2	controllerType=0 controllerNumber=1 scan=9242	40.491
02604:2	1	R.VATVSLPR.S			421.759	2	842.51	842.509	0	1.3	108	Specific	315.54	124.15	124.15	4.4	113	>sp|TRYP_PIG|	53	P1DS20190823_WW_2019078_PSACF18_190828212212.5523.5523.2	controllerType=0 controllerNumber=1 scan=5523	29.5576
05608:2	1	R.VATVSLPR.S			421.757	2	842.507	842.509	0	-2.9	108	Specific	317.18	155.78	155.78	4.75	113	>sp|TRYP_PIG|	53	P1DS20190823_WW_2019078_PSACF18_190828212212.8109.8109.2	controllerType=0 controllerNumber=1 scan=8109	37.3265
05886:2	1	R.VATVSLPR.S			421.759	2	842.51	842.509	0	1.2	108	Specific	317.41	129.29	129.29	7	113	>sp|TRYP_PIG|	53	P1DS20190823_WW_2019078_PSACF18_190828212212.8347.8347.2	controllerType=0 controllerNumber=1 scan=8347	37.9906
06071:2	1	R.VATVSLPR.S			421.759	2	842.51	842.509	0	0.8	108	Specific	318.76	132.83	132.83	5.4	113	>sp|TRYP_PIG|	53	P1DS20190823_WW_2019078_PSACF18_190828212212.8500.8500.2	controllerType=0 controllerNumber=1 scan=8500	38.4244
06337:2	1	R.VATVSLPR.S			421.758	2	842.509	842.509	0	-1	108	Specific	320.46	167.45	167.45	5.76	113	>sp|TRYP_PIG|	53	P1DS20190823_WW_2019078_PSACF18_190828212212.8717.8717.2	controllerType=0 controllerNumber=1 scan=8717	39.0266
05265:2	1	R.VATVSLPR.S			421.759	2	842.51	842.509	0	0.9	108	Specific	323.14	155.65	155.65	5.72	113	>sp|TRYP_PIG|	53	P1DS20190823_WW_2019078_PSACF18_190828212212.7838.7838.2	controllerType=0 controllerNumber=1 scan=7838	36.5608
05431:2	1	R.VATVSLPR.S			421.759	2	842.51	842.509	0	1.3	108	Specific	324.01	132.63	132.63	5.58	113	>sp|TRYP_PIG|	53	P1DS20190823_WW_2019078_PSACF18_190828212212.7968.7968.2	controllerType=0 controllerNumber=1 scan=7968	36.9369
05966:2	1	R.VATVSLPR.S			421.76	2	842.512	842.509	0	3.2	108	Specific	326.85	148.22	148.22	7.12	113	>sp|TRYP_PIG|	53	P1DS20190823_WW_2019078_PSACF18_190828212212.8408.8408.2	controllerType=0 controllerNumber=1 scan=8408	38.1672
07157:2	1	R.VATVSLPR.S			421.76	2	842.512	842.509	0	3.2	108	Specific	327.95	160.36	160.36	7.12	113	>sp|TRYP_PIG|	53	P1DS20190823_WW_2019078_PSACF18_190828212212.9376.9376.2	controllerType=0 controllerNumber=1 scan=9376	40.8681
03808:2	1	R.VATVSLPR.S			421.758	2	842.509	842.509	0	-1.1	108	Specific	330.9	157.51	157.51	5.26	113	>sp|TRYP_PIG|	53	P1DS20190823_WW_2019078_PSACF18_190828212212.6640.6640.2	controllerType=0 controllerNumber=1 scan=6640	33.1891
07073:2	1	R.VATVSLPR.S			421.759	2	842.51	842.509	0	1.2	108	Specific	332.46	180.4	180.4	7.34	113	>sp|TRYP_PIG|	53	P1DS20190823_WW_2019078_PSACF18_190828212212.9310.9310.2	controllerType=0 controllerNumber=1 scan=9310	40.684
06158:2	1	R.VATVSLPR.S			421.758	2	842.509	842.509	0	-0.5	108	Specific	333.33	170.83	170.83	5.76	113	>sp|TRYP_PIG|	53	P1DS20190823_WW_2019078_PSACF18_190828212212.8569.8569.2	controllerType=0 controllerNumber=1 scan=8569	38.618
05795:2	1	R.VATVSLPR.S			421.759	2	842.51	842.509	0	0.4	108	Specific	342.22	167.03	167.03	7.47	113	>sp|TRYP_PIG|	53	P1DS20190823_WW_2019078_PSACF18_190828212212.8273.8273.2	controllerType=0 controllerNumber=1 scan=8273	37.7825
03962:2	1	R.VATVSLPR.S			421.758	2	842.509	842.509	0	-0.1	108	Specific	342.37	151.44	151.44	5.54	113	>sp|TRYP_PIG|	53	P1DS20190823_WW_2019078_PSACF18_190828212212.6771.6771.2	controllerType=0 controllerNumber=1 scan=6771	33.5575
03236:2	1	R.VATVSLPR.S			421.758	2	842.508	842.509	0	-1.3	108	Specific	342.64	151.29	151.29	4.92	113	>sp|TRYP_PIG|	53	P1DS20190823_WW_2019078_PSACF18_190828212212.6131.6131.2	controllerType=0 controllerNumber=1 scan=6131	31.6645
03729:2	1	R.VATVSLPR.S			421.758	2	842.508	842.509	0	-1.8	108	Specific	343.41	149.77	149.77	5.39	113	>sp|TRYP_PIG|	53	P1DS20190823_WW_2019078_PSACF18_190828212212.6570.6570.2	controllerType=0 controllerNumber=1 scan=6570	32.9926
04777:2	1	R.VATVSLPR.S			421.758	2	842.509	842.509	0	-0.8	108	Specific	348.37	165.37	165.37	7.32	113	>sp|TRYP_PIG|	53	P1DS20190823_WW_2019078_PSACF18_190828212212.7438.7438.2	controllerType=0 controllerNumber=1 scan=7438	35.4362
04892:2	1	R.VATVSLPR.S			421.758	2	842.508	842.509	0	-1.4	108	Specific	348.64	181.95	181.95	7.32	113	>sp|TRYP_PIG|	53	P1DS20190823_WW_2019078_PSACF18_190828212212.7534.7534.2	controllerType=0 controllerNumber=1 scan=7534	35.7033
02986:2	1	R.VATVSLPR.S			421.759	2	842.511	842.509	0	2.4	108	Specific	350.66	164.6	164.6	5.71	113	>sp|TRYP_PIG|	53	P1DS20190823_WW_2019078_PSACF18_190828212212.5906.5906.2	controllerType=0 controllerNumber=1 scan=5906	30.9242
00924:2	1	R.VATVSLPR.S			421.759	2	842.511	842.509	0	2.4	108	Specific	351.82	179.65	179.65	7.44	113	>sp|TRYP_PIG|	53	P1DS20190823_WW_2019078_PSACF18_190828212212.3828.3828.2	controllerType=0 controllerNumber=1 scan=3828	23.4747
03439:2	1	R.VATVSLPR.S			421.759	2	842.511	842.509	0	2	108	Specific	353.65	153.55	153.55	5.51	113	>sp|TRYP_PIG|	53	P1DS20190823_WW_2019078_PSACF18_190828212212.6303.6303.2	controllerType=0 controllerNumber=1 scan=6303	32.2183
04049:2	1	R.VATVSLPR.S			421.758	2	842.509	842.509	0	-0.8	108	Specific	354.41	171.3	171.3	7.32	113	>sp|TRYP_PIG|	53	P1DS20190823_WW_2019078_PSACF18_190828212212.6837.6837.2	controllerType=0 controllerNumber=1 scan=6837	33.7469
04291:2	1	R.VATVSLPR.S			421.758	2	842.509	842.509	0	-1.1	108	Specific	357.27	180.4	180.4	5.84	113	>sp|TRYP_PIG|	53	P1DS20190823_WW_2019078_PSACF18_190828212212.7035.7035.2	controllerType=0 controllerNumber=1 scan=7035	34.3094
04689:2	1	R.VATVSLPR.S			421.757	2	842.508	842.509	0	-2	108	Specific	359.52	159.52	159.52	5.64	113	>sp|TRYP_PIG|	53	P1DS20190823_WW_2019078_PSACF18_190828212212.7365.7365.2	controllerType=0 controllerNumber=1 scan=7365	35.2337
03307:2	1	R.VATVSLPR.S			421.759	2	842.51	842.509	0	0.3	108	Specific	360.02	152.38	152.38	5.66	113	>sp|TRYP_PIG|	53	P1DS20190823_WW_2019078_PSACF18_190828212212.6190.6190.2	controllerType=0 controllerNumber=1 scan=6190	31.8509
04210:2	1	R.VATVSLPR.S			421.759	2	842.51	842.509	0	0.7	108	Specific	360.41	173.3	173.3	6.17	113	>sp|TRYP_PIG|	53	P1DS20190823_WW_2019078_PSACF18_190828212212.6968.6968.2	controllerType=0 controllerNumber=1 scan=6968	34.1197
03883:2	1	R.VATVSLPR.S			421.758	2	842.509	842.509	0	-0.8	108	Specific	360.78	171.73	171.73	7.44	113	>sp|TRYP_PIG|	53	P1DS20190823_WW_2019078_PSACF18_190828212212.6705.6705.2	controllerType=0 controllerNumber=1 scan=6705	33.3703
05691:2	1	R.VATVSLPR.S			421.758	2	842.508	842.509	0	-1.6	108	Specific	360.85	196.93	196.93	7.41	113	>sp|TRYP_PIG|	53	P1DS20190823_WW_2019078_PSACF18_190828212212.8183.8183.2	controllerType=0 controllerNumber=1 scan=8183	37.5302
03489:2	1	R.VATVSLPR.S			421.758	2	842.509	842.509	0	0	108	Specific	361.48	162.12	162.12	7.59	113	>sp|TRYP_PIG|	53	P1DS20190823_WW_2019078_PSACF18_190828212212.6354.6354.2	controllerType=0 controllerNumber=1 scan=6354	32.3953
04986:2	1	R.VATVSLPR.S			421.758	2	842.509	842.509	0	-0.5	108	Specific	363.57	173.51	173.51	7.44	113	>sp|TRYP_PIG|	53	P1DS20190823_WW_2019078_PSACF18_190828212212.7611.7611.2	controllerType=0 controllerNumber=1 scan=7611	35.9193
04125:2	1	R.VATVSLPR.S			421.757	2	842.508	842.509	0	-1.9	108	Specific	364.2	173.92	173.92	6.01	113	>sp|TRYP_PIG|	53	P1DS20190823_WW_2019078_PSACF18_190828212212.6903.6903.2	controllerType=0 controllerNumber=1 scan=6903	33.9327
04449:2	1	R.VATVSLPR.S			421.758	2	842.509	842.509	0	-0.1	108	Specific	364.23	160.2	160.2	7.4	113	>sp|TRYP_PIG|	53	P1DS20190823_WW_2019078_PSACF18_190828212212.7167.7167.2	controllerType=0 controllerNumber=1 scan=7167	34.6823
04371:2	1	R.VATVSLPR.S			421.759	2	842.51	842.509	0	0.6	108	Specific	366.99	208.52	208.52	7.55	113	>sp|TRYP_PIG|	53	P1DS20190823_WW_2019078_PSACF18_190828212212.7100.7100.2	controllerType=0 controllerNumber=1 scan=7100	34.4931
02851:2	1	R.VATVSLPR.S			421.759	2	842.511	842.509	0	1.9	108	Specific	368.39	173.82	173.82	7.59	113	>sp|TRYP_PIG|	53	P1DS20190823_WW_2019078_PSACF18_190828212212.5764.5764.2	controllerType=0 controllerNumber=1 scan=5764	30.3992
04601:2	1	R.VATVSLPR.S			421.758	2	842.509	842.509	0	-0.7	108	Specific	371.73	161.34	161.34	6.01	113	>sp|TRYP_PIG|	53	P1DS20190823_WW_2019078_PSACF18_190828212212.7298.7298.2	controllerType=0 controllerNumber=1 scan=7298	35.0508
03381:2	1	R.VATVSLPR.S			421.759	2	842.51	842.509	0	1	108	Specific	374.64	177.71	177.71	7.59	113	>sp|TRYP_PIG|	53	P1DS20190823_WW_2019078_PSACF18_190828212212.6250.6250.2	controllerType=0 controllerNumber=1 scan=6250	32.0406
03105:2	1	R.VATVSLPR.S			421.758	2	842.509	842.509	0	-0.4	108	Specific	375.85	186.11	186.11	7.41	113	>sp|TRYP_PIG|	53	P1DS20190823_WW_2019078_PSACF18_190828212212.6014.6014.2	controllerType=0 controllerNumber=1 scan=6014	31.2915
02735:2	1	R.VATVSLPR.S			421.759	2	842.51	842.509	0	1.1	108	Specific	376.24	164.03	164.03	5.76	113	>sp|TRYP_PIG|	53	P1DS20190823_WW_2019078_PSACF18_190828212212.5651.5651.2	controllerType=0 controllerNumber=1 scan=5651	30.0248
04526:2	1	R.VATVSLPR.S			421.758	2	842.508	842.509	0	-1.4	108	Specific	376.87	179.75	179.75	7.44	113	>sp|TRYP_PIG|	53	P1DS20190823_WW_2019078_PSACF18_190828212212.7235.7235.2	controllerType=0 controllerNumber=1 scan=7235	34.8727
02894:2	1	R.VATVSLPR.S			421.76	2	842.512	842.509	0	2.7	108	Specific	377.89	190.42	190.42	6.07	113	>sp|TRYP_PIG|	53	P1DS20190823_WW_2019078_PSACF18_190828212212.5811.5811.2	controllerType=0 controllerNumber=1 scan=5811	30.571
03156:2	1	R.VATVSLPR.S			421.759	2	842.51	842.509	0	0.3	108	Specific	378.3	184.59	184.59	5.96	113	>sp|TRYP_PIG|	53	P1DS20190823_WW_2019078_PSACF18_190828212212.6064.6064.2	controllerType=0 controllerNumber=1 scan=6064	31.4638
02624:2	1	R.VATVSLPR.S			421.759	2	842.511	842.509	0	1.5	108	Specific	378.82	172.72	172.72	5.53	113	>sp|TRYP_PIG|	53	P1DS20190823_WW_2019078_PSACF18_190828212212.5546.5546.2	controllerType=0 controllerNumber=1 scan=5546	29.6533
02310:2	1	R.VATVSLPR.S			421.759	2	842.51	842.509	0	1.1	108	Specific	379.18	135.36	135.36	5.56	113	>sp|TRYP_PIG|	53	P1DS20190823_WW_2019078_PSACF18_190828212212.5243.5243.2	controllerType=0 controllerNumber=1 scan=5243	28.5614
03646:2	1	R.VATVSLPR.S			421.757	2	842.507	842.509	0	-2.7	108	Specific	379.2	190.41	190.41	5.6	113	>sp|TRYP_PIG|	53	P1DS20190823_WW_2019078_PSACF18_190828212212.6495.6495.2	controllerType=0 controllerNumber=1 scan=6495	32.789
02662:2	1	R.VATVSLPR.S			421.759	2	842.511	842.509	0	1.8	108	Specific	382.34	189.15	189.15	6.1	113	>sp|TRYP_PIG|	53	P1DS20190823_WW_2019078_PSACF18_190828212212.5593.5593.2	controllerType=0 controllerNumber=1 scan=5593	29.8387
02417:2	1	R.VATVSLPR.S			421.758	2	842.509	842.509	0	-0.1	108	Specific	389.54	199.14	199.14	7.7	113	>sp|TRYP_PIG|	53	P1DS20190823_WW_2019078_PSACF18_190828212212.5346.5346.2	controllerType=0 controllerNumber=1 scan=5346	28.9215
02802:2	1	R.VATVSLPR.S			421.759	2	842.511	842.509	0	1.4	108	Specific	389.61	195.91	195.91	7.7	113	>sp|TRYP_PIG|	53	P1DS20190823_WW_2019078_PSACF18_190828212212.5711.5711.2	controllerType=0 controllerNumber=1 scan=5711	30.214
02480:2	1	R.VATVSLPR.S			421.759	2	842.51	842.509	0	0.8	108	Specific	392.1	167.61	167.61	5.99	113	>sp|TRYP_PIG|	53	P1DS20190823_WW_2019078_PSACF18_190828212212.5403.5403.2	controllerType=0 controllerNumber=1 scan=5403	29.1154
03569:2	1	R.VATVSLPR.S			421.758	2	842.509	842.509	0	-1.1	108	Specific	392.27	171.8	171.8	7.58	113	>sp|TRYP_PIG|	53	P1DS20190823_WW_2019078_PSACF18_190828212212.6422.6422.2	controllerType=0 controllerNumber=1 scan=6422	32.5865
02581:2	1	R.VATVSLPR.S			421.759	2	842.511	842.509	0	1.8	108	Specific	395.2	190.73	190.73	5.86	113	>sp|TRYP_PIG|	53	P1DS20190823_WW_2019078_PSACF18_190828212212.5501.5501.2	controllerType=0 controllerNumber=1 scan=5501	29.4736
02014:2	1	R.VATVSLPR.S			421.759	2	842.51	842.509	0	1.1	108	Specific	399.28	163.65	163.65	5.55	113	>sp|TRYP_PIG|	53	P1DS20190823_WW_2019078_PSACF18_190828212212.4960.4960.2	controllerType=0 controllerNumber=1 scan=4960	27.6226
02351:2	1	R.VATVSLPR.S			421.759	2	842.511	842.509	0	1.5	108	Specific	399.44	187.07	187.07	6.1	113	>sp|TRYP_PIG|	53	P1DS20190823_WW_2019078_PSACF18_190828212212.5289.5289.2	controllerType=0 controllerNumber=1 scan=5289	28.7407
03042:2	1	R.VATVSLPR.S			421.759	2	842.51	842.509	0	1.3	108	Specific	399.85	197.74	197.74	5.96	113	>sp|TRYP_PIG|	53	P1DS20190823_WW_2019078_PSACF18_190828212212.5957.5957.2	controllerType=0 controllerNumber=1 scan=5957	31.11
02947:2	1	R.VATVSLPR.S			421.759	2	842.51	842.509	0	0.8	108	Specific	401.08	186.44	186.44	6.3	113	>sp|TRYP_PIG|	53	P1DS20190823_WW_2019078_PSACF18_190828212212.5861.5861.2	controllerType=0 controllerNumber=1 scan=5861	30.7471
02528:2	1	R.VATVSLPR.S			421.759	2	842.51	842.509	0	1	108	Specific	404.1	185.79	185.79	6.48	113	>sp|TRYP_PIG|	53	P1DS20190823_WW_2019078_PSACF18_190828212212.5453.5453.2	controllerType=0 controllerNumber=1 scan=5453	29.2948
02173:2	1	R.VATVSLPR.S			421.758	2	842.508	842.509	0	-1.8	108	Specific	405.89	185.99	185.99	5.92	113	>sp|TRYP_PIG|	53	P1DS20190823_WW_2019078_PSACF18_190828212212.5120.5120.2	controllerType=0 controllerNumber=1 scan=5120	28.1701
02112:2	1	R.VATVSLPR.S			421.757	2	842.507	842.509	0	-3.2	108	Specific	415.78	183.6	183.6	5.63	113	>sp|TRYP_PIG|	53	P1DS20190823_WW_2019078_PSACF18_190828212212.5060.5060.2	controllerType=0 controllerNumber=1 scan=5060	27.989
01794:2	1	R.VATVSLPR.S			421.757	2	842.508	842.509	0	-2.3	108	Specific	425.31	174.31	174.31	5.79	113	>sp|TRYP_PIG|	53	P1DS20190823_WW_2019078_PSACF18_190828212212.4741.4741.2	controllerType=0 controllerNumber=1 scan=4741	26.827
01838:2	1	R.VATVSLPR.S			421.759	2	842.511	842.509	0	2.4	108	Specific	436.35	175.93	175.93	6.32	113	>sp|TRYP_PIG|	53	P1DS20190823_WW_2019078_PSACF18_190828212212.4791.4791.2	controllerType=0 controllerNumber=1 scan=4791	27.0128
02062:2	1	R.VATVSLPR.S			421.759	2	842.511	842.509	0	1.6	108	Specific	441.14	204.63	204.63	6.32	113	>sp|TRYP_PIG|	53	P1DS20190823_WW_2019078_PSACF18_190828212212.5008.5008.2	controllerType=0 controllerNumber=1 scan=5008	27.8051
01882:2	1	R.VATVSLPR.S			421.759	2	842.511	842.509	0	2.4	108	Specific	451.47	191.73	191.73	6.05	113	>sp|TRYP_PIG|	53	P1DS20190823_WW_2019078_PSACF18_190828212212.4836.4836.2	controllerType=0 controllerNumber=1 scan=4836	27.1885
01929:2	1	R.VATVSLPR.S			421.759	2	842.511	842.509	0	2.3	108	Specific	454.38	197.17	197.17	6.15	113	>sp|TRYP_PIG|	53	P1DS20190823_WW_2019078_PSACF18_190828212212.4884.4884.2	controllerType=0 controllerNumber=1 scan=4884	27.3677
01717:2	1	R.VATVSLPR.S			421.759	2	842.512	842.509	0	2.6	108	Specific	456.27	191.64	191.64	6.46	113	>sp|TRYP_PIG|	53	P1DS20190823_WW_2019078_PSACF18_190828212212.4651.4651.2	controllerType=0 controllerNumber=1 scan=4651	26.4702
01751:2	1	R.VATVSLPR.S			421.76	2	842.512	842.509	0	3.4	108	Specific	463.54	197.88	197.88	6.15	113	>sp|TRYP_PIG|	53	P1DS20190823_WW_2019078_PSACF18_190828212212.4690.4690.2	controllerType=0 controllerNumber=1 scan=4690	26.6417
01547:2	1	R.VATVSLPR.S			421.759	2	842.51	842.509	0	0.4	108	Specific	493.3	201.47	201.47	5.91	113	>sp|TRYP_PIG|	53	P1DS20190823_WW_2019078_PSACF18_190828212212.4487.4487.2	controllerType=0 controllerNumber=1 scan=4487	25.9439
01602:2	1	R.VATVSLPR.S			421.758	2	842.508	842.509	0	-1.8	108	Specific	495.25	206.15	206.15	6.19	113	>sp|TRYP_PIG|	53	P1DS20190823_WW_2019078_PSACF18_190828212212.4543.4543.2	controllerType=0 controllerNumber=1 scan=4543	26.1142
01292:2	1	R.VATVSLPR.S			421.759	2	842.511	842.509	0	2.3	108	Specific	497.22	213.41	213.41	6.32	113	>sp|TRYP_PIG|	53	P1DS20190823_WW_2019078_PSACF18_190828212212.4250.4250.2	controllerType=0 controllerNumber=1 scan=4250	25.2305
01663:2	1	R.VATVSLPR.S			421.759	2	842.51	842.509	0	1.2	108	Specific	498.23	209.5	209.5	8.08	113	>sp|TRYP_PIG|	53	P1DS20190823_WW_2019078_PSACF18_190828212212.4602.4602.2	controllerType=0 controllerNumber=1 scan=4602	26.2986
01412:2	1	R.VATVSLPR.S			421.758	2	842.508	842.509	0	-1.6	108	Specific	502	194.85	194.85	5.74	113	>sp|TRYP_PIG|	53	P1DS20190823_WW_2019078_PSACF18_190828212212.4368.4368.2	controllerType=0 controllerNumber=1 scan=4368	25.584
01353:2	1	R.VATVSLPR.S			421.757	2	842.508	842.509	0	-2.2	108	Specific	507.95	206.4	206.4	6.32	113	>sp|TRYP_PIG|	53	P1DS20190823_WW_2019078_PSACF18_190828212212.4308.4308.2	controllerType=0 controllerNumber=1 scan=4308	25.4079
01484:2	1	R.VATVSLPR.S			421.759	2	842.51	842.509	0	0.3	108	Specific	520.02	213.2	213.2	6.39	113	>sp|TRYP_PIG|	53	P1DS20190823_WW_2019078_PSACF18_190828212212.4429.4429.2	controllerType=0 controllerNumber=1 scan=4429	25.7698
01510:2	1	R.SC[+57.021]AAAGTEC[+57.021]L.I		C[+57]*2	520.212	2	1039.42	1039.42	0	-2.1	116	CRagged	447.26	278.85	278.85	5.61	113	>sp|TRYP_PIG|	53	P1DS20190823_WW_2019078_PSACF18_190828212212.4455.4455.2	controllerType=0 controllerNumber=1 scan=4455	25.8464
02763:2	1	R.SC[+57.021]AAAGTEC[+57.021]LIS.G		C[+57]*2	620.272	2	1239.54	1239.53	0	1.7	116	CRagged	425.07	422.25	422.25	9.18	113	>sp|TRYP_PIG|	53	P1DS20190823_WW_2019078_PSACF18_190828212212.5675.5675.2	controllerType=0 controllerNumber=1 scan=5675	30.0926
02876:2	1	R.SC[+57.021]AAAGTEC[+57.021]LISG.W		C[+57]*2	648.783	2	1296.56	1296.56	0	2.5	116	CRagged	206.11	206.11	206.11	3.74	113	>sp|TRYP_PIG|	53	P1DS20190823_WW_2019078_PSACF18_190828212212.5791.5791.2	controllerType=0 controllerNumber=1 scan=5791	30.4919
07631:2	1	R.SC[+57.021]AAAGTEC[+57.021]LISGW.G		C[+57]*2	741.823	2	1482.64	1482.64	0	2.6	116	CRagged	27.35	27.35	27.35	0.2	113	>sp|TRYP_PIG|	53	P1DS20190823_WW_2019078_PSACF18_190828212212.9751.9751.2	controllerType=0 controllerNumber=1 scan=9751	41.9324
07537:2	1	R.SC[+57.021]AAAGTEC[+57.021]LISGW.G		C[+57]*2	741.825	2	1482.64	1482.64	0	5	116	CRagged	35.94	35.94	35.94	0.38	113	>sp|TRYP_PIG|	53	P1DS20190823_WW_2019078_PSACF18_190828212212.9679.9679.2	controllerType=0 controllerNumber=1 scan=9679	41.7249
07715:2	1	R.SC[+57.021]AAAGTEC[+57.021]LISGW.G		C[+57]*2	741.821	2	1482.63	1482.64	0	-0.1	116	CRagged	78.73	30.45	30.45	0.34	113	>sp|TRYP_PIG|	53	P1DS20190823_WW_2019078_PSACF18_190828212212.9816.9816.2	controllerType=0 controllerNumber=1 scan=9816	42.1105
07447:2	1	R.SC[+57.021]AAAGTEC[+57.021]LISGW.G		C[+57]*2	741.822	2	1482.64	1482.64	0	1.8	116	CRagged	147.61	147.42	147.42	1.96	113	>sp|TRYP_PIG|	53	P1DS20190823_WW_2019078_PSACF18_190828212212.9607.9607.2	controllerType=0 controllerNumber=1 scan=9607	41.5252
07367:2	1	R.SC[+57.021]AAAGTEC[+57.021]LISGW.G		C[+57]*2	741.823	2	1482.64	1482.64	0	2.9	116	CRagged	175.75	175.75	175.75	2.7	113	>sp|TRYP_PIG|	53	P1DS20190823_WW_2019078_PSACF18_190828212212.9544.9544.2	controllerType=0 controllerNumber=1 scan=9544	41.3505
07286:2	1	R.SC[+57.021]AAAGTEC[+57.021]LISGW.G		C[+57]*2	741.824	2	1482.64	1482.64	0	3.6	116	CRagged	175.9	175.9	175.9	2.7	113	>sp|TRYP_PIG|	53	P1DS20190823_WW_2019078_PSACF18_190828212212.9479.9479.2	controllerType=0 controllerNumber=1 scan=9479	41.1629
06995:3	1	R.SC[+57.021]AAAGTEC[+57.021]LISGW.G		C[+57]*2	494.883	3	1482.64	1482.64	0	0.3	116	CRagged	332.48	332.48	332.48	5.29	113	>sp|TRYP_PIG|	53	P1DS20190823_WW_2019078_PSACF18_190828212212.9248.9248.3	controllerType=0 controllerNumber=1 scan=9248	40.5086
07196:2	1	R.SC[+57.021]AAAGTEC[+57.021]LISGW.G		C[+57]*2	741.825	2	1482.64	1482.64	0	4.6	116	CRagged	382.09	382.09	382.09	7.19	113	>sp|TRYP_PIG|	53	P1DS20190823_WW_2019078_PSACF18_190828212212.9409.9409.2	controllerType=0 controllerNumber=1 scan=9409	40.9628
07116:2	1	R.SC[+57.021]AAAGTEC[+57.021]LISGW.G		C[+57]*2	741.822	2	1482.64	1482.64	0	1.3	116	CRagged	546.59	502.27	502.27	9.67	113	>sp|TRYP_PIG|	53	P1DS20190823_WW_2019078_PSACF18_190828212212.9343.9343.2	controllerType=0 controllerNumber=1 scan=9343	40.7753
06949:2	1	R.SC[+57.021]AAAGTEC[+57.021]LISGW.G		C[+57]*2	741.822	2	1482.64	1482.64	0	1.6	116	CRagged	623.78	580.68	580.68	11.75	113	>sp|TRYP_PIG|	53	P1DS20190823_WW_2019078_PSACF18_190828212212.9213.9213.2	controllerType=0 controllerNumber=1 scan=9213	40.4118
07028:2	1	R.SC[+57.021]AAAGTEC[+57.021]LISGW.G		C[+57]*2	741.825	2	1482.64	1482.64	0	5	116	CRagged	709.53	662.57	662.57	13.39	113	>sp|TRYP_PIG|	53	P1DS20190823_WW_2019078_PSACF18_190828212212.9277.9277.2	controllerType=0 controllerNumber=1 scan=9277	40.5911
06999:1	1	R.SC[+57.021]AAAGTEC[+57.021]LISGW.G		C[+57]*2	1482.64	1	1482.64	1482.64	0	2.5	116	CRagged	818.53	673.88	673.88	15.74	113	>sp|TRYP_PIG|	53	P1DS20190823_WW_2019078_PSACF18_190828212212.9251.9251.2	controllerType=0 controllerNumber=1 scan=9251	40.516
06630:2	1	R.SC[+57.021]AAAGTEC[+57.021]LISGWG.N		C[+57]*2	770.333	2	1539.66	1539.66	0	1.3	116	CRagged	188.85	188.85	188.85	2.71	113	>sp|TRYP_PIG|	53	P1DS20190823_WW_2019078_PSACF18_190828212212.8953.8953.2	controllerType=0 controllerNumber=1 scan=8953	39.6811
06903:2	1	R.SC[+57.021]AAAGTEC[+57.021]LISGWGN.T		C[+57]*2	827.354	2	1653.7	1653.7	0	0.1	116	CRagged	266.5	266.5	266.5	4.59	113	>sp|TRYP_PIG|	53	P1DS20190823_WW_2019078_PSACF18_190828212212.9173.9173.2	controllerType=0 controllerNumber=1 scan=9173	40.3015
05959:2	1	R.SC[+57.021]AAAGTEC[+57.021]LISGWGN.T		C[+57]*2	827.357	2	1653.71	1653.7	0	4.1	116	CRagged	319.42	306.49	306.49	5.37	113	>sp|TRYP_PIG|	53	P1DS20190823_WW_2019078_PSACF18_190828212212.8404.8404.2	controllerType=0 controllerNumber=1 scan=8404	38.1533
06761:2	1	R.SC[+57.021]AAAGTEC[+57.021]LISGWGN.T		C[+57]*2	827.356	2	1653.71	1653.7	0	3.5	116	CRagged	336.26	285.41	285.41	5.5	113	>sp|TRYP_PIG|	53	P1DS20190823_WW_2019078_PSACF18_190828212212.9062.9062.2	controllerType=0 controllerNumber=1 scan=9062	39.9906
06666:2	1	R.SC[+57.021]AAAGTEC[+57.021]LISGWGN.T		C[+57]*2	827.357	2	1653.71	1653.7	0	4.3	116	CRagged	458.56	450.29	450.29	7.97	113	>sp|TRYP_PIG|	53	P1DS20190823_WW_2019078_PSACF18_190828212212.8982.8982.2	controllerType=0 controllerNumber=1 scan=8982	39.7662
06583:2	1	R.SC[+57.021]AAAGTEC[+57.021]LISGWGN.T		C[+57]*2	827.356	2	1653.71	1653.7	0	3.6	116	CRagged	572.29	566.83	566.83	10.17	113	>sp|TRYP_PIG|	53	P1DS20190823_WW_2019078_PSACF18_190828212212.8918.8918.2	controllerType=0 controllerNumber=1 scan=8918	39.5836
06294:3	1	R.SC[+57.021]AAAGTEC[+57.021]LISGWGN.T		C[+57]*2	551.905	3	1653.7	1653.7	0	0.6	116	CRagged	593.65	534.85	534.85	11.21	113	>sp|TRYP_PIG|	53	P1DS20190823_WW_2019078_PSACF18_190828212212.8680.8680.3	controllerType=0 controllerNumber=1 scan=8680	38.9235
06257:2	1	R.SC[+57.021]AAAGTEC[+57.021]LISGWGN.T		C[+57]*2	827.355	2	1653.7	1653.7	0	2	116	CRagged	613.49	584.06	584.06	12.12	113	>sp|TRYP_PIG|	53	P1DS20190823_WW_2019078_PSACF18_190828212212.8652.8652.2	controllerType=0 controllerNumber=1 scan=8652	38.8486
06500:2	1	R.SC[+57.021]AAAGTEC[+57.021]LISGWGN.T		C[+57]*2	827.356	2	1653.71	1653.7	0	3.5	116	CRagged	623.8	572.69	572.69	12.09	113	>sp|TRYP_PIG|	53	P1DS20190823_WW_2019078_PSACF18_190828212212.8851.8851.2	controllerType=0 controllerNumber=1 scan=8851	39.3959
06418:2	1	R.SC[+57.021]AAAGTEC[+57.021]LISGWGN.T		C[+57]*2	827.354	2	1653.7	1653.7	0	0.3	116	CRagged	689.15	619.87	619.87	13.12	113	>sp|TRYP_PIG|	53	P1DS20190823_WW_2019078_PSACF18_190828212212.8783.8783.2	controllerType=0 controllerNumber=1 scan=8783	39.2085
06336:2	1	R.SC[+57.021]AAAGTEC[+57.021]LISGWGN.T		C[+57]*2	827.355	2	1653.7	1653.7	0	1.6	116	CRagged	774.34	691.51	691.51	15.12	113	>sp|TRYP_PIG|	53	P1DS20190823_WW_2019078_PSACF18_190828212212.8716.8716.2	controllerType=0 controllerNumber=1 scan=8716	39.0241
06322:1	1	R.SC[+57.021]AAAGTEC[+57.021]LISGWGN.T		C[+57]*2	1653.7	1	1653.7	1653.7	0	0.5	116	CRagged	802.92	637.11	637.11	16.13	113	>sp|TRYP_PIG|	53	P1DS20190823_WW_2019078_PSACF18_190828212212.8703.8703.2	controllerType=0 controllerNumber=1 scan=8703	38.9869
04045:3	1	R.SC[+57.021]AAAGTEC[+57.021]LISGWGNTK.S		C[+57]*2	628.28	3	1882.83	1882.84	0	-8.6	116	Specific	376.69	376.69	376.69	5.13	113	>sp|TRYP_PIG|	53	P1DS20190823_WW_2019078_PSACF18_190828212212.6834.6834.3	controllerType=0 controllerNumber=1 scan=6834	33.7358
03826:3	1	R.SC[+57.021]AAAGTEC[+57.021]LISGWGNTK.S		C[+57]*2	628.28	3	1882.83	1882.84	0	-8.4	116	Specific	396.67	396.67	396.67	8.03	113	>sp|TRYP_PIG|	53	P1DS20190823_WW_2019078_PSACF18_190828212212.6655.6655.3	controllerType=0 controllerNumber=1 scan=6655	33.2295
04339:2	1	R.SC[+57.021]AAAGTEC[+57.021]LISGWGNTK.S		C[+57]*2	941.925	2	1882.84	1882.84	0	0.4	116	Specific	451.39	451.39	451.39	10.03	113	>sp|TRYP_PIG|	53	P1DS20190823_WW_2019078_PSACF18_190828212212.7074.7074.2	controllerType=0 controllerNumber=1 scan=7074	34.4158
04245:2	1	R.SC[+57.021]AAAGTEC[+57.021]LISGWGNTK.S		C[+57]*2	941.924	2	1882.84	1882.84	0	-0.4	116	Specific	615.89	615.89	615.89	12.26	113	>sp|TRYP_PIG|	53	P1DS20190823_WW_2019078_PSACF18_190828212212.6995.6995.2	controllerType=0 controllerNumber=1 scan=6995	34.1956
04113:2	1	R.SC[+57.021]AAAGTEC[+57.021]LISGWGNTK.S		C[+57]*2	941.92	2	1882.83	1882.84	0	-4.7	116	Specific	662.55	662.55	662.55	12.74	113	>sp|TRYP_PIG|	53	P1DS20190823_WW_2019078_PSACF18_190828212212.6892.6892.2	controllerType=0 controllerNumber=1 scan=6892	33.9013
03789:2	1	R.SC[+57.021]AAAGTEC[+57.021]LISGWGNTK.S		C[+57]*2	941.923	2	1882.84	1882.84	0	-1.5	116	Specific	723.75	723.75	723.75	14.26	113	>sp|TRYP_PIG|	53	P1DS20190823_WW_2019078_PSACF18_190828212212.6621.6621.2	controllerType=0 controllerNumber=1 scan=6621	33.1349
03950:2	1	R.SC[+57.021]AAAGTEC[+57.021]LISGWGNTK.S		C[+57]*2	941.925	2	1882.84	1882.84	0	0.7	116	Specific	731.04	731.04	731.04	14.41	113	>sp|TRYP_PIG|	53	P1DS20190823_WW_2019078_PSACF18_190828212212.6760.6760.2	controllerType=0 controllerNumber=1 scan=6760	33.5264
03873:2	1	R.SC[+57.021]AAAGTEC[+57.021]LISGWGNTK.S		C[+57]*2	941.923	2	1882.84	1882.84	0	-1.8	116	Specific	733.98	705.18	705.18	14.26	113	>sp|TRYP_PIG|	53	P1DS20190823_WW_2019078_PSACF18_190828212212.6697.6697.2	controllerType=0 controllerNumber=1 scan=6697	33.3462
03491:3	1	R.SC[+57.021]AAAGTEC[+57.021]LISGWGNTK.S		C[+57]*2	628.286	3	1882.84	1882.84	0	0.6	116	Specific	766.7	693.23	693.23	15.4	113	>sp|TRYP_PIG|	53	P1DS20190823_WW_2019078_PSACF18_190828212212.6356.6356.3	controllerType=0 controllerNumber=1 scan=6356	32.4003
03565:3	1	R.SC[+57.021]AAAGTEC[+57.021]LISGWGNTK.S		C[+57]*2	628.285	3	1882.84	1882.84	0	-0.3	116	Specific	785.1	751.66	751.66	15.25	113	>sp|TRYP_PIG|	53	P1DS20190823_WW_2019078_PSACF18_190828212212.6419.6419.3	controllerType=0 controllerNumber=1 scan=6419	32.5791
03707:2	1	R.SC[+57.021]AAAGTEC[+57.021]LISGWGNTK.S		C[+57]*2	941.924	2	1882.84	1882.84	0	-1	116	Specific	807.95	724.31	724.31	16.26	113	>sp|TRYP_PIG|	53	P1DS20190823_WW_2019078_PSACF18_190828212212.6552.6552.2	controllerType=0 controllerNumber=1 scan=6552	32.945
03483:2	1	R.SC[+57.021]AAAGTEC[+57.021]LISGWGNTK.S		C[+57]*2	941.926	2	1882.84	1882.84	0	0.8	116	Specific	815.37	741.19	741.19	16.41	113	>sp|TRYP_PIG|	53	P1DS20190823_WW_2019078_PSACF18_190828212212.6348.6348.2	controllerType=0 controllerNumber=1 scan=6348	32.3768
03637:2	1	R.SC[+57.021]AAAGTEC[+57.021]LISGWGNTK.S		C[+57]*2	941.925	2	1882.84	1882.84	0	-0.1	116	Specific	916.7	838.12	838.12	18.41	113	>sp|TRYP_PIG|	53	P1DS20190823_WW_2019078_PSACF18_190828212212.6485.6485.2	controllerType=0 controllerNumber=1 scan=6485	32.7617
03564:2	1	R.SC[+57.021]AAAGTEC[+57.021]LISGWGNTK.S		C[+57]*2	941.925	2	1882.84	1882.84	0	0.1	116	Specific	978.27	879.57	879.57	19.41	113	>sp|TRYP_PIG|	53	P1DS20190823_WW_2019078_PSACF18_190828212212.6418.6418.2	controllerType=0 controllerNumber=1 scan=6418	32.5766
03269:2	1	C.AAAGTEC[+57.021]LISGWGNTK.S		C[+57]	818.395	2	1635.78	1635.78	0	1.7	118	NRagged	476.61	476.61	476.61	9.51	113	>sp|TRYP_PIG|	53	P1DS20190823_WW_2019078_PSACF18_190828212212.6155.6155.2	controllerType=0 controllerNumber=1 scan=6155	31.7323
01641:2	1	C.LISGWGNTK.S			488.267	2	975.527	975.526	0	1.3	125	NRagged	308.71	120.19	120.19	3.87	113	>sp|TRYP_PIG|	53	P1DS20190823_WW_2019078_PSACF18_190828212212.4579.4579.2	controllerType=0 controllerNumber=1 scan=4579	26.2284
00661:2	1	L.ISGWGNTK.S			431.726	2	862.444	862.442	0	2.6	126	NRagged	229.34	50.59	50.59	1.23	113	>sp|TRYP_PIG|	53	P1DS20190823_WW_2019078_PSACF18_190828212212.3558.3558.2	controllerType=0 controllerNumber=1 scan=3558	22.5025
05136:2	1	K.SSGSSYPSLL.Q			499.246	2	997.484	997.484	0	0.4	134	CRagged	246.53	163.65	163.65	4.24	113	>sp|TRYP_PIG|	53	P1DS20190823_WW_2019078_PSACF18_190828212212.7734.7734.2	controllerType=0 controllerNumber=1 scan=7734	36.2649
04956:2	1	K.SSGSSYPSLL.Q			499.246	2	997.485	997.484	0	1.3	134	CRagged	435.74	362.05	362.05	7.92	113	>sp|TRYP_PIG|	53	P1DS20190823_WW_2019078_PSACF18_190828212212.7588.7588.2	controllerType=0 controllerNumber=1 scan=7588	35.8553
05049:2	1	K.SSGSSYPSLL.Q			499.246	2	997.486	997.484	0	1.9	134	CRagged	466.99	356.27	356.27	6.56	113	>sp|TRYP_PIG|	53	P1DS20190823_WW_2019078_PSACF18_190828212212.7662.7662.2	controllerType=0 controllerNumber=1 scan=7662	36.0651
04359:2	1	K.SSGSSYPSLLQ.C			563.275	2	1125.54	1125.54	0	1.2	134	CRagged	52.05	44.01	44.01	0.49	113	>sp|TRYP_PIG|	53	P1DS20190823_WW_2019078_PSACF18_190828212212.7091.7091.2	controllerType=0 controllerNumber=1 scan=7091	34.4665
04273:2	1	K.SSGSSYPSLLQ.C			563.275	2	1125.54	1125.54	0	0.4	134	CRagged	225.86	184.39	184.39	3.68	113	>sp|TRYP_PIG|	53	P1DS20190823_WW_2019078_PSACF18_190828212212.7018.7018.2	controllerType=0 controllerNumber=1 scan=7018	34.2602
05425:2	1	K.SSGSSYPSLLQC[+57.021].L		C[+57]	643.291	2	1285.57	1285.57	0	1.2	134	CRagged	51.63	51.63	51.63	0.49	113	>sp|TRYP_PIG|	53	P1DS20190823_WW_2019078_PSACF18_190828212212.7963.7963.2	controllerType=0 controllerNumber=1 scan=7963	36.9196
05329:2	1	K.SSGSSYPSLLQC[+57.021].L		C[+57]	643.292	2	1285.58	1285.57	0	2.2	134	CRagged	128.27	80.32	80.32	1.24	113	>sp|TRYP_PIG|	53	P1DS20190823_WW_2019078_PSACF18_190828212212.7886.7886.2	controllerType=0 controllerNumber=1 scan=7886	36.6991
05241:2	1	K.SSGSSYPSLLQC[+57.021].L		C[+57]	643.291	2	1285.57	1285.57	0	1.3	134	CRagged	176.97	176.97	176.97	2.09	113	>sp|TRYP_PIG|	53	P1DS20190823_WW_2019078_PSACF18_190828212212.7816.7816.2	controllerType=0 controllerNumber=1 scan=7816	36.4981
05150:2	1	K.SSGSSYPSLLQC[+57.021].L		C[+57]	643.289	2	1285.57	1285.57	0	-1.5	134	CRagged	258.04	253.71	253.71	3.98	113	>sp|TRYP_PIG|	53	P1DS20190823_WW_2019078_PSACF18_190828212212.7745.7745.2	controllerType=0 controllerNumber=1 scan=7745	36.2967
05061:2	1	K.SSGSSYPSLLQC[+57.021].L		C[+57]	643.291	2	1285.58	1285.57	0	2	134	CRagged	360.46	349.08	349.08	5.98	113	>sp|TRYP_PIG|	53	P1DS20190823_WW_2019078_PSACF18_190828212212.7673.7673.2	controllerType=0 controllerNumber=1 scan=7673	36.097
04979:2	1	K.SSGSSYPSLLQC[+57.021].L		C[+57]	643.29	2	1285.57	1285.57	0	0.3	134	CRagged	438.62	340.32	340.32	5.72	113	>sp|TRYP_PIG|	53	P1DS20190823_WW_2019078_PSACF18_190828212212.7606.7606.2	controllerType=0 controllerNumber=1 scan=7606	35.907
04733:2	1	K.SSGSSYPSLLQC[+57.021].L		C[+57]	643.289	2	1285.57	1285.57	0	-1.1	134	CRagged	528.49	451.11	451.11	9.42	113	>sp|TRYP_PIG|	53	P1DS20190823_WW_2019078_PSACF18_190828212212.7401.7401.2	controllerType=0 controllerNumber=1 scan=7401	35.3336
04900:2	1	K.SSGSSYPSLLQC[+57.021].L		C[+57]	643.29	2	1285.57	1285.57	0	0.5	134	CRagged	561.91	478.74	478.74	9.81	113	>sp|TRYP_PIG|	53	P1DS20190823_WW_2019078_PSACF18_190828212212.7542.7542.2	controllerType=0 controllerNumber=1 scan=7542	35.726
04820:2	1	K.SSGSSYPSLLQC[+57.021].L		C[+57]	643.291	2	1285.57	1285.57	0	1	134	CRagged	638.57	536.71	536.71	11.74	113	>sp|TRYP_PIG|	53	P1DS20190823_WW_2019078_PSACF18_190828212212.7474.7474.2	controllerType=0 controllerNumber=1 scan=7474	35.5382
04816:1	1	K.SSGSSYPSLLQC[+57.021].L		C[+57]	1285.57	1	1285.57	1285.57	0	-0.6	134	CRagged	669.95	581.49	581.49	12.6	113	>sp|TRYP_PIG|	53	P1DS20190823_WW_2019078_PSACF18_190828212212.7471.7471.2	controllerType=0 controllerNumber=1 scan=7471	35.5282
08105:2	1	K.SSGSSYPSLLQC[+57.021]L.K		C[+57]	699.833	2	1398.66	1398.66	0	1.5	134	CRagged	128.53	128.53	128.53	1.84	113	>sp|TRYP_PIG|	53	P1DS20190823_WW_2019078_PSACF18_190828212212.10119.10119.2	controllerType=0 controllerNumber=1 scan=10119	42.9468
08001:2	1	K.SSGSSYPSLLQC[+57.021]L.K		C[+57]	699.834	2	1398.66	1398.66	0	2.3	134	CRagged	465.49	405.67	405.67	9.34	113	>sp|TRYP_PIG|	53	P1DS20190823_WW_2019078_PSACF18_190828212212.10037.10037.2	controllerType=0 controllerNumber=1 scan=10037	42.7206
07832:2	1	K.SSGSSYPSLLQC[+57.021]L.K		C[+57]	699.833	2	1398.66	1398.66	0	1.7	134	CRagged	470.46	441.65	441.65	9.5	113	>sp|TRYP_PIG|	53	P1DS20190823_WW_2019078_PSACF18_190828212212.9906.9906.2	controllerType=0 controllerNumber=1 scan=9906	42.3568
07912:2	1	K.SSGSSYPSLLQC[+57.021]L.K		C[+57]	699.835	2	1398.66	1398.66	0	3.4	134	CRagged	694.73	585.05	585.05	12.73	113	>sp|TRYP_PIG|	53	P1DS20190823_WW_2019078_PSACF18_190828212212.9970.9970.2	controllerType=0 controllerNumber=1 scan=9970	42.535
04456:2	1	K.SSGSSYPSLLQC[+57.021]LK.A		C[+57]	763.882	2	1526.76	1526.75	0	2.9	134	Specific	262.73	142.91	142.91	4.57	113	>sp|TRYP_PIG|	53	P1DS20190823_WW_2019078_PSACF18_190828212212.7174.7174.2	controllerType=0 controllerNumber=1 scan=7174	34.6996
04053:3	1	K.SSGSSYPSLLQC[+57.021]LK.A		C[+57]	509.589	3	1526.75	1526.75	0	0.1	134	Specific	463.85	390.07	390.07	9.68	113	>sp|TRYP_PIG|	53	P1DS20190823_WW_2019078_PSACF18_190828212212.6840.6840.3	controllerType=0 controllerNumber=1 scan=6840	33.7543
03980:2	1	K.SSGSSYPSLLQC[+57.021]LK.A		C[+57]	763.88	2	1526.75	1526.75	0	0.6	134	Specific	473.46	444.3	444.3	9.83	113	>sp|TRYP_PIG|	53	P1DS20190823_WW_2019078_PSACF18_190828212212.6784.6784.2	controllerType=0 controllerNumber=1 scan=6784	33.5936
04225:2	1	K.SSGSSYPSLLQC[+57.021]LK.A		C[+57]	763.881	2	1526.75	1526.75	0	1.3	134	Specific	580.06	500.79	500.79	11.08	113	>sp|TRYP_PIG|	53	P1DS20190823_WW_2019078_PSACF18_190828212212.6980.6980.2	controllerType=0 controllerNumber=1 scan=6980	34.1535
04141:2	1	K.SSGSSYPSLLQC[+57.021]LK.A		C[+57]	763.881	2	1526.75	1526.75	0	1.3	134	Specific	724.82	609.28	609.28	14.08	113	>sp|TRYP_PIG|	53	P1DS20190823_WW_2019078_PSACF18_190828212212.6915.6915.2	controllerType=0 controllerNumber=1 scan=6915	33.9656
04059:2	1	K.SSGSSYPSLLQC[+57.021]LK.A		C[+57]	763.881	2	1526.76	1526.75	0	2.3	134	Specific	751.05	633.39	633.39	15.05	113	>sp|TRYP_PIG|	53	P1DS20190823_WW_2019078_PSACF18_190828212212.6847.6847.2	controllerType=0 controllerNumber=1 scan=6847	33.7764
04092:2	1	S.GSSYPSLLQC[+57.021]LK.A		C[+57]	676.847	2	1352.69	1352.69	0	-0.4	136	NRagged	317.07	227.49	227.49	6.62	113	>sp|TRYP_PIG|	53	P1DS20190823_WW_2019078_PSACF18_190828212212.6874.6874.2	controllerType=0 controllerNumber=1 scan=6874	33.8497
04097:2	1	G.SSYPSLLQC[+57.021]LK.A		C[+57]	648.338	2	1295.67	1295.67	0	1.4	137	NRagged	260.21	236.63	236.63	4.74	113	>sp|TRYP_PIG|	53	P1DS20190823_WW_2019078_PSACF18_190828212212.6878.6878.2	controllerType=0 controllerNumber=1 scan=6878	33.8595
04076:2	1	S.SYPSLLQC[+57.021]LK.A		C[+57]	604.821	2	1208.63	1208.63	0	-0.2	138	NRagged	340.44	205.49	205.49	4.99	113	>sp|TRYP_PIG|	53	P1DS20190823_WW_2019078_PSACF18_190828212212.6859.6859.2	controllerType=0 controllerNumber=1 scan=6859	33.8094
00392:2	1	K.APVLSDSSC[+57.021]K.S		C[+57]	532.261	2	1063.51	1063.51	0	5.4	148	Specific	642.2	402.61	402.61	11.48	113	>sp|TRYP_PIG|	53	P1DS20190823_WW_2019078_PSACF18_190828212212.3167.3167.2	controllerType=0 controllerNumber=1 scan=3167	20.7149
01756:2	1	K.SSYPGQITGN.M			512.242	2	1023.48	1023.47	0	3.2	158	CRagged	126.78	19.99	19.99	0.36	113	>sp|TRYP_PIG|	53	P1DS20190823_WW_2019078_PSACF18_190828212212.4699.4699.2	controllerType=0 controllerNumber=1 scan=4699	26.6861
01854:2	1	K.SSYPGQITGN.M			512.242	2	1023.48	1023.47	0	2.4	158	CRagged	220.58	126.41	126.41	1.93	113	>sp|TRYP_PIG|	53	P1DS20190823_WW_2019078_PSACF18_190828212212.4807.4807.2	controllerType=0 controllerNumber=1 scan=4807	27.0678
01762:2	1	K.SSYPGQITGN.M			512.242	2	1023.48	1023.47	0	3.1	158	CRagged	420.9	276.31	276.31	5.39	113	>sp|TRYP_PIG|	53	P1DS20190823_WW_2019078_PSACF18_190828212212.4706.4706.2	controllerType=0 controllerNumber=1 scan=4706	26.7133
01810:2	1	K.SSYPGQITGN.M			512.241	2	1023.48	1023.47	0	1.1	158	CRagged	519.92	324.54	324.54	6.54	113	>sp|TRYP_PIG|	53	P1DS20190823_WW_2019078_PSACF18_190828212212.4760.4760.2	controllerType=0 controllerNumber=1 scan=4760	26.8885
06589:3	1	K.SSYPGQITGNMIC[+57.021]VGFLEGGK.D		C[+57]	739.023	3	2215.06	2215.05	0	1.4	158	Specific	282.09	282.09	282.09	8.06	113	>sp|TRYP_PIG|	53	P1DS20190823_WW_2019078_PSACF18_190828212212.8922.8922.3	controllerType=0 controllerNumber=1 scan=8922	39.5934
06598:2	1	K.SSYPGQITGNMIC[+57.021]VGFLEGGK.D		C[+57]	1108.03	2	2215.06	2215.05	0	4.3	158	Specific	501.63	501.63	501.63	10.32	113	>sp|TRYP_PIG|	53	P1DS20190823_WW_2019078_PSACF18_190828212212.8931.8931.2	controllerType=0 controllerNumber=1 scan=8931	39.6201
05342:3	1	K.SSYPGQITGNM[+15.995]IC[+57.021]VGFLEGGK.D		C[+57], M[+16]	744.356	3	2231.05	2231.05	0	2.7	158	Specific	421.93	421.93	421.93	10.45	113	>sp|TRYP_PIG|	53	P1DS20190823_WW_2019078_PSACF18_190828212212.7896.7896.3	controllerType=0 controllerNumber=1 scan=7896	36.7282
04664:2	1	N.MIC[+57.021]VGFLEGGK.D		C[+57]	605.8	2	1210.59	1210.6	0	-2.1	168	NRagged	377.14	185.54	185.54	3.83	113	>sp|TRYP_PIG|	53	P1DS20190823_WW_2019078_PSACF18_190828212212.7345.7345.2	controllerType=0 controllerNumber=1 scan=7345	35.1778
04810:2	1	N.MIC[+57.021]VGFLEGGK.D		C[+57]	605.801	2	1210.59	1210.6	0	-1.4	168	NRagged	429.78	271.15	271.15	7.14	113	>sp|TRYP_PIG|	53	P1DS20190823_WW_2019078_PSACF18_190828212212.7466.7466.2	controllerType=0 controllerNumber=1 scan=7466	35.5158
04723:2	1	N.MIC[+57.021]VGFLEGGK.D		C[+57]	605.802	2	1210.6	1210.6	0	0.2	168	NRagged	440.89	251.73	251.73	5.37	113	>sp|TRYP_PIG|	53	P1DS20190823_WW_2019078_PSACF18_190828212212.7394.7394.2	controllerType=0 controllerNumber=1 scan=7394	35.3131
04623:2	1	N.MIC[+57.021]VGFLEGGK.D		C[+57]	605.802	2	1210.6	1210.6	0	-0.1	168	NRagged	459.02	263.11	263.11	5.54	113	>sp|TRYP_PIG|	53	P1DS20190823_WW_2019078_PSACF18_190828212212.7313.7313.2	controllerType=0 controllerNumber=1 scan=7313	35.0908
04535:2	1	N.MIC[+57.021]VGFLEGGK.D		C[+57]	605.802	2	1210.6	1210.6	0	0.3	168	NRagged	544.51	323.17	323.17	6.48	113	>sp|TRYP_PIG|	53	P1DS20190823_WW_2019078_PSACF18_190828212212.7243.7243.2	controllerType=0 controllerNumber=1 scan=7243	34.896
04459:2	1	N.MIC[+57.021]VGFLEGGK.D		C[+57]	605.802	2	1210.6	1210.6	0	0.6	168	NRagged	578.14	355.5	355.5	7.67	113	>sp|TRYP_PIG|	53	P1DS20190823_WW_2019078_PSACF18_190828212212.7177.7177.2	controllerType=0 controllerNumber=1 scan=7177	34.7105
04385:2	1	N.MIC[+57.021]VGFLEGGK.D		C[+57]	605.803	2	1210.6	1210.6	0	1.8	168	NRagged	584.1	362.24	362.24	7.61	113	>sp|TRYP_PIG|	53	P1DS20190823_WW_2019078_PSACF18_190828212212.7113.7113.2	controllerType=0 controllerNumber=1 scan=7113	34.5306
04191:2	1	N.M[+15.995]IC[+57.021]VGFLEGGK.D		C[+57], M[+16]	613.799	2	1226.59	1226.59	0	0.8	168	NRagged	277.42	133.23	133.23	3.94	113	>sp|TRYP_PIG|	53	P1DS20190823_WW_2019078_PSACF18_190828212212.6955.6955.2	controllerType=0 controllerNumber=1 scan=6955	34.0779
03919:2	1	N.M[+15.995]IC[+57.021]VGFLEGGK.D		C[+57], M[+16]	613.8	2	1226.59	1226.59	0	2.3	168	NRagged	280.26	158.26	158.26	4.06	113	>sp|TRYP_PIG|	53	P1DS20190823_WW_2019078_PSACF18_190828212212.6734.6734.2	controllerType=0 controllerNumber=1 scan=6734	33.4508
03613:2	1	N.M[+15.995]IC[+57.021]VGFLEGGK.D		C[+57], M[+16]	613.797	2	1226.59	1226.59	0	-3.3	168	NRagged	433.51	267.84	267.84	5.1	113	>sp|TRYP_PIG|	53	P1DS20190823_WW_2019078_PSACF18_190828212212.6462.6462.2	controllerType=0 controllerNumber=1 scan=6462	32.6986
03763:2	1	N.M[+15.995]IC[+57.021]VGFLEGGK.D		C[+57], M[+16]	613.798	2	1226.59	1226.59	0	-1.9	168	NRagged	511.39	326.54	326.54	7.68	113	>sp|TRYP_PIG|	53	P1DS20190823_WW_2019078_PSACF18_190828212212.6600.6600.2	controllerType=0 controllerNumber=1 scan=6600	33.0763
03536:2	1	N.M[+15.995]IC[+57.021]VGFLEGGK.D		C[+57], M[+16]	613.798	2	1226.59	1226.59	0	-2.1	168	NRagged	547.17	334.92	334.92	7.87	113	>sp|TRYP_PIG|	53	P1DS20190823_WW_2019078_PSACF18_190828212212.6398.6398.2	controllerType=0 controllerNumber=1 scan=6398	32.5207
03681:2	1	N.M[+15.995]IC[+57.021]VGFLEGGK.D		C[+57], M[+16]	613.797	2	1226.59	1226.59	0	-3.6	168	NRagged	600.35	369.34	369.34	9.67	113	>sp|TRYP_PIG|	53	P1DS20190823_WW_2019078_PSACF18_190828212212.6528.6528.2	controllerType=0 controllerNumber=1 scan=6528	32.8789
03337:2	1	M.IC[+57.021]VGFLEGGK.D		C[+57]	540.281	2	1079.56	1079.56	0	0	169	NRagged	455.91	195.17	195.17	4.88	113	>sp|TRYP_PIG|	53	P1DS20190823_WW_2019078_PSACF18_190828212212.6213.6213.2	controllerType=0 controllerNumber=1 scan=6213	31.9203
01669:2	1	C.VGFLEGGK.D			403.724	2	806.442	806.441	0	1.4	171	NRagged	328.75	122.54	122.54	3.9	113	>sp|TRYP_PIG|	53	P1DS20190823_WW_2019078_PSACF18_190828212212.4609.4609.2	controllerType=0 controllerNumber=1 scan=4609	26.3245
09843:2	1	K.DSC[+57.021]QGDSGGPVVC[+57.021]NGQLQGIVSW.G		C[+57]*2	1210.54	2	2420.07	2420.06	0	5.7	179	CRagged	77.14	77.14	77.14	2.36	113	>sp|TRYP_PIG|	53	P1DS20190823_WW_2019078_PSACF18_190828212212.11543.11543.2	controllerType=0 controllerNumber=1 scan=11543	46.9138
09747:3	1	K.DSC[+57.021]QGDSGGPVVC[+57.021]NGQLQGIVSW.G		C[+57]*2	807.366	3	2420.08	2420.06	0	9	179	CRagged	242.64	242.64	242.64	5.62	113	>sp|TRYP_PIG|	53	P1DS20190823_WW_2019078_PSACF18_190828212212.11462.11462.3	controllerType=0 controllerNumber=1 scan=11462	46.6824
09830:3	1	K.DSC[+57.021]QGDSGGPVVC[+57.021]NGQLQGIVSW.G		C[+57]*2	807.362	3	2420.07	2420.06	0	4.3	179	CRagged	346.47	346.47	346.47	8.14	113	>sp|TRYP_PIG|	53	P1DS20190823_WW_2019078_PSACF18_190828212212.11533.11533.3	controllerType=0 controllerNumber=1 scan=11533	46.8856
09758:2	1	K.DSC[+57.021]QGDSGGPVVC[+57.021]NGQLQGIVSW.G		C[+57]*2	1210.55	2	2420.09	2420.06	0	10.9	179	CRagged	531.6	531.6	531.6	8.69	113	>sp|TRYP_PIG|	53	P1DS20190823_WW_2019078_PSACF18_190828212212.11471.11471.2	controllerType=0 controllerNumber=1 scan=11471	46.71
10294:3	1	K.DSC[+57.021]QGDSGGPVVC[+57.021]NGQLQGIVSWGY.G		C[+57]*2	880.725	3	2640.16	2640.15	0	6.1	179	CRagged	373.09	373.09	373.09	8.72	113	>sp|TRYP_PIG|	53	P1DS20190823_WW_2019078_PSACF18_190828212212.11921.11921.3	controllerType=0 controllerNumber=1 scan=11921	48.0119
06653:3	1	K.DSC[+57.021]QGDSGGPVVC[+57.021]NGQLQGIVSWGYGC[+57.021]AQK.N		C[+57]*3	1062.14	3	3184.4	3184.39	0	4	179	Specific	712.74	712.74	712.74	14.98	113	>sp|TRYP_PIG|	53	P1DS20190823_WW_2019078_PSACF18_190828212212.8972.8972.3	controllerType=0 controllerNumber=1 scan=8972	39.7363
05793:3	1	C.QGDSGGPVVC[+57.021]NGQLQGIVSWGYGC[+57.021]AQK.N		C[+57]*2	941.439	3	2822.3	2822.3	0	1.2	182	NRagged	468.17	468.17	468.17	10.25	113	>sp|TRYP_PIG|	53	P1DS20190823_WW_2019078_PSACF18_190828212212.8272.8272.3	controllerType=0 controllerNumber=1 scan=8272	37.7801
04314:3	1	C.NGQLQGIVSWGYGC[+57.021]AQK.N		C[+57]	622.636	3	1865.89	1865.9	0	-1.9	192	NRagged	423.98	423.98	423.98	7.58	113	>sp|TRYP_PIG|	53	P1DS20190823_WW_2019078_PSACF18_190828212212.7053.7053.3	controllerType=0 controllerNumber=1 scan=7053	34.3569
04309:2	1	C.NGQLQGIVSWGYGC[+57.021]AQK.N		C[+57]	933.451	2	1865.9	1865.9	0	-0.4	192	NRagged	436.73	436.73	436.73	9.02	113	>sp|TRYP_PIG|	53	P1DS20190823_WW_2019078_PSACF18_190828212212.7049.7049.2	controllerType=0 controllerNumber=1 scan=7049	34.3469
04264:2	1	N.GQLQGIVSWGYGC[+57.021]AQK.N		C[+57]	876.431	2	1751.85	1751.85	0	0.7	193	NRagged	362.82	362.82	362.82	7.99	113	>sp|TRYP_PIG|	53	P1DS20190823_WW_2019078_PSACF18_190828212212.7009.7009.2	controllerType=0 controllerNumber=1 scan=7009	34.2343
00054:2	1	K.NKPGVYTK.V			453.759	2	906.51	906.504	0	6	209	Specific	375.44	128.65	128.65	4.24	113	>sp|TRYP_PIG|	53	P1DS20190823_WW_2019078_PSACF18_190828212212.2551.2551.2	controllerType=0 controllerNumber=1 scan=2551	17.6612
00234:1	1	K.PGVY.T			435.226	1	435.226	435.224	0	4.7	211	CRagged	304.66	50.54	50.54	1.76	113	>sp|TRYP_PIG|	53	P1DS20190823_WW_2019078_PSACF18_190828212212.2918.2918.3	controllerType=0 controllerNumber=1 scan=2918	19.5624
00694:2	1	K.VC[+57.021]NYVN.W		C[+57]	384.671	2	768.336	768.335	0	1.4	217	CRagged	230.34	34.99	34.99	1.85	113	>sp|TRYP_PIG|	53	P1DS20190823_WW_2019078_PSACF18_190828212212.3593.3593.2	controllerType=0 controllerNumber=1 scan=3593	22.63
04579:2	1	K.VC[+57.021]NYVNW.I		C[+57]	477.711	2	954.414	954.414	0	0.1	217	CRagged	345.13	254.87	254.87	4.6	113	>sp|TRYP_PIG|	53	P1DS20190823_WW_2019078_PSACF18_190828212212.7279.7279.2	controllerType=0 controllerNumber=1 scan=7279	34.9966
06207:2	1	K.VC[+57.021]NYVNWIQ.Q		C[+57]	598.281	2	1195.56	1195.56	0	-1.2	217	CRagged	332.68	219.66	219.66	4.46	113	>sp|TRYP_PIG|	53	P1DS20190823_WW_2019078_PSACF18_190828212212.8610.8610.2	controllerType=0 controllerNumber=1 scan=8610	38.7311
05997:2	1	K.VC[+57.021]NYVNWIQQ.T		C[+57]	662.312	2	1323.62	1323.62	0	0.6	217	CRagged	348.87	306.53	306.53	4.95	113	>sp|TRYP_PIG|	53	P1DS20190823_WW_2019078_PSACF18_190828212212.8435.8435.2	controllerType=0 controllerNumber=1 scan=8435	38.2416
06283:2	1	K.VC[+57.021]NYVNWIQQT.I		C[+57]	712.835	2	1424.66	1424.66	0	0.1	217	CRagged	376.6	197.98	197.98	5.1	113	>sp|TRYP_PIG|	53	P1DS20190823_WW_2019078_PSACF18_190828212212.8673.8673.2	controllerType=0 controllerNumber=1 scan=8673	38.9062
10743:2	1	K.VC[+57.021]NYVNWIQQTIAAN.-		C[+57]	897.44	2	1793.87	1793.86	0	5.3	217	CRagged	3.13	3.13	3.13	0.71	113	>sp|TRYP_PIG|	53	P1DS20190823_WW_2019078_PSACF18_190828212212.12339.12339.2	controllerType=0 controllerNumber=1 scan=12339	49.356
09726:3	1	K.VC[+57.021]NYVNWIQQTIAAN.-		C[+57]	598.631	3	1793.88	1793.86	0	7.4	217	CRagged	31.16	31.16	31.16	1.13	113	>sp|TRYP_PIG|	53	P1DS20190823_WW_2019078_PSACF18_190828212212.11445.11445.3	controllerType=0 controllerNumber=1 scan=11445	46.636
10190:2	1	K.VC[+57.021]NYVNWIQQTIAAN.-		C[+57]	897.441	2	1793.87	1793.86	0	6.1	217	CRagged	208.5	208.5	208.5	4.39	113	>sp|TRYP_PIG|	53	P1DS20190823_WW_2019078_PSACF18_190828212212.11833.11833.2	controllerType=0 controllerNumber=1 scan=11833	47.7566
10119:2	1	K.VC[+57.021]NYVNWIQQTIAAN.-		C[+57]	897.443	2	1793.88	1793.86	0	7.8	217	CRagged	231.23	231.23	231.23	6.3	113	>sp|TRYP_PIG|	53	P1DS20190823_WW_2019078_PSACF18_190828212212.11766.11766.2	controllerType=0 controllerNumber=1 scan=11766	47.558
09871:2	1	K.VC[+57.021]NYVNWIQQTIAAN.-		C[+57]	897.442	2	1793.88	1793.86	0	7	217	CRagged	248.74	248.74	248.74	6.57	113	>sp|TRYP_PIG|	53	P1DS20190823_WW_2019078_PSACF18_190828212212.11565.11565.2	controllerType=0 controllerNumber=1 scan=11565	46.9771
10265:2	1	K.VC[+57.021]NYVNWIQQTIAAN.-		C[+57]	897.44	2	1793.87	1793.86	0	5	217	CRagged	263.07	263.07	263.07	7.02	113	>sp|TRYP_PIG|	53	P1DS20190823_WW_2019078_PSACF18_190828212212.11898.11898.2	controllerType=0 controllerNumber=1 scan=11898	47.9463
09951:2	1	K.VC[+57.021]NYVNWIQQTIAAN.-		C[+57]	897.443	2	1793.88	1793.86	0	7.8	217	CRagged	305.9	305.9	305.9	6.95	113	>sp|TRYP_PIG|	53	P1DS20190823_WW_2019078_PSACF18_190828212212.11630.11630.2	controllerType=0 controllerNumber=1 scan=11630	47.1653
09790:2	1	K.VC[+57.021]NYVNWIQQTIAAN.-		C[+57]	897.439	2	1793.87	1793.86	0	4.2	217	CRagged	331.9	329.33	329.33	8.03	113	>sp|TRYP_PIG|	53	P1DS20190823_WW_2019078_PSACF18_190828212212.11499.11499.2	controllerType=0 controllerNumber=1 scan=11499	46.7908
09646:3	1	K.VC[+57.021]NYVNWIQQTIAAN.-		C[+57]	598.63	3	1793.87	1793.86	0	5.5	217	CRagged	339.99	328.74	328.74	6.18	113	>sp|TRYP_PIG|	53	P1DS20190823_WW_2019078_PSACF18_190828212212.11378.11378.3	controllerType=0 controllerNumber=1 scan=11378	46.4456
09566:3	1	K.VC[+57.021]NYVNWIQQTIAAN.-		C[+57]	598.627	3	1793.87	1793.86	0	1.9	217	CRagged	391.96	378.63	378.63	8.49	113	>sp|TRYP_PIG|	53	P1DS20190823_WW_2019078_PSACF18_190828212212.11308.11308.3	controllerType=0 controllerNumber=1 scan=11308	46.2512
09708:2	1	K.VC[+57.021]NYVNWIQQTIAAN.-		C[+57]	897.443	2	1793.88	1793.86	0	8.3	217	CRagged	489.66	489.66	489.66	9.42	113	>sp|TRYP_PIG|	53	P1DS20190823_WW_2019078_PSACF18_190828212212.11433.11433.2	controllerType=0 controllerNumber=1 scan=11433	46.6021
09559:2	1	K.VC[+57.021]NYVNWIQQTIAAN.-		C[+57]	897.436	2	1793.87	1793.86	0	0.8	217	CRagged	529.56	477.26	477.26	10.27	113	>sp|TRYP_PIG|	53	P1DS20190823_WW_2019078_PSACF18_190828212212.11303.11303.2	controllerType=0 controllerNumber=1 scan=11303	46.2388
09633:2	1	K.VC[+57.021]NYVNWIQQTIAAN.-		C[+57]	897.439	2	1793.87	1793.86	0	4.2	217	CRagged	534.17	477.46	477.46	10.32	113	>sp|TRYP_PIG|	53	P1DS20190823_WW_2019078_PSACF18_190828212212.11367.11367.2	controllerType=0 controllerNumber=1 scan=11367	46.4139
08854:3	1	C.NYVNWIQQTIAAN.-			512.26	3	1534.77	1534.76	0	1	219	Non	97.86	91.29	91.29	1.77	113	>sp|TRYP_PIG|	53	P1DS20190823_WW_2019078_PSACF18_190828212212.10715.10715.3	controllerType=0 controllerNumber=1 scan=10715	44.6063
09234:2	1	C.NYVNWIQQTIAAN.-			767.887	2	1534.77	1534.76	0	1.2	219	Non	143.94	143.94	143.94	2.87	113	>sp|TRYP_PIG|	53	P1DS20190823_WW_2019078_PSACF18_190828212212.11034.11034.2	controllerType=0 controllerNumber=1 scan=11034	45.4906
09130:2	1	C.NYVNWIQQTIAAN.-			767.887	2	1534.77	1534.76	0	1.3	219	Non	194.94	168.23	168.23	3.43	113	>sp|TRYP_PIG|	53	P1DS20190823_WW_2019078_PSACF18_190828212212.10942.10942.2	controllerType=0 controllerNumber=1 scan=10942	45.2361
09046:2	1	C.NYVNWIQQTIAAN.-			767.888	2	1534.77	1534.76	0	2.9	219	Non	343.12	288.7	288.7	6.96	113	>sp|TRYP_PIG|	53	P1DS20190823_WW_2019078_PSACF18_190828212212.10873.10873.2	controllerType=0 controllerNumber=1 scan=10873	45.0464
08797:2	1	C.NYVNWIQQTIAAN.-			767.886	2	1534.76	1534.76	0	-0.3	219	Non	372.7	273.75	273.75	6.96	113	>sp|TRYP_PIG|	53	P1DS20190823_WW_2019078_PSACF18_190828212212.10671.10671.2	controllerType=0 controllerNumber=1 scan=10671	44.4848
08964:2	1	C.NYVNWIQQTIAAN.-			767.888	2	1534.77	1534.76	0	2.8	219	Non	375.33	296.1	296.1	5.48	113	>sp|TRYP_PIG|	53	P1DS20190823_WW_2019078_PSACF18_190828212212.10807.10807.2	controllerType=0 controllerNumber=1 scan=10807	44.8618
08881:2	1	C.NYVNWIQQTIAAN.-			767.886	2	1534.77	1534.76	0	0.5	219	Non	513.05	391.33	391.33	9.22	113	>sp|TRYP_PIG|	53	P1DS20190823_WW_2019078_PSACF18_190828212212.10740.10740.2	controllerType=0 controllerNumber=1 scan=10740	44.6771
07937:2	1	N.YVNWIQQTIAA.N			653.845	2	1306.68	1306.68	0	2.5	220	Non	288.94	208.44	208.44	4.35	113	>sp|TRYP_PIG|	53	P1DS20190823_WW_2019078_PSACF18_190828212212.9986.9986.2	controllerType=0 controllerNumber=1 scan=9986	42.5776
10236:2	1	N.YVNWIQQTIAAN.-			710.869	2	1420.73	1420.72	0	6	220	Non	30.45	18.68	18.68	0.29	113	>sp|TRYP_PIG|	53	P1DS20190823_WW_2019078_PSACF18_190828212212.11872.11872.2	controllerType=0 controllerNumber=1 scan=11872	47.8679
10158:2	1	N.YVNWIQQTIAAN.-			710.869	2	1420.73	1420.72	0	5.6	220	Non	42.3	42.3	42.3	0.37	113	>sp|TRYP_PIG|	53	P1DS20190823_WW_2019078_PSACF18_190828212212.11801.11801.2	controllerType=0 controllerNumber=1 scan=11801	47.6622
11324:2	1	N.YVNWIQQTIAAN.-			710.866	2	1420.73	1420.72	0	2.3	220	Non	100.17	82.38	82.38	1.72	113	>sp|TRYP_PIG|	53	P1DS20190823_WW_2019078_PSACF18_190828212212.13082.13082.2	controllerType=0 controllerNumber=1 scan=13082	52.3548
10083:2	1	N.YVNWIQQTIAAN.-			710.869	2	1420.73	1420.72	0	6.1	220	Non	105.17	91.93	91.93	1.31	113	>sp|TRYP_PIG|	53	P1DS20190823_WW_2019078_PSACF18_190828212212.11737.11737.2	controllerType=0 controllerNumber=1 scan=11737	47.4763
10756:2	1	N.YVNWIQQTIAAN.-			710.868	2	1420.73	1420.72	0	5.1	220	Non	118.61	101.29	101.29	1.74	113	>sp|TRYP_PIG|	53	P1DS20190823_WW_2019078_PSACF18_190828212212.12349.12349.2	controllerType=0 controllerNumber=1 scan=12349	49.3855
10404:2	1	N.YVNWIQQTIAAN.-			710.867	2	1420.73	1420.72	0	3.9	220	Non	126.59	89.88	89.88	1.77	113	>sp|TRYP_PIG|	53	P1DS20190823_WW_2019078_PSACF18_190828212212.12017.12017.2	controllerType=0 controllerNumber=1 scan=12017	48.3003
10481:2	1	N.YVNWIQQTIAAN.-			710.868	2	1420.73	1420.72	0	4.6	220	Non	127.29	127.29	127.29	1.93	113	>sp|TRYP_PIG|	53	P1DS20190823_WW_2019078_PSACF18_190828212212.12084.12084.2	controllerType=0 controllerNumber=1 scan=12084	48.5071
09731:2	1	N.YVNWIQQTIAAN.-			710.87	2	1420.73	1420.72	0	6.9	220	Non	132.24	106.9	106.9	1.19	113	>sp|TRYP_PIG|	53	P1DS20190823_WW_2019078_PSACF18_190828212212.11449.11449.2	controllerType=0 controllerNumber=1 scan=11449	46.6459
10330:2	1	N.YVNWIQQTIAAN.-			710.869	2	1420.73	1420.72	0	6.6	220	Non	155.7	132.64	132.64	1.85	113	>sp|TRYP_PIG|	53	P1DS20190823_WW_2019078_PSACF18_190828212212.11950.11950.2	controllerType=0 controllerNumber=1 scan=11950	48.0935
09641:2	1	N.YVNWIQQTIAAN.-			710.867	2	1420.73	1420.72	0	3.6	220	Non	165.6	136.04	136.04	2.75	113	>sp|TRYP_PIG|	53	P1DS20190823_WW_2019078_PSACF18_190828212212.11374.11374.2	controllerType=0 controllerNumber=1 scan=11374	46.4313
09929:2	1	N.YVNWIQQTIAAN.-			710.87	2	1420.73	1420.72	0	7.2	220	Non	180.51	146.14	146.14	1.8	113	>sp|TRYP_PIG|	53	P1DS20190823_WW_2019078_PSACF18_190828212212.11609.11609.2	controllerType=0 controllerNumber=1 scan=11609	47.1046
09466:2	1	N.YVNWIQQTIAAN.-			710.865	2	1420.72	1420.72	0	0.8	220	Non	183.58	143.48	143.48	2.6	113	>sp|TRYP_PIG|	53	P1DS20190823_WW_2019078_PSACF18_190828212212.11228.11228.2	controllerType=0 controllerNumber=1 scan=11228	46.0321
09851:2	1	N.YVNWIQQTIAAN.-			710.868	2	1420.73	1420.72	0	4.5	220	Non	195.27	183.73	183.73	3.16	113	>sp|TRYP_PIG|	53	P1DS20190823_WW_2019078_PSACF18_190828212212.11548.11548.2	controllerType=0 controllerNumber=1 scan=11548	46.9262
09378:2	1	N.YVNWIQQTIAAN.-			710.866	2	1420.73	1420.72	0	2.7	220	Non	232.02	182.34	182.34	4.24	113	>sp|TRYP_PIG|	53	P1DS20190823_WW_2019078_PSACF18_190828212212.11160.11160.2	controllerType=0 controllerNumber=1 scan=11160	45.8405
09126:2	1	N.YVNWIQQTIAAN.-			710.866	2	1420.72	1420.72	0	2	220	Non	234.66	135.19	135.19	3.43	113	>sp|TRYP_PIG|	53	P1DS20190823_WW_2019078_PSACF18_190828212212.10940.10940.2	controllerType=0 controllerNumber=1 scan=10940	45.2311
09036:2	1	N.YVNWIQQTIAAN.-			710.867	2	1420.73	1420.72	0	3.9	220	Non	275.04	197.7	197.7	3.91	113	>sp|TRYP_PIG|	53	P1DS20190823_WW_2019078_PSACF18_190828212212.10866.10866.2	controllerType=0 controllerNumber=1 scan=10866	45.026
08990:2	1	N.YVNWIQQTIAAN.-			710.867	2	1420.73	1420.72	0	3.2	220	Non	276.07	190.04	190.04	4.18	113	>sp|TRYP_PIG|	53	P1DS20190823_WW_2019078_PSACF18_190828212212.10829.10829.2	controllerType=0 controllerNumber=1 scan=10829	44.9228
09285:2	1	N.YVNWIQQTIAAN.-			710.867	2	1420.73	1420.72	0	3.7	220	Non	294.77	239.76	239.76	4.43	113	>sp|TRYP_PIG|	53	P1DS20190823_WW_2019078_PSACF18_190828212212.11076.11076.2	controllerType=0 controllerNumber=1 scan=11076	45.6084
09201:2	1	N.YVNWIQQTIAAN.-			710.866	2	1420.73	1420.72	0	2.3	220	Non	303.82	183.76	183.76	5.06	113	>sp|TRYP_PIG|	53	P1DS20190823_WW_2019078_PSACF18_190828212212.11005.11005.2	controllerType=0 controllerNumber=1 scan=11005	45.4123
08815:2	1	N.YVNWIQQTIAAN.-			710.866	2	1420.73	1420.72	0	2.4	220	Non	310.15	222.22	222.22	4.32	113	>sp|TRYP_PIG|	53	P1DS20190823_WW_2019078_PSACF18_190828212212.10685.10685.2	controllerType=0 controllerNumber=1 scan=10685	44.5263
08906:2	1	N.YVNWIQQTIAAN.-			710.865	2	1420.72	1420.72	0	0.2	220	Non	334.42	262.19	262.19	5.05	113	>sp|TRYP_PIG|	53	P1DS20190823_WW_2019078_PSACF18_190828212212.10758.10758.2	controllerType=0 controllerNumber=1 scan=10758	44.7245
08735:2	1	N.YVNWIQQTIAAN.-			710.866	2	1420.73	1420.72	0	2.7	220	Non	350.09	244.51	244.51	5.26	113	>sp|TRYP_PIG|	53	P1DS20190823_WW_2019078_PSACF18_190828212212.10620.10620.2	controllerType=0 controllerNumber=1 scan=10620	44.3463
08483:2	1	N.YVNWIQQTIAAN.-			710.868	2	1420.73	1420.72	0	4.4	220	Non	350.23	245.53	245.53	4.38	113	>sp|TRYP_PIG|	53	P1DS20190823_WW_2019078_PSACF18_190828212212.10421.10421.2	controllerType=0 controllerNumber=1 scan=10421	43.7895
08069:2	1	N.YVNWIQQTIAAN.-			710.866	2	1420.72	1420.72	0	1.5	220	Non	379.49	275.12	275.12	5.4	113	>sp|TRYP_PIG|	53	P1DS20190823_WW_2019078_PSACF18_190828212212.10091.10091.2	controllerType=0 controllerNumber=1 scan=10091	42.8705
08650:2	1	N.YVNWIQQTIAAN.-			710.867	2	1420.73	1420.72	0	4.1	220	Non	380.05	295.86	295.86	5.77	113	>sp|TRYP_PIG|	53	P1DS20190823_WW_2019078_PSACF18_190828212212.10553.10553.2	controllerType=0 controllerNumber=1 scan=10553	44.1593
08567:2	1	N.YVNWIQQTIAAN.-			710.868	2	1420.73	1420.72	0	4.3	220	Non	383.16	261.5	261.5	4.95	113	>sp|TRYP_PIG|	53	P1DS20190823_WW_2019078_PSACF18_190828212212.10487.10487.2	controllerType=0 controllerNumber=1 scan=10487	43.9742
08239:2	1	N.YVNWIQQTIAAN.-			710.868	2	1420.73	1420.72	0	4.2	220	Non	389.67	273.59	273.59	5.37	113	>sp|TRYP_PIG|	53	P1DS20190823_WW_2019078_PSACF18_190828212212.10223.10223.2	controllerType=0 controllerNumber=1 scan=10223	43.2391
07649:2	1	N.YVNWIQQTIAAN.-			710.866	2	1420.73	1420.72	0	2.6	220	Non	419.51	294.11	294.11	5.98	113	>sp|TRYP_PIG|	53	P1DS20190823_WW_2019078_PSACF18_190828212212.9763.9763.2	controllerType=0 controllerNumber=1 scan=9763	41.9652
07896:2	1	N.YVNWIQQTIAAN.-			710.866	2	1420.72	1420.72	0	1.8	220	Non	452.41	371.92	371.92	6.34	113	>sp|TRYP_PIG|	53	P1DS20190823_WW_2019078_PSACF18_190828212212.9959.9959.2	controllerType=0 controllerNumber=1 scan=9959	42.5048
07987:2	1	N.YVNWIQQTIAAN.-			710.866	2	1420.73	1420.72	0	2.7	220	Non	477.37	351.98	351.98	6.38	113	>sp|TRYP_PIG|	53	P1DS20190823_WW_2019078_PSACF18_190828212212.10025.10025.2	controllerType=0 controllerNumber=1 scan=10025	42.688
07647:2	1	N.YVNWIQQTIAAN.-			710.866	2	1420.73	1420.72	0	2.6	220	Non	485.87	414.8	414.8	9.09	113	>sp|TRYP_PIG|	53	P1DS20190823_WW_2019078_PSACF18_190828212212.9762.9762.3	controllerType=0 controllerNumber=1 scan=9762	41.9628
07817:2	1	N.YVNWIQQTIAAN.-			710.866	2	1420.72	1420.72	0	1.5	220	Non	509.55	389.47	389.47	9.16	113	>sp|TRYP_PIG|	53	P1DS20190823_WW_2019078_PSACF18_190828212212.9893.9893.2	controllerType=0 controllerNumber=1 scan=9893	42.3208
07733:2	1	N.YVNWIQQTIAAN.-			710.866	2	1420.72	1420.72	0	1.6	220	Non	530.7	400.23	400.23	9.2	113	>sp|TRYP_PIG|	53	P1DS20190823_WW_2019078_PSACF18_190828212212.9827.9827.2	controllerType=0 controllerNumber=1 scan=9827	42.1404
07693:1	1	N.YVNWIQQTIAAN.-			1420.72	1	1420.72	1420.72	0	0.8	220	Non	555.22	390.92	390.92	7.7	113	>sp|TRYP_PIG|	53	P1DS20190823_WW_2019078_PSACF18_190828212212.9799.9799.2	controllerType=0 controllerNumber=1 scan=9799	42.0626
07012:2	1	Y.VNWIQQTIAAN.-			629.335	2	1257.66	1257.66	0	2.5	221	Non	136.59	129.12	129.12	2.06	113	>sp|TRYP_PIG|	53	P1DS20190823_WW_2019078_PSACF18_190828212212.9263.9263.2	controllerType=0 controllerNumber=1 scan=9263	40.5498
06919:2	1	Y.VNWIQQTIAAN.-			629.333	2	1257.66	1257.66	0	0.5	221	Non	189.91	123.36	123.36	2.08	113	>sp|TRYP_PIG|	53	P1DS20190823_WW_2019078_PSACF18_190828212212.9187.9187.2	controllerType=0 controllerNumber=1 scan=9187	40.3388
06822:2	1	Y.VNWIQQTIAAN.-			629.334	2	1257.66	1257.66	0	2.1	221	Non	259.3	160.93	160.93	3.9	113	>sp|TRYP_PIG|	53	P1DS20190823_WW_2019078_PSACF18_190828212212.9113.9113.2	controllerType=0 controllerNumber=1 scan=9113	40.1351
07102:2	1	Y.VNWIQQTIAAN.-			629.332	2	1257.66	1257.66	0	-1.2	221	Non	273.46	208.36	208.36	4.05	113	>sp|TRYP_PIG|	53	P1DS20190823_WW_2019078_PSACF18_190828212212.9332.9332.2	controllerType=0 controllerNumber=1 scan=9332	40.7441
06743:2	1	Y.VNWIQQTIAAN.-			629.335	2	1257.66	1257.66	0	3.8	221	Non	311.84	232.74	232.74	4.57	113	>sp|TRYP_PIG|	53	P1DS20190823_WW_2019078_PSACF18_190828212212.9049.9049.2	controllerType=0 controllerNumber=1 scan=9049	39.9547
06480:1	1	Y.VNWIQQTIAAN.-			1257.66	1	1257.66	1257.66	0	1.6	221	Non	336.12	157.51	157.51	4.18	113	>sp|TRYP_PIG|	53	P1DS20190823_WW_2019078_PSACF18_190828212212.8833.8833.5	controllerType=0 controllerNumber=1 scan=8833	39.3442
06421:2	1	Y.VNWIQQTIAAN.-			629.333	2	1257.66	1257.66	0	-0.2	221	Non	346.6	239.62	239.62	5.06	113	>sp|TRYP_PIG|	53	P1DS20190823_WW_2019078_PSACF18_190828212212.8785.8785.2	controllerType=0 controllerNumber=1 scan=8785	39.2135
06665:2	1	Y.VNWIQQTIAAN.-			629.336	2	1257.66	1257.66	0	4.2	221	Non	353.03	248.46	248.46	5.13	113	>sp|TRYP_PIG|	53	P1DS20190823_WW_2019078_PSACF18_190828212212.8981.8981.2	controllerType=0 controllerNumber=1 scan=8981	39.7637
06578:2	1	Y.VNWIQQTIAAN.-			629.334	2	1257.66	1257.66	0	2	221	Non	409.45	255.29	255.29	7.35	113	>sp|TRYP_PIG|	53	P1DS20190823_WW_2019078_PSACF18_190828212212.8914.8914.2	controllerType=0 controllerNumber=1 scan=8914	39.5736
06497:2	1	Y.VNWIQQTIAAN.-			629.335	2	1257.66	1257.66	0	3.2	221	Non	507.33	351.95	351.95	7.85	113	>sp|TRYP_PIG|	53	P1DS20190823_WW_2019078_PSACF18_190828212212.8848.8848.2	controllerType=0 controllerNumber=1 scan=8848	39.3882
03454:2	1	N.WIQQTIAAN.-			522.779	2	1044.55	1044.55	0	2.6	223	Non	172.72	150.9	150.9	2.01	113	>sp|TRYP_PIG|	53	P1DS20190823_WW_2019078_PSACF18_190828212212.6318.6318.2	controllerType=0 controllerNumber=1 scan=6318	32.2739
03404:2	1	N.WIQQTIAAN.-			522.778	2	1044.55	1044.55	0	2	223	Non	232.91	191.53	191.53	3.2	113	>sp|TRYP_PIG|	53	P1DS20190823_WW_2019078_PSACF18_190828212212.6270.6270.2	controllerType=0 controllerNumber=1 scan=6270	32.1041
03334:2	1	N.WIQQTIAAN.-			522.778	2	1044.55	1044.55	0	1.7	223	Non	249.8	144.66	144.66	3.27	113	>sp|TRYP_PIG|	53	P1DS20190823_WW_2019078_PSACF18_190828212212.6211.6211.2	controllerType=0 controllerNumber=1 scan=6211	31.9154
03179:2	1	N.WIQQTIAAN.-			522.777	2	1044.55	1044.55	0	-0.2	223	Non	296.53	180.88	180.88	4.03	113	>sp|TRYP_PIG|	53	P1DS20190823_WW_2019078_PSACF18_190828212212.6085.6085.2	controllerType=0 controllerNumber=1 scan=6085	31.5331
03265:2	1	N.WIQQTIAAN.-			522.778	2	1044.55	1044.55	0	1.8	223	Non	372.91	203.31	203.31	4.51	113	>sp|TRYP_PIG|	53	P1DS20190823_WW_2019078_PSACF18_190828212212.6152.6152.2	controllerType=0 controllerNumber=1 scan=6152	31.7249
00933:2	1	W.IQQTIAAN.-			429.739	2	858.47	858.468	0	2.5	224	Non	117.22	43.52	43.52	0.74	113	>sp|TRYP_PIG|	53	P1DS20190823_WW_2019078_PSACF18_190828212212.3841.3841.2	controllerType=0 controllerNumber=1 scan=3841	23.5333
00894:2	1	W.IQQTIAAN.-			429.738	2	858.469	858.468	0	0.8	224	Non	217.19	106.45	106.45	1.86	113	>sp|TRYP_PIG|	53	P1DS20190823_WW_2019078_PSACF18_190828212212.3798.3798.2	controllerType=0 controllerNumber=1 scan=3798	23.3636
00805:2	1	W.IQQTIAAN.-			429.739	2	858.47	858.468	0	2.9	224	Non	249.96	107.53	107.53	2.44	113	>sp|TRYP_PIG|	53	P1DS20190823_WW_2019078_PSACF18_190828212212.3706.3706.2	controllerType=0 controllerNumber=1 scan=3706	23.0191
00864:2	1	W.IQQTIAAN.-			429.739	2	858.47	858.468	0	2.8	224	Non	334.89	100.31	100.31	3.79	113	>sp|TRYP_PIG|	53	P1DS20190823_WW_2019078_PSACF18_190828212212.3759.3759.2	controllerType=0 controllerNumber=1 scan=3759	23.1929
01469:2	2	K.LC[+57.021]SDILK.Y		C[+57]	424.731	2	848.455	848.455	0	0.3	45	Specific	470.58	57.91	57.91	4.57	106	>tr|C0H571|C0H571_PLAF7 High molecular weight rhoptry protein-2 OS=Plasmodium falciparum (isolate 3D7) GN=RhopH2 PE=4 SV=1	4228	P1DS20190823_WW_2019078_PSACF18_190828212212.4415.4415.2	controllerType=0 controllerNumber=1 scan=4415	25.7253
04830:2	2	K.YLYMDEYLSEGDK.A			813.355	2	1625.7	1625.7	0	-0.5	52	Specific	277.77	227.69	227.69	4.55	106	>tr|C0H571|C0H571_PLAF7 High molecular weight rhoptry protein-2 OS=Plasmodium falciparum (isolate 3D7) GN=RhopH2 PE=4 SV=1	4228	P1DS20190823_WW_2019078_PSACF18_190828212212.7480.7480.2	controllerType=0 controllerNumber=1 scan=7480	35.553
04706:2	2	K.YLYMDEYLSEGDK.A			813.355	2	1625.7	1625.7	0	-0.2	52	Specific	587.5	453.47	453.47	10.93	106	>tr|C0H571|C0H571_PLAF7 High molecular weight rhoptry protein-2 OS=Plasmodium falciparum (isolate 3D7) GN=RhopH2 PE=4 SV=1	4228	P1DS20190823_WW_2019078_PSACF18_190828212212.7380.7380.2	controllerType=0 controllerNumber=1 scan=7380	35.2751
00279:3	2	K.KC[+57.021]HNVIGNIR.N		C[+57]	404.222	3	1210.65	1210.65	0	4.1	70	Specific	155.79	155.79	155.79	2.82	106	>tr|C0H571|C0H571_PLAF7 High molecular weight rhoptry protein-2 OS=Plasmodium falciparum (isolate 3D7) GN=RhopH2 PE=4 SV=1	4228	P1DS20190823_WW_2019078_PSACF18_190828212212.2975.2975.3	controllerType=0 controllerNumber=1 scan=2975	19.807
00277:2	2	K.KC[+57.021]HNVIGNIR.N		C[+57]	605.83	2	1210.65	1210.65	0	4.9	70	Specific	463.47	352.96	352.96	7.03	106	>tr|C0H571|C0H571_PLAF7 High molecular weight rhoptry protein-2 OS=Plasmodium falciparum (isolate 3D7) GN=RhopH2 PE=4 SV=1	4228	P1DS20190823_WW_2019078_PSACF18_190828212212.2973.2973.2	controllerType=0 controllerNumber=1 scan=2973	19.8021
00519:2	2	K.C[+57.021]HNVIGNIR.N		C[+57]	541.782	2	1082.56	1082.55	0	4.8	71	Specific	552.99	276.94	276.94	7.35	106	>tr|C0H571|C0H571_PLAF7 High molecular weight rhoptry protein-2 OS=Plasmodium falciparum (isolate 3D7) GN=RhopH2 PE=4 SV=1	4228	P1DS20190823_WW_2019078_PSACF18_190828212212.3337.3337.2	controllerType=0 controllerNumber=1 scan=3337	21.4592
07607:2	2	K.EGNEFLMSILH.M			645.317	2	1289.63	1289.62	0	5.1	90	CRagged	463.27	399.29	399.29	9	106	>tr|C0H571|C0H571_PLAF7 High molecular weight rhoptry protein-2 OS=Plasmodium falciparum (isolate 3D7) GN=RhopH2 PE=4 SV=1	4228	P1DS20190823_WW_2019078_PSACF18_190828212212.9733.9733.2	controllerType=0 controllerNumber=1 scan=9733	41.8797
06527:3	2	K.EGNEFLMSILHMK.S			516.924	3	1548.76	1548.75	0	1.6	90	Specific	651.58	514.63	514.63	13.08	106	>tr|C0H571|C0H571_PLAF7 High molecular weight rhoptry protein-2 OS=Plasmodium falciparum (isolate 3D7) GN=RhopH2 PE=4 SV=1	4228	P1DS20190823_WW_2019078_PSACF18_190828212212.8875.8875.3	controllerType=0 controllerNumber=1 scan=8875	39.4627
06541:2	2	K.EGNEFLMSILHMK.S			774.883	2	1548.76	1548.75	0	1.9	90	Specific	658.27	490.16	490.16	12.56	106	>tr|C0H571|C0H571_PLAF7 High molecular weight rhoptry protein-2 OS=Plasmodium falciparum (isolate 3D7) GN=RhopH2 PE=4 SV=1	4228	P1DS20190823_WW_2019078_PSACF18_190828212212.8885.8885.2	controllerType=0 controllerNumber=1 scan=8885	39.4906
01574:3	2	K.SLYGNNNNNNAGSESDVTLK.S			704.324	3	2110.96	2110.96	0	-2.7	103	Specific	275.05	275.05	275.05	7.38	106	>tr|C0H571|C0H571_PLAF7 High molecular weight rhoptry protein-2 OS=Plasmodium falciparum (isolate 3D7) GN=RhopH2 PE=4 SV=1	4228	P1DS20190823_WW_2019078_PSACF18_190828212212.4513.4513.3	controllerType=0 controllerNumber=1 scan=4513	26.018
01572:2	2	K.SLYGNNNNNNAGSESDVTLK.S			1055.98	2	2110.96	2110.96	0	-2	103	Specific	514.19	503.95	503.95	10.57	106	>tr|C0H571|C0H571_PLAF7 High molecular weight rhoptry protein-2 OS=Plasmodium falciparum (isolate 3D7) GN=RhopH2 PE=4 SV=1	4228	P1DS20190823_WW_2019078_PSACF18_190828212212.4512.4512.2	controllerType=0 controllerNumber=1 scan=4512	26.0156
02852:2	2	K.SLYLSLK.G			412.251	2	823.494	823.492	0	1.9	123	Specific	357.43	35.91	35.91	4.06	106	>tr|C0H571|C0H571_PLAF7 High molecular weight rhoptry protein-2 OS=Plasmodium falciparum (isolate 3D7) GN=RhopH2 PE=4 SV=1	4228	P1DS20190823_WW_2019078_PSACF18_190828212212.5765.5765.2	controllerType=0 controllerNumber=1 scan=5765	30.4016
02806:2	2	K.SLYLSLK.G			412.25	2	823.494	823.492	0	1.5	123	Specific	452.53	58.75	58.75	4.87	106	>tr|C0H571|C0H571_PLAF7 High molecular weight rhoptry protein-2 OS=Plasmodium falciparum (isolate 3D7) GN=RhopH2 PE=4 SV=1	4228	P1DS20190823_WW_2019078_PSACF18_190828212212.5714.5714.2	controllerType=0 controllerNumber=1 scan=5714	30.2214
00887:2	2	K.GSQNTEGESEVPSDDEINK.T			1017.95	2	2034.88	2034.87	0	5.6	130	Specific	403.53	403.53	403.53	9.66	106	>tr|C0H571|C0H571_PLAF7 High molecular weight rhoptry protein-2 OS=Plasmodium falciparum (isolate 3D7) GN=RhopH2 PE=4 SV=1	4228	P1DS20190823_WW_2019078_PSACF18_190828212212.3789.3789.2	controllerType=0 controllerNumber=1 scan=3789	23.3269
02498:2	2	K.TIMNFVK.F			426.736	2	852.466	852.465	0	0.9	149	Specific	331.9	72.14	72.14	3.84	106	>tr|C0H571|C0H571_PLAF7 High molecular weight rhoptry protein-2 OS=Plasmodium falciparum (isolate 3D7) GN=RhopH2 PE=4 SV=1	4228	P1DS20190823_WW_2019078_PSACF18_190828212212.5421.5421.2	controllerType=0 controllerNumber=1 scan=5421	29.1726
02441:2	2	K.TIMNFVK.F			426.736	2	852.466	852.465	0	0.9	149	Specific	362.95	107.54	107.54	5.06	106	>tr|C0H571|C0H571_PLAF7 High molecular weight rhoptry protein-2 OS=Plasmodium falciparum (isolate 3D7) GN=RhopH2 PE=4 SV=1	4228	P1DS20190823_WW_2019078_PSACF18_190828212212.5368.5368.2	controllerType=0 controllerNumber=1 scan=5368	28.9938
02276:2	2	K.YLLDNSNDIK.K			597.805	2	1194.6	1194.6	0	1.6	159	Specific	250.96	69.53	69.53	2.44	106	>tr|C0H571|C0H571_PLAF7 High molecular weight rhoptry protein-2 OS=Plasmodium falciparum (isolate 3D7) GN=RhopH2 PE=4 SV=1	4228	P1DS20190823_WW_2019078_PSACF18_190828212212.5213.5213.2	controllerType=0 controllerNumber=1 scan=5213	28.4633
02187:2	2	K.YLLDNSNDIK.K			597.804	2	1194.6	1194.6	0	0.2	159	Specific	460.79	142.05	142.05	5.73	106	>tr|C0H571|C0H571_PLAF7 High molecular weight rhoptry protein-2 OS=Plasmodium falciparum (isolate 3D7) GN=RhopH2 PE=4 SV=1	4228	P1DS20190823_WW_2019078_PSACF18_190828212212.5137.5137.2	controllerType=0 controllerNumber=1 scan=5137	28.2238
01027:3	2	K.YLLDNSNDIKK.V			441.571	3	1322.7	1322.69	0	2.5	159	Specific	332.55	102.78	102.78	3.97	106	>tr|C0H571|C0H571_PLAF7 High molecular weight rhoptry protein-2 OS=Plasmodium falciparum (isolate 3D7) GN=RhopH2 PE=4 SV=1	4228	P1DS20190823_WW_2019078_PSACF18_190828212212.3941.3941.3	controllerType=0 controllerNumber=1 scan=3941	23.9243
01023:2	2	K.YLLDNSNDIKK.V			661.853	2	1322.7	1322.69	0	2.6	159	Specific	533.12	158.28	158.28	4.81	106	>tr|C0H571|C0H571_PLAF7 High molecular weight rhoptry protein-2 OS=Plasmodium falciparum (isolate 3D7) GN=RhopH2 PE=4 SV=1	4228	P1DS20190823_WW_2019078_PSACF18_190828212212.3936.3936.2	controllerType=0 controllerNumber=1 scan=3936	23.9031
03080:3	2	K.KVHDFLVLTSQSNENLLPNK.E			766.083	3	2296.23	2296.23	0	1.9	169	Specific	162.68	162.68	162.68	6.14	106	>tr|C0H571|C0H571_PLAF7 High molecular weight rhoptry protein-2 OS=Plasmodium falciparum (isolate 3D7) GN=RhopH2 PE=4 SV=1	4228	P1DS20190823_WW_2019078_PSACF18_190828212212.5992.5992.3	controllerType=0 controllerNumber=1 scan=5992	31.2206
04166:3	2	K.VHDFLVLTSQSNENLLPNK.E			723.385	3	2168.14	2168.13	0	2.1	170	Specific	501.45	501.45	501.45	10.18	106	>tr|C0H571|C0H571_PLAF7 High molecular weight rhoptry protein-2 OS=Plasmodium falciparum (isolate 3D7) GN=RhopH2 PE=4 SV=1	4228	P1DS20190823_WW_2019078_PSACF18_190828212212.6935.6935.3	controllerType=0 controllerNumber=1 scan=6935	34.0241
04089:3	2	K.VHDFLVLTSQSNENLLPNK.E			723.383	3	2168.13	2168.13	0	-0.3	170	Specific	544.25	524.85	524.85	10.33	106	>tr|C0H571|C0H571_PLAF7 High molecular weight rhoptry protein-2 OS=Plasmodium falciparum (isolate 3D7) GN=RhopH2 PE=4 SV=1	4228	P1DS20190823_WW_2019078_PSACF18_190828212212.6871.6871.3	controllerType=0 controllerNumber=1 scan=6871	33.8423
04109:2	2	K.VHDFLVLTSQSNENLLPNK.E			1084.57	2	2168.13	2168.13	0	-0.3	170	Specific	680.47	635.45	635.45	12.89	106	>tr|C0H571|C0H571_PLAF7 High molecular weight rhoptry protein-2 OS=Plasmodium falciparum (isolate 3D7) GN=RhopH2 PE=4 SV=1	4228	P1DS20190823_WW_2019078_PSACF18_190828212212.6888.6888.2	controllerType=0 controllerNumber=1 scan=6888	33.8884
05747:2	2	K.LFEQIVDQIK.Y			616.849	2	1232.69	1232.69	0	2	191	Specific	598.29	294.34	294.34	9.31	106	>tr|C0H571|C0H571_PLAF7 High molecular weight rhoptry protein-2 OS=Plasmodium falciparum (isolate 3D7) GN=RhopH2 PE=4 SV=1	4228	P1DS20190823_WW_2019078_PSACF18_190828212212.8232.8232.2	controllerType=0 controllerNumber=1 scan=8232	37.6684
05674:2	2	K.LFEQIVDQIK.Y			616.847	2	1232.69	1232.69	0	-0.7	191	Specific	673.27	329.79	329.79	11.3	106	>tr|C0H571|C0H571_PLAF7 High molecular weight rhoptry protein-2 OS=Plasmodium falciparum (isolate 3D7) GN=RhopH2 PE=4 SV=1	4228	P1DS20190823_WW_2019078_PSACF18_190828212212.8168.8168.2	controllerType=0 controllerNumber=1 scan=8168	37.4893
05908:2	2	K.YFDEYFFASGGK.I			715.824	2	1430.64	1430.63	0	10.2	201	Specific	99.48	48.25	48.25	0.37	106	>tr|C0H571|C0H571_PLAF7 High molecular weight rhoptry protein-2 OS=Plasmodium falciparum (isolate 3D7) GN=RhopH2 PE=4 SV=1	4228	P1DS20190823_WW_2019078_PSACF18_190828212212.8367.8367.2	controllerType=0 controllerNumber=1 scan=8367	38.0492
05748:2	2	K.YFDEYFFASGGK.I			715.818	2	1430.63	1430.63	0	1.4	201	Specific	450.48	305.99	305.99	6.53	106	>tr|C0H571|C0H571_PLAF7 High molecular weight rhoptry protein-2 OS=Plasmodium falciparum (isolate 3D7) GN=RhopH2 PE=4 SV=1	4228	P1DS20190823_WW_2019078_PSACF18_190828212212.8233.8233.2	controllerType=0 controllerNumber=1 scan=8233	37.6709
05666:2	2	K.YFDEYFFASGGK.I			715.816	2	1430.63	1430.63	0	-0.8	201	Specific	596.11	421.46	421.46	10.91	106	>tr|C0H571|C0H571_PLAF7 High molecular weight rhoptry protein-2 OS=Plasmodium falciparum (isolate 3D7) GN=RhopH2 PE=4 SV=1	4228	P1DS20190823_WW_2019078_PSACF18_190828212212.8161.8161.2	controllerType=0 controllerNumber=1 scan=8161	37.4695
05338:2	2	K.YNFLDIYK.Q			538.273	2	1075.54	1075.55	0	-6.6	222	Specific	304.52	82.4	82.4	2.08	106	>tr|C0H571|C0H571_PLAF7 High molecular weight rhoptry protein-2 OS=Plasmodium falciparum (isolate 3D7) GN=RhopH2 PE=4 SV=1	4228	P1DS20190823_WW_2019078_PSACF18_190828212212.7892.7892.2	controllerType=0 controllerNumber=1 scan=7892	36.7182
05254:2	2	K.YNFLDIYK.Q			538.277	2	1075.55	1075.55	0	1.4	222	Specific	423.06	89.19	89.19	4.55	106	>tr|C0H571|C0H571_PLAF7 High molecular weight rhoptry protein-2 OS=Plasmodium falciparum (isolate 3D7) GN=RhopH2 PE=4 SV=1	4228	P1DS20190823_WW_2019078_PSACF18_190828212212.7828.7828.2	controllerType=0 controllerNumber=1 scan=7828	36.5325
03059:2	2	K.QPVC[+57.021]SAYLHLC[+57.021].S		C[+57]*2	674.313	2	1347.62	1347.62	0	0.6	230	CRagged	195.04	195.04	195.04	3.66	106	>tr|C0H571|C0H571_PLAF7 High molecular weight rhoptry protein-2 OS=Plasmodium falciparum (isolate 3D7) GN=RhopH2 PE=4 SV=1	4228	P1DS20190823_WW_2019078_PSACF18_190828212212.5976.5976.4	controllerType=0 controllerNumber=1 scan=5976	31.1711
01734:2	2	K.QPVC[+57.021]SAYLHLC[+57.021]SR.Y		C[+57]*2	795.882	2	1590.76	1590.75	0	3.3	230	Specific	185.26	185.26	185.26	3.44	106	>tr|C0H571|C0H571_PLAF7 High molecular weight rhoptry protein-2 OS=Plasmodium falciparum (isolate 3D7) GN=RhopH2 PE=4 SV=1	4228	P1DS20190823_WW_2019078_PSACF18_190828212212.4666.4666.2	controllerType=0 controllerNumber=1 scan=4666	26.5325
01737:2	2	K.QPVC[+57.021]SAYLHLC[+57.021]SR.Y		C[+57]*2	795.882	2	1590.76	1590.75	0	3.3	230	Specific	505.49	504.84	504.84	9.32	106	>tr|C0H571|C0H571_PLAF7 High molecular weight rhoptry protein-2 OS=Plasmodium falciparum (isolate 3D7) GN=RhopH2 PE=4 SV=1	4228	P1DS20190823_WW_2019078_PSACF18_190828212212.4668.4668.2	controllerType=0 controllerNumber=1 scan=4668	26.5374
01730:3	2	K.QPVC[+57.021]SAYLHLC[+57.021]SR.Y		C[+57]*2	530.923	3	1590.76	1590.75	0	2.6	230	Specific	725.16	653.7	653.7	14.05	106	>tr|C0H571|C0H571_PLAF7 High molecular weight rhoptry protein-2 OS=Plasmodium falciparum (isolate 3D7) GN=RhopH2 PE=4 SV=1	4228	P1DS20190823_WW_2019078_PSACF18_190828212212.4663.4663.3	controllerType=0 controllerNumber=1 scan=4663	26.5207
03523:2	2	R.YYESVSIYIR.L			646.827	2	1292.65	1292.65	0	-3.5	243	Specific	493.72	217.12	217.12	7.22	106	>tr|C0H571|C0H571_PLAF7 High molecular weight rhoptry protein-2 OS=Plasmodium falciparum (isolate 3D7) GN=RhopH2 PE=4 SV=1	4228	P1DS20190823_WW_2019078_PSACF18_190828212212.6387.6387.2	controllerType=0 controllerNumber=1 scan=6387	32.4896
05613:2	2	K.VFNGIPAFLDK.N			610.836	2	1220.67	1220.67	0	-1.7	256	Specific	518.69	320.83	320.83	8.36	106	>tr|C0H571|C0H571_PLAF7 High molecular weight rhoptry protein-2 OS=Plasmodium falciparum (isolate 3D7) GN=RhopH2 PE=4 SV=1	4228	P1DS20190823_WW_2019078_PSACF18_190828212212.8114.8114.2	controllerType=0 controllerNumber=1 scan=8114	37.3414
00103:2	2	K.VKGEEFK.K			418.731	2	836.455	836.451	0	5	271	Specific	286.91	119.64	119.64	1.91	106	>tr|C0H571|C0H571_PLAF7 High molecular weight rhoptry protein-2 OS=Plasmodium falciparum (isolate 3D7) GN=RhopH2 PE=4 SV=1	4228	P1DS20190823_WW_2019078_PSACF18_190828212212.2627.2627.2	controllerType=0 controllerNumber=1 scan=2627	18.0142
01561:2	2	K.KLMDMELK.H			504.267	2	1007.53	1007.53	0	-0.3	278	Specific	449.18	110.51	110.51	4.32	106	>tr|C0H571|C0H571_PLAF7 High molecular weight rhoptry protein-2 OS=Plasmodium falciparum (isolate 3D7) GN=RhopH2 PE=4 SV=1	4228	P1DS20190823_WW_2019078_PSACF18_190828212212.4500.4500.2	controllerType=0 controllerNumber=1 scan=4500	25.9792
02529:2	2	K.LMDMELK.H			440.22	2	879.433	879.431	0	1.3	279	Specific	144.57	38.5	38.5	1.19	106	>tr|C0H571|C0H571_PLAF7 High molecular weight rhoptry protein-2 OS=Plasmodium falciparum (isolate 3D7) GN=RhopH2 PE=4 SV=1	4228	P1DS20190823_WW_2019078_PSACF18_190828212212.5454.5454.2	controllerType=0 controllerNumber=1 scan=5454	29.2972
02482:2	2	K.LMDMELK.H			440.22	2	879.433	879.431	0	1.2	279	Specific	372.75	151.25	151.25	5.22	106	>tr|C0H571|C0H571_PLAF7 High molecular weight rhoptry protein-2 OS=Plasmodium falciparum (isolate 3D7) GN=RhopH2 PE=4 SV=1	4228	P1DS20190823_WW_2019078_PSACF18_190828212212.5405.5405.2	controllerType=0 controllerNumber=1 scan=5405	29.1204
00049:2	2	K.HNHIVER.F			452.744	2	904.48	904.475	0	5.8	286	Specific	509.67	187.61	187.61	4.78	106	>tr|C0H571|C0H571_PLAF7 High molecular weight rhoptry protein-2 OS=Plasmodium falciparum (isolate 3D7) GN=RhopH2 PE=4 SV=1	4228	P1DS20190823_WW_2019078_PSACF18_190828212212.2541.2541.2	controllerType=0 controllerNumber=1 scan=2541	17.6133
05616:2	2	K.YIISDDLYYVNMK.V			818.897	2	1636.79	1636.79	0	-3.6	296	Specific	480.28	335.86	335.86	7.87	106	>tr|C0H571|C0H571_PLAF7 High molecular weight rhoptry protein-2 OS=Plasmodium falciparum (isolate 3D7) GN=RhopH2 PE=4 SV=1	4228	P1DS20190823_WW_2019078_PSACF18_190828212212.8117.8117.2	controllerType=0 controllerNumber=1 scan=8117	37.3488
02370:3	2	K.IDDINNLNIYEHK.E			534.272	3	1600.8	1600.8	0	2.6	323	Specific	669.9	406.93	406.93	13.05	106	>tr|C0H571|C0H571_PLAF7 High molecular weight rhoptry protein-2 OS=Plasmodium falciparum (isolate 3D7) GN=RhopH2 PE=4 SV=1	4228	P1DS20190823_WW_2019078_PSACF18_190828212212.5306.5306.3	controllerType=0 controllerNumber=1 scan=5306	28.7967
02368:2	2	K.IDDINNLNIYEHK.E			800.904	2	1600.8	1600.8	0	2.5	323	Specific	709.97	436.68	436.68	13.53	106	>tr|C0H571|C0H571_PLAF7 High molecular weight rhoptry protein-2 OS=Plasmodium falciparum (isolate 3D7) GN=RhopH2 PE=4 SV=1	4228	P1DS20190823_WW_2019078_PSACF18_190828212212.5304.5304.2	controllerType=0 controllerNumber=1 scan=5304	28.7918
00206:2	2	K.ETMHLSAK.N			458.734	2	916.46	916.456	0	4.5	336	Specific	632.09	421.66	421.66	9.71	106	>tr|C0H571|C0H571_PLAF7 High molecular weight rhoptry protein-2 OS=Plasmodium falciparum (isolate 3D7) GN=RhopH2 PE=4 SV=1	4228	P1DS20190823_WW_2019078_PSACF18_190828212212.2865.2865.2	controllerType=0 controllerNumber=1 scan=2865	19.3009
01259:2	2	K.QLMSAIR.K			409.733	2	818.458	818.455	0	3.7	363	Specific	277.11	159.46	159.46	4.63	106	>tr|C0H571|C0H571_PLAF7 High molecular weight rhoptry protein-2 OS=Plasmodium falciparum (isolate 3D7) GN=RhopH2 PE=4 SV=1	4228	P1DS20190823_WW_2019078_PSACF18_190828212212.4209.4209.2	controllerType=0 controllerNumber=1 scan=4209	25.0529
01218:2	2	K.QLMSAIR.K			409.732	2	818.457	818.455	0	2.2	363	Specific	316	173.58	173.58	4.7	106	>tr|C0H571|C0H571_PLAF7 High molecular weight rhoptry protein-2 OS=Plasmodium falciparum (isolate 3D7) GN=RhopH2 PE=4 SV=1	4228	P1DS20190823_WW_2019078_PSACF18_190828212212.4166.4166.2	controllerType=0 controllerNumber=1 scan=4166	24.8797
00293:2	2	R.KYVTTLTK.A			477.289	2	953.571	953.567	0	4.3	370	Specific	390.46	182.4	182.4	5.02	106	>tr|C0H571|C0H571_PLAF7 High molecular weight rhoptry protein-2 OS=Plasmodium falciparum (isolate 3D7) GN=RhopH2 PE=4 SV=1	4228	P1DS20190823_WW_2019078_PSACF18_190828212212.3025.3025.2	controllerType=0 controllerNumber=1 scan=3025	20.1085
00621:2	2	K.YVTTLTK.A			413.241	2	825.474	825.472	0	2.7	371	Specific	293.24	107.2	107.2	3.96	106	>tr|C0H571|C0H571_PLAF7 High molecular weight rhoptry protein-2 OS=Plasmodium falciparum (isolate 3D7) GN=RhopH2 PE=4 SV=1	4228	P1DS20190823_WW_2019078_PSACF18_190828212212.3485.3485.2	controllerType=0 controllerNumber=1 scan=3485	22.1375
00929:2	2	K.QLDDEEIER.F			573.769	2	1146.53	1146.53	0	2.8	388	Specific	559.94	319.44	319.44	8.5	106	>tr|C0H571|C0H571_PLAF7 High molecular weight rhoptry protein-2 OS=Plasmodium falciparum (isolate 3D7) GN=RhopH2 PE=4 SV=1	4228	P1DS20190823_WW_2019078_PSACF18_190828212212.3833.3833.2	controllerType=0 controllerNumber=1 scan=3833	23.4914
10877:2	2	R.FLIDLNFFLYNGFLR.I			946.516	2	1892.02	1892.01	0	7.6	397	Specific	544.77	361.37	361.37	8.52	106	>tr|C0H571|C0H571_PLAF7 High molecular weight rhoptry protein-2 OS=Plasmodium falciparum (isolate 3D7) GN=RhopH2 PE=4 SV=1	4228	P1DS20190823_WW_2019078_PSACF18_190828212212.12457.12457.2	controllerType=0 controllerNumber=1 scan=12457	49.6994
03934:3	2	K.HLINADDVSPSYINLYR.S			664.005	3	1990	1990	0	-1	417	Specific	453.54	451.27	451.27	9.87	106	>tr|C0H571|C0H571_PLAF7 High molecular weight rhoptry protein-2 OS=Plasmodium falciparum (isolate 3D7) GN=RhopH2 PE=4 SV=1	4228	P1DS20190823_WW_2019078_PSACF18_190828212212.6748.6748.3	controllerType=0 controllerNumber=1 scan=6748	33.4922
03858:3	2	K.HLINADDVSPSYINLYR.S			664.005	3	1990	1990	0	-0.4	417	Specific	670.55	614.08	614.08	13.26	106	>tr|C0H571|C0H571_PLAF7 High molecular weight rhoptry protein-2 OS=Plasmodium falciparum (isolate 3D7) GN=RhopH2 PE=4 SV=1	4228	P1DS20190823_WW_2019078_PSACF18_190828212212.6684.6684.3	controllerType=0 controllerNumber=1 scan=6684	33.311
03863:2	2	K.HLINADDVSPSYINLYR.S			995.506	2	1990.01	1990	0	1.3	417	Specific	743.86	513.66	513.66	13.89	106	>tr|C0H571|C0H571_PLAF7 High molecular weight rhoptry protein-2 OS=Plasmodium falciparum (isolate 3D7) GN=RhopH2 PE=4 SV=1	4228	P1DS20190823_WW_2019078_PSACF18_190828212212.6688.6688.2	controllerType=0 controllerNumber=1 scan=6688	33.321
05604:2	2	R.SNNIVALYILK.T			624.37	2	1247.73	1247.74	0	-2.9	434	Specific	565.23	342.53	342.53	8.18	106	>tr|C0H571|C0H571_PLAF7 High molecular weight rhoptry protein-2 OS=Plasmodium falciparum (isolate 3D7) GN=RhopH2 PE=4 SV=1	4228	P1DS20190823_WW_2019078_PSACF18_190828212212.8106.8106.2	controllerType=0 controllerNumber=1 scan=8106	37.319
01707:2	2	R.VSNITNDMIK.K			567.796	2	1134.58	1134.58	0	1.6	466	Specific	385.76	123.85	123.85	7.21	106	>tr|C0H571|C0H571_PLAF7 High molecular weight rhoptry protein-2 OS=Plasmodium falciparum (isolate 3D7) GN=RhopH2 PE=4 SV=1	4228	P1DS20190823_WW_2019078_PSACF18_190828212212.4640.4640.2	controllerType=0 controllerNumber=1 scan=4640	26.429
01649:2	2	R.VSNITNDMIK.K			567.795	2	1134.58	1134.58	0	0.3	466	Specific	456.16	210.82	210.82	7.72	106	>tr|C0H571|C0H571_PLAF7 High molecular weight rhoptry protein-2 OS=Plasmodium falciparum (isolate 3D7) GN=RhopH2 PE=4 SV=1	4228	P1DS20190823_WW_2019078_PSACF18_190828212212.4587.4587.2	controllerType=0 controllerNumber=1 scan=4587	26.2522
03074:3	2	K.KDFTQTNALTNLPNLDNK.K			683.021	3	2047.05	2047.05	0	1.8	476	Specific	375.59	375.59	375.59	8.63	106	>tr|C0H571|C0H571_PLAF7 High molecular weight rhoptry protein-2 OS=Plasmodium falciparum (isolate 3D7) GN=RhopH2 PE=4 SV=1	4228	P1DS20190823_WW_2019078_PSACF18_190828212212.5988.5988.3	controllerType=0 controllerNumber=1 scan=5988	31.2107
03089:2	2	K.KDFTQTNALTNLPNLDNK.K			1024.03	2	2047.05	2047.05	0	1.8	476	Specific	423.6	387.5	387.5	9.34	106	>tr|C0H571|C0H571_PLAF7 High molecular weight rhoptry protein-2 OS=Plasmodium falciparum (isolate 3D7) GN=RhopH2 PE=4 SV=1	4228	P1DS20190823_WW_2019078_PSACF18_190828212212.6000.6000.2	controllerType=0 controllerNumber=1 scan=6000	31.2444
05737:3	2	K.DFTQTNALTNLPNLDNK.K			640.323	3	1918.95	1918.95	0	1.5	477	Specific	620.72	570.08	570.08	12.4	106	>tr|C0H571|C0H571_PLAF7 High molecular weight rhoptry protein-2 OS=Plasmodium falciparum (isolate 3D7) GN=RhopH2 PE=4 SV=1	4228	P1DS20190823_WW_2019078_PSACF18_190828212212.8224.8224.3	controllerType=0 controllerNumber=1 scan=8224	37.6452
05729:2	2	K.DFTQTNALTNLPNLDNK.K			959.986	2	1918.96	1918.95	0	7.1	477	Specific	712.56	667.43	667.43	13.61	106	>tr|C0H571|C0H571_PLAF7 High molecular weight rhoptry protein-2 OS=Plasmodium falciparum (isolate 3D7) GN=RhopH2 PE=4 SV=1	4228	P1DS20190823_WW_2019078_PSACF18_190828212212.8217.8217.2	controllerType=0 controllerNumber=1 scan=8217	37.6246
00426:2	2	K.KTTEYYLK.E			523.284	2	1045.56	1045.56	0	4.1	494	Specific	327.64	131.98	131.98	4.04	106	>tr|C0H571|C0H571_PLAF7 High molecular weight rhoptry protein-2 OS=Plasmodium falciparum (isolate 3D7) GN=RhopH2 PE=4 SV=1	4228	P1DS20190823_WW_2019078_PSACF18_190828212212.3209.3209.2	controllerType=0 controllerNumber=1 scan=3209	20.8812
01077:2	2	K.TTEYYLK.E			459.236	2	917.464	917.462	0	2.6	495	Specific	249.65	121.74	121.74	4.38	106	>tr|C0H571|C0H571_PLAF7 High molecular weight rhoptry protein-2 OS=Plasmodium falciparum (isolate 3D7) GN=RhopH2 PE=4 SV=1	4228	P1DS20190823_WW_2019078_PSACF18_190828212212.3993.3993.2	controllerType=0 controllerNumber=1 scan=3993	24.1363
01036:2	2	K.TTEYYLK.E			459.235	2	917.463	917.462	0	1.5	495	Specific	406.25	142.51	142.51	6.14	106	>tr|C0H571|C0H571_PLAF7 High molecular weight rhoptry protein-2 OS=Plasmodium falciparum (isolate 3D7) GN=RhopH2 PE=4 SV=1	4228	P1DS20190823_WW_2019078_PSACF18_190828212212.3950.3950.2	controllerType=0 controllerNumber=1 scan=3950	23.9621
06591:3	2	K.EYENFVENFQPDLHDIMK.L			756.683	3	2268.03	2268.03	0	2.9	502	Specific	390.8	390.8	390.8	9.78	106	>tr|C0H571|C0H571_PLAF7 High molecular weight rhoptry protein-2 OS=Plasmodium falciparum (isolate 3D7) GN=RhopH2 PE=4 SV=1	4228	P1DS20190823_WW_2019078_PSACF18_190828212212.8925.8925.3	controllerType=0 controllerNumber=1 scan=8925	39.6051
06511:3	2	K.EYENFVENFQPDLHDIMK.L			756.683	3	2268.03	2268.03	0	2.4	502	Specific	732.09	717.72	717.72	14.39	106	>tr|C0H571|C0H571_PLAF7 High molecular weight rhoptry protein-2 OS=Plasmodium falciparum (isolate 3D7) GN=RhopH2 PE=4 SV=1	4228	P1DS20190823_WW_2019078_PSACF18_190828212212.8862.8862.3	controllerType=0 controllerNumber=1 scan=8862	39.4263
08354:2	2	K.LQLFFTMAFK.D			623.339	2	1245.67	1245.67	0	0.1	520	Specific	314.7	164.23	164.23	7.16	106	>tr|C0H571|C0H571_PLAF7 High molecular weight rhoptry protein-2 OS=Plasmodium falciparum (isolate 3D7) GN=RhopH2 PE=4 SV=1	4228	P1DS20190823_WW_2019078_PSACF18_190828212212.10314.10314.2	controllerType=0 controllerNumber=1 scan=10314	43.4896
08246:2	2	K.LQLFFTMAFK.D			623.341	2	1245.68	1245.67	0	4.1	520	Specific	458.36	200.04	200.04	7.71	106	>tr|C0H571|C0H571_PLAF7 High molecular weight rhoptry protein-2 OS=Plasmodium falciparum (isolate 3D7) GN=RhopH2 PE=4 SV=1	4228	P1DS20190823_WW_2019078_PSACF18_190828212212.10228.10228.2	controllerType=0 controllerNumber=1 scan=10228	43.2515
00892:2	2	K.DC[+57.021]NVNQNFTETSK.K		C[+57]	778.838	2	1556.67	1556.66	0	3.1	530	Specific	493.95	407.63	407.63	9.84	106	>tr|C0H571|C0H571_PLAF7 High molecular weight rhoptry protein-2 OS=Plasmodium falciparum (isolate 3D7) GN=RhopH2 PE=4 SV=1	4228	P1DS20190823_WW_2019078_PSACF18_190828212212.3794.3794.2	controllerType=0 controllerNumber=1 scan=3794	23.3449
07379:2	2	K.KLWFDLLYAYDK.F			787.921	2	1574.83	1574.83	0	5.5	543	Specific	30.2	30.2	30.2	0.23	106	>tr|C0H571|C0H571_PLAF7 High molecular weight rhoptry protein-2 OS=Plasmodium falciparum (isolate 3D7) GN=RhopH2 PE=4 SV=1	4228	P1DS20190823_WW_2019078_PSACF18_190828212212.9553.9553.2	controllerType=0 controllerNumber=1 scan=9553	41.3762
07300:3	2	K.KLWFDLLYAYDK.F			525.615	3	1574.83	1574.83	0	3.5	543	Specific	410.42	359.72	359.72	7.17	106	>tr|C0H571|C0H571_PLAF7 High molecular weight rhoptry protein-2 OS=Plasmodium falciparum (isolate 3D7) GN=RhopH2 PE=4 SV=1	4228	P1DS20190823_WW_2019078_PSACF18_190828212212.9491.9491.3	controllerType=0 controllerNumber=1 scan=9491	41.1975
07299:2	2	K.KLWFDLLYAYDK.F			787.919	2	1574.83	1574.83	0	3.7	543	Specific	625.88	401.33	401.33	11.51	106	>tr|C0H571|C0H571_PLAF7 High molecular weight rhoptry protein-2 OS=Plasmodium falciparum (isolate 3D7) GN=RhopH2 PE=4 SV=1	4228	P1DS20190823_WW_2019078_PSACF18_190828212212.9490.9490.2	controllerType=0 controllerNumber=1 scan=9490	41.1951
10062:2	2	K.LWFDLLYAYDK.F			723.872	2	1446.74	1446.73	0	4.1	544	Specific	524.98	375.54	375.54	8.83	106	>tr|C0H571|C0H571_PLAF7 High molecular weight rhoptry protein-2 OS=Plasmodium falciparum (isolate 3D7) GN=RhopH2 PE=4 SV=1	4228	P1DS20190823_WW_2019078_PSACF18_190828212212.11719.11719.2	controllerType=0 controllerNumber=1 scan=11719	47.4233
07262:2	2	K.FGWFYIHPNEVIN.S			818.405	2	1635.8	1635.8	0	4	555	CRagged	505.58	438.64	438.64	9.53	106	>tr|C0H571|C0H571_PLAF7 High molecular weight rhoptry protein-2 OS=Plasmodium falciparum (isolate 3D7) GN=RhopH2 PE=4 SV=1	4228	P1DS20190823_WW_2019078_PSACF18_190828212212.9458.9458.2	controllerType=0 controllerNumber=1 scan=9458	41.1023
06197:2	2	K.FGWFYIHPNEVINSINK.T			1039.53	2	2078.05	2078.05	0	-1.1	555	Specific	580.28	505.61	505.61	10.74	106	>tr|C0H571|C0H571_PLAF7 High molecular weight rhoptry protein-2 OS=Plasmodium falciparum (isolate 3D7) GN=RhopH2 PE=4 SV=1	4228	P1DS20190823_WW_2019078_PSACF18_190828212212.8601.8601.2	controllerType=0 controllerNumber=1 scan=8601	38.7063
06165:3	2	K.FGWFYIHPNEVINSINK.T			693.355	3	2078.05	2078.05	0	0	555	Specific	684.9	610.49	610.49	13.41	106	>tr|C0H571|C0H571_PLAF7 High molecular weight rhoptry protein-2 OS=Plasmodium falciparum (isolate 3D7) GN=RhopH2 PE=4 SV=1	4228	P1DS20190823_WW_2019078_PSACF18_190828212212.8576.8576.3	controllerType=0 controllerNumber=1 scan=8576	38.638
01923:2	2	F.YIHPNEVINSINK.T			770.912	2	1540.82	1540.81	0	2.7	559	NRagged	329.49	111.68	111.68	3.79	106	>tr|C0H571|C0H571_PLAF7 High molecular weight rhoptry protein-2 OS=Plasmodium falciparum (isolate 3D7) GN=RhopH2 PE=4 SV=1	4228	P1DS20190823_WW_2019078_PSACF18_190828212212.4878.4878.2	controllerType=0 controllerNumber=1 scan=4878	27.3486
01986:1	2	R.NFLLK.N			634.392	1	634.392	634.392	0	0.2	583	Specific	338.84	338.84	338.84	4.5	106	>tr|C0H571|C0H571_PLAF7 High molecular weight rhoptry protein-2 OS=Plasmodium falciparum (isolate 3D7) GN=RhopH2 PE=4 SV=1	4228	P1DS20190823_WW_2019078_PSACF18_190828212212.4938.4938.2	controllerType=0 controllerNumber=1 scan=4938	27.5531
04558:3	2	K.NNDQLTFLETQVAK.I			540.946	3	1620.82	1620.82	0	0.7	588	Specific	295.26	271.01	271.01	5.97	106	>tr|C0H571|C0H571_PLAF7 High molecular weight rhoptry protein-2 OS=Plasmodium falciparum (isolate 3D7) GN=RhopH2 PE=4 SV=1	4228	P1DS20190823_WW_2019078_PSACF18_190828212212.7261.7261.3	controllerType=0 controllerNumber=1 scan=7261	34.9454
04538:2	2	K.NNDQLTFLETQVAK.I			810.916	2	1620.82	1620.82	0	0.8	588	Specific	700.05	640.92	640.92	14.08	106	>tr|C0H571|C0H571_PLAF7 High molecular weight rhoptry protein-2 OS=Plasmodium falciparum (isolate 3D7) GN=RhopH2 PE=4 SV=1	4228	P1DS20190823_WW_2019078_PSACF18_190828212212.7246.7246.2	controllerType=0 controllerNumber=1 scan=7246	34.9034
06753:2	2	K.IVEIINLSLEVDK.S			742.935	2	1484.86	1484.86	0	3.9	602	Specific	465.02	355.15	355.15	8.38	106	>tr|C0H571|C0H571_PLAF7 High molecular weight rhoptry protein-2 OS=Plasmodium falciparum (isolate 3D7) GN=RhopH2 PE=4 SV=1	4228	P1DS20190823_WW_2019078_PSACF18_190828212212.9057.9057.2	controllerType=0 controllerNumber=1 scan=9057	39.9783
06680:2	2	K.IVEIINLSLEVDK.S			742.935	2	1484.86	1484.86	0	3.4	602	Specific	649.11	421.84	421.84	12.05	106	>tr|C0H571|C0H571_PLAF7 High molecular weight rhoptry protein-2 OS=Plasmodium falciparum (isolate 3D7) GN=RhopH2 PE=4 SV=1	4228	P1DS20190823_WW_2019078_PSACF18_190828212212.8994.8994.2	controllerType=0 controllerNumber=1 scan=8994	39.7997
09344:4	2	K.IVEIINLSLEVDKSPDSLDFSIPMNFFNHK.N			866.198	4	3461.77	3461.77	0	0.9	602	Specific	565.2	565.2	565.2	10.16	106	>tr|C0H571|C0H571_PLAF7 High molecular weight rhoptry protein-2 OS=Plasmodium falciparum (isolate 3D7) GN=RhopH2 PE=4 SV=1	4228	P1DS20190823_WW_2019078_PSACF18_190828212212.11129.11129.4	controllerType=0 controllerNumber=1 scan=11129	45.7547
07473:3	2	K.SPDSLDFSIPMNFFNHK.N			665.982	3	1995.93	1995.93	0	2.4	615	Specific	293.79	293.79	293.79	7.71	106	>tr|C0H571|C0H571_PLAF7 High molecular weight rhoptry protein-2 OS=Plasmodium falciparum (isolate 3D7) GN=RhopH2 PE=4 SV=1	4228	P1DS20190823_WW_2019078_PSACF18_190828212212.9630.9630.3	controllerType=0 controllerNumber=1 scan=9630	41.5883
07381:3	2	K.SPDSLDFSIPMNFFNHK.N			665.982	3	1995.93	1995.93	0	2	615	Specific	543.15	543.15	543.15	10.33	106	>tr|C0H571|C0H571_PLAF7 High molecular weight rhoptry protein-2 OS=Plasmodium falciparum (isolate 3D7) GN=RhopH2 PE=4 SV=1	4228	P1DS20190823_WW_2019078_PSACF18_190828212212.9555.9555.3	controllerType=0 controllerNumber=1 scan=9555	41.3811
07411:2	2	K.SPDSLDFSIPMNFFNHK.N			998.471	2	1995.93	1995.93	0	4	615	Specific	550.49	468.21	468.21	9.79	106	>tr|C0H571|C0H571_PLAF7 High molecular weight rhoptry protein-2 OS=Plasmodium falciparum (isolate 3D7) GN=RhopH2 PE=4 SV=1	4228	P1DS20190823_WW_2019078_PSACF18_190828212212.9578.9578.2	controllerType=0 controllerNumber=1 scan=9578	41.4445
00720:2	2	K.NGYHVMNDDKLK.L			717.351	2	1433.69	1433.68	0	7.5	632	Specific	257.73	211.98	211.98	2.08	106	>tr|C0H571|C0H571_PLAF7 High molecular weight rhoptry protein-2 OS=Plasmodium falciparum (isolate 3D7) GN=RhopH2 PE=4 SV=1	4228	P1DS20190823_WW_2019078_PSACF18_190828212212.3615.3615.2	controllerType=0 controllerNumber=1 scan=3615	22.6938
10349:3	2	K.LLTSYEYIDSIANNYFFLSEYK.N			898.445	3	2693.32	2693.3	0	6.6	644	Specific	687.54	679.34	679.34	12.72	106	>tr|C0H571|C0H571_PLAF7 High molecular weight rhoptry protein-2 OS=Plasmodium falciparum (isolate 3D7) GN=RhopH2 PE=4 SV=1	4228	P1DS20190823_WW_2019078_PSACF18_190828212212.11970.11970.3	controllerType=0 controllerNumber=1 scan=11970	48.1571
10353:2	2	K.LLTSYEYIDSIANNYFFLSEYK.N			1347.16	2	2693.31	2693.3	0	4.3	644	Specific	707.8	661.49	661.49	14.18	106	>tr|C0H571|C0H571_PLAF7 High molecular weight rhoptry protein-2 OS=Plasmodium falciparum (isolate 3D7) GN=RhopH2 PE=4 SV=1	4228	P1DS20190823_WW_2019078_PSACF18_190828212212.11973.11973.2	controllerType=0 controllerNumber=1 scan=11973	48.1646
03140:2	2	Y.FFLSEYK.N			467.24	2	933.472	933.472	0	0.8	659	NRagged	333.56	42.42	42.42	2.45	106	>tr|C0H571|C0H571_PLAF7 High molecular weight rhoptry protein-2 OS=Plasmodium falciparum (isolate 3D7) GN=RhopH2 PE=4 SV=1	4228	P1DS20190823_WW_2019078_PSACF18_190828212212.6049.6049.2	controllerType=0 controllerNumber=1 scan=6049	31.4127
05354:1	2	K.YNASYAYF.T			998.429	1	998.429	998.425	0	3.7	713	CRagged	98.32	98.32	98.32	1.81	106	>tr|C0H571|C0H571_PLAF7 High molecular weight rhoptry protein-2 OS=Plasmodium falciparum (isolate 3D7) GN=RhopH2 PE=4 SV=1	4228	P1DS20190823_WW_2019078_PSACF18_190828212212.7906.7906.2	controllerType=0 controllerNumber=1 scan=7906	36.7573
09519:2	2	K.YNASYAYFTLM.N			672.304	2	1343.6	1343.6	0	2.7	713	CRagged	85.01	62.88	62.88	1.1	106	>tr|C0H571|C0H571_PLAF7 High molecular weight rhoptry protein-2 OS=Plasmodium falciparum (isolate 3D7) GN=RhopH2 PE=4 SV=1	4228	P1DS20190823_WW_2019078_PSACF18_190828212212.11271.11271.2	controllerType=0 controllerNumber=1 scan=11271	46.1505
02640:2	2	F.TLMNMIGK.N			454.241	2	907.476	907.474	0	2	721	NRagged	295.17	149.17	149.17	4.18	106	>tr|C0H571|C0H571_PLAF7 High molecular weight rhoptry protein-2 OS=Plasmodium falciparum (isolate 3D7) GN=RhopH2 PE=4 SV=1	4228	P1DS20190823_WW_2019078_PSACF18_190828212212.5565.5565.2	controllerType=0 controllerNumber=1 scan=5565	29.724
00084:2	2	K.NHDIYSK.G			438.716	2	876.426	876.421	0	5.4	729	Specific	449.26	24.76	24.76	2.74	106	>tr|C0H571|C0H571_PLAF7 High molecular weight rhoptry protein-2 OS=Plasmodium falciparum (isolate 3D7) GN=RhopH2 PE=4 SV=1	4228	P1DS20190823_WW_2019078_PSACF18_190828212212.2587.2587.2	controllerType=0 controllerNumber=1 scan=2587	17.805
10890:3	2	R.FVYASYILGLVFFIESHIDIAR.L			858.477	3	2573.42	2573.38	0	13.9	739	Specific	857.02	820.31	820.31	16.11	106	>tr|C0H571|C0H571_PLAF7 High molecular weight rhoptry protein-2 OS=Plasmodium falciparum (isolate 3D7) GN=RhopH2 PE=4 SV=1	4228	P1DS20190823_WW_2019078_PSACF18_190828212212.12468.12468.3	controllerType=0 controllerNumber=1 scan=12468	49.7311
06687:2	2	K.DFFFMK.Q			417.697	2	834.387	834.385	0	1.7	765	Specific	304.51	82.87	82.87	3.4	106	>tr|C0H571|C0H571_PLAF7 High molecular weight rhoptry protein-2 OS=Plasmodium falciparum (isolate 3D7) GN=RhopH2 PE=4 SV=1	4228	P1DS20190823_WW_2019078_PSACF18_190828212212.9002.9002.2	controllerType=0 controllerNumber=1 scan=9002	39.823
06600:2	2	K.DFFFMK.Q			417.697	2	834.386	834.385	0	0.8	765	Specific	353.03	76.1	76.1	4.04	106	>tr|C0H571|C0H571_PLAF7 High molecular weight rhoptry protein-2 OS=Plasmodium falciparum (isolate 3D7) GN=RhopH2 PE=4 SV=1	4228	P1DS20190823_WW_2019078_PSACF18_190828212212.8932.8932.2	controllerType=0 controllerNumber=1 scan=8932	39.6225
01740:2	2	K.QSLPIIDHVYHK.D			725.399	2	1449.79	1449.78	0	3.4	771	Specific	412.93	267.86	267.86	7.23	106	>tr|C0H571|C0H571_PLAF7 High molecular weight rhoptry protein-2 OS=Plasmodium falciparum (isolate 3D7) GN=RhopH2 PE=4 SV=1	4228	P1DS20190823_WW_2019078_PSACF18_190828212212.4672.4672.2	controllerType=0 controllerNumber=1 scan=4672	26.5529
01732:3	2	K.QSLPIIDHVYHK.D			483.934	3	1449.79	1449.78	0	2.6	771	Specific	516.29	376.55	376.55	8.31	106	>tr|C0H571|C0H571_PLAF7 High molecular weight rhoptry protein-2 OS=Plasmodium falciparum (isolate 3D7) GN=RhopH2 PE=4 SV=1	4228	P1DS20190823_WW_2019078_PSACF18_190828212212.4665.4665.3	controllerType=0 controllerNumber=1 scan=4665	26.53
01763:2	2	K.QSLPIIDHVYHK.D			725.398	2	1449.79	1449.78	0	1.9	771	Specific	627.44	379.51	379.51	11.28	106	>tr|C0H571|C0H571_PLAF7 High molecular weight rhoptry protein-2 OS=Plasmodium falciparum (isolate 3D7) GN=RhopH2 PE=4 SV=1	4228	P1DS20190823_WW_2019078_PSACF18_190828212212.4709.4709.2	controllerType=0 controllerNumber=1 scan=4709	26.7295
01759:3	2	K.QSLPIIDHVYHK.D			483.935	3	1449.79	1449.78	0	2.8	771	Specific	695.52	493.44	493.44	12.51	106	>tr|C0H571|C0H571_PLAF7 High molecular weight rhoptry protein-2 OS=Plasmodium falciparum (isolate 3D7) GN=RhopH2 PE=4 SV=1	4228	P1DS20190823_WW_2019078_PSACF18_190828212212.4703.4703.3	controllerType=0 controllerNumber=1 scan=4703	26.7059
02979:3	2	K.KNC[+57.021]TLLTDFMK.I		C[+57]	457.566	3	1370.68	1370.68	0	1.9	789	Specific	428.54	345.55	345.55	8.22	106	>tr|C0H571|C0H571_PLAF7 High molecular weight rhoptry protein-2 OS=Plasmodium falciparum (isolate 3D7) GN=RhopH2 PE=4 SV=1	4228	P1DS20190823_WW_2019078_PSACF18_190828212212.5894.5894.3	controllerType=0 controllerNumber=1 scan=5894	30.8727
05294:2	2	K.NC[+57.021]TLLTDFMK.I		C[+57]	621.798	2	1242.59	1242.59	0	3	790	Specific	473.27	258.85	258.85	7.94	106	>tr|C0H571|C0H571_PLAF7 High molecular weight rhoptry protein-2 OS=Plasmodium falciparum (isolate 3D7) GN=RhopH2 PE=4 SV=1	4228	P1DS20190823_WW_2019078_PSACF18_190828212212.7859.7859.2	controllerType=0 controllerNumber=1 scan=7859	36.6223
05214:2	2	K.NC[+57.021]TLLTDFMK.I		C[+57]	621.797	2	1242.59	1242.59	0	1.4	790	Specific	567.32	287.58	287.58	8.38	106	>tr|C0H571|C0H571_PLAF7 High molecular weight rhoptry protein-2 OS=Plasmodium falciparum (isolate 3D7) GN=RhopH2 PE=4 SV=1	4228	P1DS20190823_WW_2019078_PSACF18_190828212212.7796.7796.2	controllerType=0 controllerNumber=1 scan=7796	36.441
01550:3	2	K.NSQNYSLTHTEEMIK.I			598.949	3	1794.83	1794.83	0	0.4	803	Specific	714.12	529.95	529.95	14.44	106	>tr|C0H571|C0H571_PLAF7 High molecular weight rhoptry protein-2 OS=Plasmodium falciparum (isolate 3D7) GN=RhopH2 PE=4 SV=1	4228	P1DS20190823_WW_2019078_PSACF18_190828212212.4490.4490.3	controllerType=0 controllerNumber=1 scan=4490	25.9513
10910:2	2	K.ILGLLTVTLW.A			564.86	2	1128.71	1128.7	0	8.3	818	CRagged	278.53	190.33	190.33	3.52	106	>tr|C0H571|C0H571_PLAF7 High molecular weight rhoptry protein-2 OS=Plasmodium falciparum (isolate 3D7) GN=RhopH2 PE=4 SV=1	4228	P1DS20190823_WW_2019078_PSACF18_190828212212.12487.12487.2	controllerType=0 controllerNumber=1 scan=12487	49.7859
09465:2	2	K.ILGLLTVTLWAK.E			664.422	2	1327.84	1327.83	0	1	818	Specific	462.11	320.17	320.17	8.29	106	>tr|C0H571|C0H571_PLAF7 High molecular weight rhoptry protein-2 OS=Plasmodium falciparum (isolate 3D7) GN=RhopH2 PE=4 SV=1	4228	P1DS20190823_WW_2019078_PSACF18_190828212212.11227.11227.2	controllerType=0 controllerNumber=1 scan=11227	46.0296
09369:2	2	K.ILGLLTVTLWAK.E			664.422	2	1327.84	1327.83	0	0.8	818	Specific	556.28	350.53	350.53	8.85	106	>tr|C0H571|C0H571_PLAF7 High molecular weight rhoptry protein-2 OS=Plasmodium falciparum (isolate 3D7) GN=RhopH2 PE=4 SV=1	4228	P1DS20190823_WW_2019078_PSACF18_190828212212.11152.11152.2	controllerType=0 controllerNumber=1 scan=11152	45.8179
03308:2	2	K.SVYYDDDVSLYR.K			747.842	2	1494.68	1494.67	0	0.8	834	Specific	407.57	273.21	273.21	8.13	106	>tr|C0H571|C0H571_PLAF7 High molecular weight rhoptry protein-2 OS=Plasmodium falciparum (isolate 3D7) GN=RhopH2 PE=4 SV=1	4228	P1DS20190823_WW_2019078_PSACF18_190828212212.6191.6191.2	controllerType=0 controllerNumber=1 scan=6191	31.8534
03238:2	2	K.SVYYDDDVSLYR.K			747.841	2	1494.67	1494.67	0	-0.7	834	Specific	510.39	342.74	342.74	8.42	106	>tr|C0H571|C0H571_PLAF7 High molecular weight rhoptry protein-2 OS=Plasmodium falciparum (isolate 3D7) GN=RhopH2 PE=4 SV=1	4228	P1DS20190823_WW_2019078_PSACF18_190828212212.6133.6133.2	controllerType=0 controllerNumber=1 scan=6133	31.6694
03865:3	2	K.LMVSC[+57.021]VFNGGETIQEK.L		C[+57]	604.627	3	1811.87	1811.87	0	-0.6	847	Specific	338.66	336.84	336.84	8.13	106	>tr|C0H571|C0H571_PLAF7 High molecular weight rhoptry protein-2 OS=Plasmodium falciparum (isolate 3D7) GN=RhopH2 PE=4 SV=1	4228	P1DS20190823_WW_2019078_PSACF18_190828212212.6689.6689.3	controllerType=0 controllerNumber=1 scan=6689	33.3234
03824:2	2	K.LMVSC[+57.021]VFNGGETIQEK.L		C[+57]	906.436	2	1811.87	1811.87	0	-0.6	847	Specific	660.39	570.91	570.91	13.29	106	>tr|C0H571|C0H571_PLAF7 High molecular weight rhoptry protein-2 OS=Plasmodium falciparum (isolate 3D7) GN=RhopH2 PE=4 SV=1	4228	P1DS20190823_WW_2019078_PSACF18_190828212212.6654.6654.2	controllerType=0 controllerNumber=1 scan=6654	33.227
00179:2	2	K.LANNIEK.S			401.229	2	801.45	801.447	0	4.8	863	Specific	368.31	75.02	75.02	4.05	106	>tr|C0H571|C0H571_PLAF7 High molecular weight rhoptry protein-2 OS=Plasmodium falciparum (isolate 3D7) GN=RhopH2 PE=4 SV=1	4228	P1DS20190823_WW_2019078_PSACF18_190828212212.2833.2833.2	controllerType=0 controllerNumber=1 scan=2833	19.1682
01747:2	2	K.SC[+57.021]DISQYGIK.S		C[+57]	585.779	2	1170.55	1170.55	0	3.5	870	Specific	381.6	280.99	280.99	7.68	106	>tr|C0H571|C0H571_PLAF7 High molecular weight rhoptry protein-2 OS=Plasmodium falciparum (isolate 3D7) GN=RhopH2 PE=4 SV=1	4228	P1DS20190823_WW_2019078_PSACF18_190828212212.4682.4682.2	controllerType=0 controllerNumber=1 scan=4682	26.5998
01703:2	2	K.SC[+57.021]DISQYGIK.S		C[+57]	585.778	2	1170.55	1170.55	0	1.5	870	Specific	471.69	314.62	314.62	8.21	106	>tr|C0H571|C0H571_PLAF7 High molecular weight rhoptry protein-2 OS=Plasmodium falciparum (isolate 3D7) GN=RhopH2 PE=4 SV=1	4228	P1DS20190823_WW_2019078_PSACF18_190828212212.4637.4637.2	controllerType=0 controllerNumber=1 scan=4637	26.4162
03734:3	2	K.DMIDINLSIHK.W			433.563	3	1298.68	1298.68	0	-1.7	885	Specific	554.45	337.01	337.01	8.55	106	>tr|C0H571|C0H571_PLAF7 High molecular weight rhoptry protein-2 OS=Plasmodium falciparum (isolate 3D7) GN=RhopH2 PE=4 SV=1	4228	P1DS20190823_WW_2019078_PSACF18_190828212212.6575.6575.3	controllerType=0 controllerNumber=1 scan=6575	33.0078
03723:2	2	K.DMIDINLSIHK.W			649.841	2	1298.68	1298.68	0	-1.6	885	Specific	706.32	393.21	393.21	13.39	106	>tr|C0H571|C0H571_PLAF7 High molecular weight rhoptry protein-2 OS=Plasmodium falciparum (isolate 3D7) GN=RhopH2 PE=4 SV=1	4228	P1DS20190823_WW_2019078_PSACF18_190828212212.6566.6566.2	controllerType=0 controllerNumber=1 scan=6566	32.9827
01888:2	2	K.WNPAEIEK.L			493.752	2	986.497	986.494	0	3.3	896	Specific	324.57	251.67	251.67	5.18	106	>tr|C0H571|C0H571_PLAF7 High molecular weight rhoptry protein-2 OS=Plasmodium falciparum (isolate 3D7) GN=RhopH2 PE=4 SV=1	4228	P1DS20190823_WW_2019078_PSACF18_190828212212.4841.4841.2	controllerType=0 controllerNumber=1 scan=4841	27.2059
03885:2	2	K.LAYSFVLSC[+57.021]K.M		C[+57]	594.31	2	1187.61	1187.61	0	0.1	904	Specific	563.02	323.55	323.55	8.53	106	>tr|C0H571|C0H571_PLAF7 High molecular weight rhoptry protein-2 OS=Plasmodium falciparum (isolate 3D7) GN=RhopH2 PE=4 SV=1	4228	P1DS20190823_WW_2019078_PSACF18_190828212212.6707.6707.2	controllerType=0 controllerNumber=1 scan=6707	33.3753
00980:3	2	K.LMYKPMNVEK.L			418.22	3	1252.65	1252.64	0	2.6	917	Specific	360.47	226.14	226.14	5.91	106	>tr|C0H571|C0H571_PLAF7 High molecular weight rhoptry protein-2 OS=Plasmodium falciparum (isolate 3D7) GN=RhopH2 PE=4 SV=1	4228	P1DS20190823_WW_2019078_PSACF18_190828212212.3892.3892.3	controllerType=0 controllerNumber=1 scan=3892	23.7308
00977:2	2	K.LMYKPMNVEK.L			626.827	2	1252.65	1252.64	0	3.2	917	Specific	538.42	246.17	246.17	6.17	106	>tr|C0H571|C0H571_PLAF7 High molecular weight rhoptry protein-2 OS=Plasmodium falciparum (isolate 3D7) GN=RhopH2 PE=4 SV=1	4228	P1DS20190823_WW_2019078_PSACF18_190828212212.3888.3888.2	controllerType=0 controllerNumber=1 scan=3888	23.7166
02707:2	2	K.LPLEDYYK.L			520.77	2	1040.53	1040.53	0	2.1	927	Specific	397.19	136.28	136.28	5.56	106	>tr|C0H571|C0H571_PLAF7 High molecular weight rhoptry protein-2 OS=Plasmodium falciparum (isolate 3D7) GN=RhopH2 PE=4 SV=1	4228	P1DS20190823_WW_2019078_PSACF18_190828212212.5628.5628.2	controllerType=0 controllerNumber=1 scan=5628	29.954
02756:2	2	K.LSLAPDMVK.T			487.274	2	973.54	973.539	0	1.5	935	Specific	389.5	113.2	113.2	4.91	106	>tr|C0H571|C0H571_PLAF7 High molecular weight rhoptry protein-2 OS=Plasmodium falciparum (isolate 3D7) GN=RhopH2 PE=4 SV=1	4228	P1DS20190823_WW_2019078_PSACF18_190828212212.5670.5670.2	controllerType=0 controllerNumber=1 scan=5670	30.0803
02677:2	2	K.LSLAPDMVK.T			487.274	2	973.542	973.539	0	3.1	935	Specific	443.46	146.55	146.55	5.94	106	>tr|C0H571|C0H571_PLAF7 High molecular weight rhoptry protein-2 OS=Plasmodium falciparum (isolate 3D7) GN=RhopH2 PE=4 SV=1	4228	P1DS20190823_WW_2019078_PSACF18_190828212212.5606.5606.2	controllerType=0 controllerNumber=1 scan=5606	29.8857
07333:2	2	K.QAAELLESIILK.K			664.399	2	1327.79	1327.78	0	5.3	953	Specific	434.03	326.85	326.85	7.76	106	>tr|C0H571|C0H571_PLAF7 High molecular weight rhoptry protein-2 OS=Plasmodium falciparum (isolate 3D7) GN=RhopH2 PE=4 SV=1	4228	P1DS20190823_WW_2019078_PSACF18_190828212212.9519.9519.2	controllerType=0 controllerNumber=1 scan=9519	41.2797
07176:2	2	K.QAAELLESIILK.K			664.397	2	1327.79	1327.78	0	3.3	953	Specific	668.79	515.26	515.26	13.03	106	>tr|C0H571|C0H571_PLAF7 High molecular weight rhoptry protein-2 OS=Plasmodium falciparum (isolate 3D7) GN=RhopH2 PE=4 SV=1	4228	P1DS20190823_WW_2019078_PSACF18_190828212212.9392.9392.2	controllerType=0 controllerNumber=1 scan=9392	40.912
07255:2	2	K.QAAELLESIILK.K			664.398	2	1327.79	1327.78	0	4.2	953	Specific	827.25	603.81	603.81	16.03	106	>tr|C0H571|C0H571_PLAF7 High molecular weight rhoptry protein-2 OS=Plasmodium falciparum (isolate 3D7) GN=RhopH2 PE=4 SV=1	4228	P1DS20190823_WW_2019078_PSACF18_190828212212.9453.9453.2	controllerType=0 controllerNumber=1 scan=9453	41.0899
10865:2	2	R.VTDAIDVYDFF.Y			652.814	2	1304.62	1304.6	0	12.1	972	CRagged	428.19	310.14	310.14	4.26	106	>tr|C0H571|C0H571_PLAF7 High molecular weight rhoptry protein-2 OS=Plasmodium falciparum (isolate 3D7) GN=RhopH2 PE=4 SV=1	4228	P1DS20190823_WW_2019078_PSACF18_190828212212.12444.12444.2	controllerType=0 controllerNumber=1 scan=12444	49.6617
09449:3	2	R.VTDAIDVYDFFYIK.K			570.289	3	1708.85	1708.85	0	3.3	972	Specific	231.05	214.72	214.72	4.41	106	>tr|C0H571|C0H571_PLAF7 High molecular weight rhoptry protein-2 OS=Plasmodium falciparum (isolate 3D7) GN=RhopH2 PE=4 SV=1	4228	P1DS20190823_WW_2019078_PSACF18_190828212212.11215.11215.3	controllerType=0 controllerNumber=1 scan=11215	45.9959
09520:2	2	R.VTDAIDVYDFFYIK.K			854.929	2	1708.85	1708.85	0	2.4	972	Specific	462.8	286.72	286.72	8.13	106	>tr|C0H571|C0H571_PLAF7 High molecular weight rhoptry protein-2 OS=Plasmodium falciparum (isolate 3D7) GN=RhopH2 PE=4 SV=1	4228	P1DS20190823_WW_2019078_PSACF18_190828212212.11272.11272.2	controllerType=0 controllerNumber=1 scan=11272	46.153
09423:2	2	R.VTDAIDVYDFFYIK.K			854.931	2	1708.85	1708.85	0	4.3	972	Specific	656.4	451.26	451.26	12.72	106	>tr|C0H571|C0H571_PLAF7 High molecular weight rhoptry protein-2 OS=Plasmodium falciparum (isolate 3D7) GN=RhopH2 PE=4 SV=1	4228	P1DS20190823_WW_2019078_PSACF18_190828212212.11195.11195.2	controllerType=0 controllerNumber=1 scan=11195	45.9391
02139:2	2	K.EYNEFLQDK.R			593.274	2	1185.54	1185.54	0	-1.2	995	Specific	511.04	276.41	276.41	7.95	106	>tr|C0H571|C0H571_PLAF7 High molecular weight rhoptry protein-2 OS=Plasmodium falciparum (isolate 3D7) GN=RhopH2 PE=4 SV=1	4228	P1DS20190823_WW_2019078_PSACF18_190828212212.5083.5083.2	controllerType=0 controllerNumber=1 scan=5083	28.0526
05766:3	2	K.ELETILNNSPFSEEQTMK.L			704.007	3	2110.01	2110	0	2.4	1010	Specific	783.6	721.39	721.39	15.37	106	>tr|C0H571|C0H571_PLAF7 High molecular weight rhoptry protein-2 OS=Plasmodium falciparum (isolate 3D7) GN=RhopH2 PE=4 SV=1	4228	P1DS20190823_WW_2019078_PSACF18_190828212212.8248.8248.3	controllerType=0 controllerNumber=1 scan=8248	37.7128
05764:2	2	K.ELETILNNSPFSEEQTMK.L			1055.51	2	2110.01	2110	0	4.1	1010	Specific	790.55	698.81	698.81	15.39	106	>tr|C0H571|C0H571_PLAF7 High molecular weight rhoptry protein-2 OS=Plasmodium falciparum (isolate 3D7) GN=RhopH2 PE=4 SV=1	4228	P1DS20190823_WW_2019078_PSACF18_190828212212.8246.8246.2	controllerType=0 controllerNumber=1 scan=8246	37.7078
04591:3	2	K.LINSYEC[+57.021]HWFTSYENFR.I		C[+57]	756.007	3	2266.01	2266	0	2.1	1028	Specific	484.21	455.87	455.87	10.14	106	>tr|C0H571|C0H571_PLAF7 High molecular weight rhoptry protein-2 OS=Plasmodium falciparum (isolate 3D7) GN=RhopH2 PE=4 SV=1	4228	P1DS20190823_WW_2019078_PSACF18_190828212212.7290.7290.3	controllerType=0 controllerNumber=1 scan=7290	35.0281
09181:3	2	K.NFFSELWQNIR.F			485.247	3	1453.73	1453.72	0	2.3	1062	Specific	321.59	310.26	310.26	5.66	106	>tr|C0H571|C0H571_PLAF7 High molecular weight rhoptry protein-2 OS=Plasmodium falciparum (isolate 3D7) GN=RhopH2 PE=4 SV=1	4228	P1DS20190823_WW_2019078_PSACF18_190828212212.10987.10987.3	controllerType=0 controllerNumber=1 scan=10987	45.362
09226:2	2	K.NFFSELWQNIR.F			727.366	2	1453.72	1453.72	0	1.6	1062	Specific	417.86	208.63	208.63	7.93	106	>tr|C0H571|C0H571_PLAF7 High molecular weight rhoptry protein-2 OS=Plasmodium falciparum (isolate 3D7) GN=RhopH2 PE=4 SV=1	4228	P1DS20190823_WW_2019078_PSACF18_190828212212.11027.11027.2	controllerType=0 controllerNumber=1 scan=11027	45.4732
09144:2	2	K.NFFSELWQNIR.F			727.366	2	1453.72	1453.72	0	1.5	1062	Specific	513.02	303.45	303.45	8.36	106	>tr|C0H571|C0H571_PLAF7 High molecular weight rhoptry protein-2 OS=Plasmodium falciparum (isolate 3D7) GN=RhopH2 PE=4 SV=1	4228	P1DS20190823_WW_2019078_PSACF18_190828212212.10953.10953.2	controllerType=0 controllerNumber=1 scan=10953	45.2665
07159:3	2	R.DMEYFSGDISQMNLLDYYSPMVHSESHC[+57.021]QEK.M		C[+57]	1247.53	3	3740.58	3740.56	0	4.7	1083	Specific	998.05	998.05	998.05	19.14	106	>tr|C0H571|C0H571_PLAF7 High molecular weight rhoptry protein-2 OS=Plasmodium falciparum (isolate 3D7) GN=RhopH2 PE=4 SV=1	4228	P1DS20190823_WW_2019078_PSACF18_190828212212.9378.9378.3	controllerType=0 controllerNumber=1 scan=9378	40.8731
07173:4	2	R.DMEYFSGDISQMNLLDYYSPMVHSESHC[+57.021]QEK.M		C[+57]	935.9	4	3740.58	3740.56	0	4.1	1083	Specific	1118.97	1118.97	1118.97	22.99	106	>tr|C0H571|C0H571_PLAF7 High molecular weight rhoptry protein-2 OS=Plasmodium falciparum (isolate 3D7) GN=RhopH2 PE=4 SV=1	4228	P1DS20190823_WW_2019078_PSACF18_190828212212.9389.9389.4	controllerType=0 controllerNumber=1 scan=9389	40.9045
06957:2	2	K.MQVLFITLR.D			560.832	2	1120.66	1120.65	0	1.3	1114	Specific	401.15	287.39	287.39	7.92	106	>tr|C0H571|C0H571_PLAF7 High molecular weight rhoptry protein-2 OS=Plasmodium falciparum (isolate 3D7) GN=RhopH2 PE=4 SV=1	4228	P1DS20190823_WW_2019078_PSACF18_190828212212.9218.9218.2	controllerType=0 controllerNumber=1 scan=9218	40.4242
06852:2	2	K.MQVLFITLR.D			560.832	2	1120.66	1120.65	0	2.1	1114	Specific	494.52	307.75	307.75	8.08	106	>tr|C0H571|C0H571_PLAF7 High molecular weight rhoptry protein-2 OS=Plasmodium falciparum (isolate 3D7) GN=RhopH2 PE=4 SV=1	4228	P1DS20190823_WW_2019078_PSACF18_190828212212.9137.9137.2	controllerType=0 controllerNumber=1 scan=9137	40.2022
00123:2	2	K.NHHSDFIHR.I			581.782	2	1162.56	1162.55	0	5.1	1150	Specific	456.78	201.32	201.32	4.82	106	>tr|C0H571|C0H571_PLAF7 High molecular weight rhoptry protein-2 OS=Plasmodium falciparum (isolate 3D7) GN=RhopH2 PE=4 SV=1	4228	P1DS20190823_WW_2019078_PSACF18_190828212212.2679.2679.2	controllerType=0 controllerNumber=1 scan=2679	18.3119
00121:3	2	K.NHHSDFIHR.I			388.19	3	1162.55	1162.55	0	4.2	1150	Specific	518.43	406.61	406.61	8.87	106	>tr|C0H571|C0H571_PLAF7 High molecular weight rhoptry protein-2 OS=Plasmodium falciparum (isolate 3D7) GN=RhopH2 PE=4 SV=1	4228	P1DS20190823_WW_2019078_PSACF18_190828212212.2678.2678.3	controllerType=0 controllerNumber=1 scan=2678	18.3094
01249:3	2	R.IHPNDFLNNK.V			404.544	3	1211.62	1211.62	0	1.3	1159	Specific	110.81	88.11	88.11	1.27	106	>tr|C0H571|C0H571_PLAF7 High molecular weight rhoptry protein-2 OS=Plasmodium falciparum (isolate 3D7) GN=RhopH2 PE=4 SV=1	4228	P1DS20190823_WW_2019078_PSACF18_190828212212.4195.4195.2	controllerType=0 controllerNumber=1 scan=4195	24.9909
01251:2	2	R.IHPNDFLNNK.V			606.313	2	1211.62	1211.62	0	1.8	1159	Specific	346.17	132.77	132.77	4.61	106	>tr|C0H571|C0H571_PLAF7 High molecular weight rhoptry protein-2 OS=Plasmodium falciparum (isolate 3D7) GN=RhopH2 PE=4 SV=1	4228	P1DS20190823_WW_2019078_PSACF18_190828212212.4197.4197.2	controllerType=0 controllerNumber=1 scan=4197	25.0001
01207:3	2	R.IHPNDFLNNK.V			404.545	3	1211.62	1211.62	0	3.3	1159	Specific	405.22	241.7	241.7	5.97	106	>tr|C0H571|C0H571_PLAF7 High molecular weight rhoptry protein-2 OS=Plasmodium falciparum (isolate 3D7) GN=RhopH2 PE=4 SV=1	4228	P1DS20190823_WW_2019078_PSACF18_190828212212.4155.4155.3	controllerType=0 controllerNumber=1 scan=4155	24.8338
01203:2	2	R.IHPNDFLNNK.V			606.314	2	1211.62	1211.62	0	2.7	1159	Specific	484.36	194.4	194.4	7.33	106	>tr|C0H571|C0H571_PLAF7 High molecular weight rhoptry protein-2 OS=Plasmodium falciparum (isolate 3D7) GN=RhopH2 PE=4 SV=1	4228	P1DS20190823_WW_2019078_PSACF18_190828212212.4149.4149.2	controllerType=0 controllerNumber=1 scan=4149	24.8102
03900:2	2	K.QPYYLMSNVPLNNPK.K			889.452	2	1777.9	1777.89	0	1.3	1174	Specific	676.86	508.14	508.14	13.44	106	>tr|C0H571|C0H571_PLAF7 High molecular weight rhoptry protein-2 OS=Plasmodium falciparum (isolate 3D7) GN=RhopH2 PE=4 SV=1	4228	P1DS20190823_WW_2019078_PSACF18_190828212212.6720.6720.2	controllerType=0 controllerNumber=1 scan=6720	33.4111
02549:2	2	Y.YLMSNVPLNNPK.K			695.366	2	1389.72	1389.72	0	3.4	1177	NRagged	370.65	246	246	7	106	>tr|C0H571|C0H571_PLAF7 High molecular weight rhoptry protein-2 OS=Plasmodium falciparum (isolate 3D7) GN=RhopH2 PE=4 SV=1	4228	P1DS20190823_WW_2019078_PSACF18_190828212212.5471.5471.2	controllerType=0 controllerNumber=1 scan=5471	29.3589
00717:2	2	L.MSNVPLNNPK.K			557.291	2	1113.57	1113.57	0	1.7	1179	NRagged	168.69	164.25	164.25	2.85	106	>tr|C0H571|C0H571_PLAF7 High molecular weight rhoptry protein-2 OS=Plasmodium falciparum (isolate 3D7) GN=RhopH2 PE=4 SV=1	4228	P1DS20190823_WW_2019078_PSACF18_190828212212.3611.3611.2	controllerType=0 controllerNumber=1 scan=3611	22.6803
09584:3	2	R.LFVTEGTLEYLLLDK.I			585.326	3	1753.96	1753.96	0	0.4	1193	Specific	389.85	352.64	352.64	8.55	106	>tr|C0H571|C0H571_PLAF7 High molecular weight rhoptry protein-2 OS=Plasmodium falciparum (isolate 3D7) GN=RhopH2 PE=4 SV=1	4228	P1DS20190823_WW_2019078_PSACF18_190828212212.11324.11324.3	controllerType=0 controllerNumber=1 scan=11324	46.2968
09653:2	2	R.LFVTEGTLEYLLLDK.I			877.489	2	1753.97	1753.96	0	5	1193	Specific	417.23	294.4	294.4	8.15	106	>tr|C0H571|C0H571_PLAF7 High molecular weight rhoptry protein-2 OS=Plasmodium falciparum (isolate 3D7) GN=RhopH2 PE=4 SV=1	4228	P1DS20190823_WW_2019078_PSACF18_190828212212.11385.11385.2	controllerType=0 controllerNumber=1 scan=11385	46.463
09503:3	2	R.LFVTEGTLEYLLLDK.I			585.326	3	1753.96	1753.96	0	1.1	1193	Specific	453.28	356.49	356.49	8.76	106	>tr|C0H571|C0H571_PLAF7 High molecular weight rhoptry protein-2 OS=Plasmodium falciparum (isolate 3D7) GN=RhopH2 PE=4 SV=1	4228	P1DS20190823_WW_2019078_PSACF18_190828212212.11259.11259.3	controllerType=0 controllerNumber=1 scan=11259	46.118
09572:2	2	R.LFVTEGTLEYLLLDK.I			877.485	2	1753.96	1753.96	0	0.1	1193	Specific	621.79	240.63	240.63	10.83	106	>tr|C0H571|C0H571_PLAF7 High molecular weight rhoptry protein-2 OS=Plasmodium falciparum (isolate 3D7) GN=RhopH2 PE=4 SV=1	4228	P1DS20190823_WW_2019078_PSACF18_190828212212.11313.11313.2	controllerType=0 controllerNumber=1 scan=11313	46.2671
09489:2	2	R.LFVTEGTLEYLLLDK.I			877.487	2	1753.97	1753.96	0	3.2	1193	Specific	630.75	276.73	276.73	10.89	106	>tr|C0H571|C0H571_PLAF7 High molecular weight rhoptry protein-2 OS=Plasmodium falciparum (isolate 3D7) GN=RhopH2 PE=4 SV=1	4228	P1DS20190823_WW_2019078_PSACF18_190828212212.11248.11248.2	controllerType=0 controllerNumber=1 scan=11248	46.0869
03266:2	2	K.INIPEC[+57.021]FGPC[+57.021]TK.L		C[+57]*2	718.335	2	1435.66	1435.67	0	-5.1	1208	Specific	418.36	225.07	225.07	6.59	106	>tr|C0H571|C0H571_PLAF7 High molecular weight rhoptry protein-2 OS=Plasmodium falciparum (isolate 3D7) GN=RhopH2 PE=4 SV=1	4228	P1DS20190823_WW_2019078_PSACF18_190828212212.6153.6153.2	controllerType=0 controllerNumber=1 scan=6153	31.7274
03180:2	2	K.INIPEC[+57.021]FGPC[+57.021]TK.L		C[+57]*2	718.339	2	1435.67	1435.67	0	-0.5	1208	Specific	504.38	271.22	271.22	8.17	106	>tr|C0H571|C0H571_PLAF7 High molecular weight rhoptry protein-2 OS=Plasmodium falciparum (isolate 3D7) GN=RhopH2 PE=4 SV=1	4228	P1DS20190823_WW_2019078_PSACF18_190828212212.6087.6087.2	controllerType=0 controllerNumber=1 scan=6087	31.5417
10263:3	2	R.IYDMTINNALVPEIQPY.N			665.34	3	1994.01	1993.99	0	5.8	1234	CRagged	278.71	278.71	278.71	7	106	>tr|C0H571|C0H571_PLAF7 High molecular weight rhoptry protein-2 OS=Plasmodium falciparum (isolate 3D7) GN=RhopH2 PE=4 SV=1	4228	P1DS20190823_WW_2019078_PSACF18_190828212212.11895.11895.3	controllerType=0 controllerNumber=1 scan=11895	47.9335
10254:2	2	R.IYDMTINNALVPEIQPY.N			997.507	2	1994.01	1993.99	0	6.4	1234	CRagged	314.39	314.39	314.39	7.35	106	>tr|C0H571|C0H571_PLAF7 High molecular weight rhoptry protein-2 OS=Plasmodium falciparum (isolate 3D7) GN=RhopH2 PE=4 SV=1	4228	P1DS20190823_WW_2019078_PSACF18_190828212212.11888.11888.2	controllerType=0 controllerNumber=1 scan=11888	47.9162
06826:3	2	R.IYDMTINNALVPEIQPYNR.R			755.385	3	2264.14	2264.14	0	1.6	1234	Specific	204.21	204.21	204.21	6.14	106	>tr|C0H571|C0H571_PLAF7 High molecular weight rhoptry protein-2 OS=Plasmodium falciparum (isolate 3D7) GN=RhopH2 PE=4 SV=1	4228	P1DS20190823_WW_2019078_PSACF18_190828212212.9115.9115.3	controllerType=0 controllerNumber=1 scan=9115	40.1401
04872:2	2	K.YMTIYINEAYIK.N			761.387	2	1521.77	1521.77	0	0.4	1255	Specific	501.99	370.85	370.85	8.81	106	>tr|C0H571|C0H571_PLAF7 High molecular weight rhoptry protein-2 OS=Plasmodium falciparum (isolate 3D7) GN=RhopH2 PE=4 SV=1	4228	P1DS20190823_WW_2019078_PSACF18_190828212212.7518.7518.3	controllerType=0 controllerNumber=1 scan=7518	35.6597
00755:2	2	Y.INEAYIK.N			425.737	2	850.466	850.467	0	-0.7	1260	NRagged	270.35	42.77	42.77	1.74	106	>tr|C0H571|C0H571_PLAF7 High molecular weight rhoptry protein-2 OS=Plasmodium falciparum (isolate 3D7) GN=RhopH2 PE=4 SV=1	4228	P1DS20190823_WW_2019078_PSACF18_190828212212.3648.3648.2	controllerType=0 controllerNumber=1 scan=3648	22.7875
04032:3	2	K.NIVSDALTSEEIK.R			473.584	3	1418.74	1418.74	0	1	1267	Specific	261.51	236.91	236.91	7.02	106	>tr|C0H571|C0H571_PLAF7 High molecular weight rhoptry protein-2 OS=Plasmodium falciparum (isolate 3D7) GN=RhopH2 PE=4 SV=1	4228	P1DS20190823_WW_2019078_PSACF18_190828212212.6823.6823.3	controllerType=0 controllerNumber=1 scan=6823	33.7046
04011:2	2	K.NIVSDALTSEEIK.R			709.873	2	1418.74	1418.74	0	1.2	1267	Specific	496.45	269.26	269.26	8.25	106	>tr|C0H571|C0H571_PLAF7 High molecular weight rhoptry protein-2 OS=Plasmodium falciparum (isolate 3D7) GN=RhopH2 PE=4 SV=1	4228	P1DS20190823_WW_2019078_PSACF18_190828212212.6807.6807.2	controllerType=0 controllerNumber=1 scan=6807	33.6597
02646:3	2	K.NIVSDALTSEEIKR.H			525.62	3	1574.84	1574.84	0	3.7	1267	Specific	660.25	513.49	513.49	12.12	106	>tr|C0H571|C0H571_PLAF7 High molecular weight rhoptry protein-2 OS=Plasmodium falciparum (isolate 3D7) GN=RhopH2 PE=4 SV=1	4228	P1DS20190823_WW_2019078_PSACF18_190828212212.5574.5574.3	controllerType=0 controllerNumber=1 scan=5574	29.7654
02650:2	2	K.NIVSDALTSEEIKR.H			787.925	2	1574.84	1574.84	0	3.1	1267	Specific	727.36	431.09	431.09	12.6	106	>tr|C0H571|C0H571_PLAF7 High molecular weight rhoptry protein-2 OS=Plasmodium falciparum (isolate 3D7) GN=RhopH2 PE=4 SV=1	4228	P1DS20190823_WW_2019078_PSACF18_190828212212.5579.5579.2	controllerType=0 controllerNumber=1 scan=5579	29.7821
05834:2	2	K.STYLTEPILTEEHF.N			840.414	2	1679.82	1679.82	0	2.7	1295	CRagged	266.75	255.04	255.04	5	106	>tr|C0H571|C0H571_PLAF7 High molecular weight rhoptry protein-2 OS=Plasmodium falciparum (isolate 3D7) GN=RhopH2 PE=4 SV=1	4228	P1DS20190823_WW_2019078_PSACF18_190828212212.8304.8304.2	controllerType=0 controllerNumber=1 scan=8304	37.8692
03292:3	2	K.STYLTEPILTEEHFNLTHK.P			758.387	3	2273.15	2273.14	0	1.2	1295	Specific	331.1	331.1	331.1	7.52	106	>tr|C0H571|C0H571_PLAF7 High molecular weight rhoptry protein-2 OS=Plasmodium falciparum (isolate 3D7) GN=RhopH2 PE=4 SV=1	4228	P1DS20190823_WW_2019078_PSACF18_190828212212.6175.6175.3	controllerType=0 controllerNumber=1 scan=6175	31.7999
04122:5	2	K.STYLTEPILTEEHFNLTHKPVYDFSSVK.H			659.935	5	3295.65	3295.65	0	-1.8	1295	Specific	638.83	638.83	638.83	12.09	106	>tr|C0H571|C0H571_PLAF7 High molecular weight rhoptry protein-2 OS=Plasmodium falciparum (isolate 3D7) GN=RhopH2 PE=4 SV=1	4228	P1DS20190823_WW_2019078_PSACF18_190828212212.6899.6899.5	controllerType=0 controllerNumber=1 scan=6899	33.9186
04116:3	2	K.STYLTEPILTEEHFNLTHKPVYDFSSVK.H			1099.22	3	3295.66	3295.65	0	1.2	1295	Specific	904.36	790.59	790.59	17.46	106	>tr|C0H571|C0H571_PLAF7 High molecular weight rhoptry protein-2 OS=Plasmodium falciparum (isolate 3D7) GN=RhopH2 PE=4 SV=1	4228	P1DS20190823_WW_2019078_PSACF18_190828212212.6895.6895.3	controllerType=0 controllerNumber=1 scan=6895	33.9088
04114:4	2	K.STYLTEPILTEEHFNLTHKPVYDFSSVK.H			824.667	4	3295.65	3295.65	0	-1.4	1295	Specific	1043.16	1009.54	1009.54	19.57	106	>tr|C0H571|C0H571_PLAF7 High molecular weight rhoptry protein-2 OS=Plasmodium falciparum (isolate 3D7) GN=RhopH2 PE=4 SV=1	4228	P1DS20190823_WW_2019078_PSACF18_190828212212.6893.6893.4	controllerType=0 controllerNumber=1 scan=6893	33.9038
08344:4	2	K.NEHLVSEDPNDDC[+57.021]FINYPLATINLDISDPYK.E		C[+57]	906.172	4	3621.67	3621.67	0	-1	1332	Specific	573.03	573.03	573.03	10.92	106	>tr|C0H571|C0H571_PLAF7 High molecular weight rhoptry protein-2 OS=Plasmodium falciparum (isolate 3D7) GN=RhopH2 PE=4 SV=1	4228	P1DS20190823_WW_2019078_PSACF18_190828212212.10305.10305.4	controllerType=0 controllerNumber=1 scan=10305	43.4647
08393:3	2	K.NEHLVSEDPNDDC[+57.021]FINYPLATINLDISDPYK.E		C[+57]	1207.9	3	3621.68	3621.67	0	2.3	1332	Specific	703.33	703.33	703.33	14.99	106	>tr|C0H571|C0H571_PLAF7 High molecular weight rhoptry protein-2 OS=Plasmodium falciparum (isolate 3D7) GN=RhopH2 PE=4 SV=1	4228	P1DS20190823_WW_2019078_PSACF18_190828212212.10344.10344.3	controllerType=0 controllerNumber=1 scan=10344	43.573
08296:3	2	K.NEHLVSEDPNDDC[+57.021]FINYPLATINLDISDPYK.E		C[+57]	1207.9	3	3621.67	3621.67	0	1.3	1332	Specific	737.68	737.68	737.68	15.02	106	>tr|C0H571|C0H571_PLAF7 High molecular weight rhoptry protein-2 OS=Plasmodium falciparum (isolate 3D7) GN=RhopH2 PE=4 SV=1	4228	P1DS20190823_WW_2019078_PSACF18_190828212212.10270.10270.3	controllerType=0 controllerNumber=1 scan=10270	43.3701
09393:4	2	K.NEHLVSEDPNDDC[+57.021]FINYPLATINLDISDPYKEISEDLIK.N		C[+57]	1138.05	4	4549.18	4549.16	0	3.5	1332	Specific	1017.82	1017.82	1017.82	19.83	106	>tr|C0H571|C0H571_PLAF7 High molecular weight rhoptry protein-2 OS=Plasmodium falciparum (isolate 3D7) GN=RhopH2 PE=4 SV=1	4228	P1DS20190823_WW_2019078_PSACF18_190828212212.11171.11171.4	controllerType=0 controllerNumber=1 scan=11171	45.8717
02376:2	2	K.NLYILK.S			382.24	2	763.472	763.471	0	1.2	1371	Specific	347.99	347.99	347.99	5.45	106	>tr|C0H571|C0H571_PLAF7 High molecular weight rhoptry protein-2 OS=Plasmodium falciparum (isolate 3D7) GN=RhopH2 PE=4 SV=1	4228	P1DS20190823_WW_2019078_PSACF18_190828212212.5310.5310.2	controllerType=0 controllerNumber=1 scan=5310	28.8066
02042:3	3	Q.NENDTISQNVNQHENINQNVNDNDNIEQLK.S			1169.87	3	3507.61	3507.6	0	3.7	31	NRagged	146.5	146.5	146.5	4.48	110	>tr|O77310|O77310_PLAF7 Cytoadherence linked asexual protein 3.1 OS=Plasmodium falciparum (isolate 3D7) GN=RhopH1(3.1) PE=4 SV=2	4019	P1DS20190823_WW_2019078_PSACF18_190828212212.4987.4987.3	controllerType=0 controllerNumber=1 scan=4987	27.7222
00594:3	3	K.SMIGNDELHK.N			381.855	3	1143.55	1143.55	0	4.2	61	Specific	462.51	244.66	244.66	7.82	110	>tr|O77310|O77310_PLAF7 Cytoadherence linked asexual protein 3.1 OS=Plasmodium falciparum (isolate 3D7) GN=RhopH1(3.1) PE=4 SV=2	4019	P1DS20190823_WW_2019078_PSACF18_190828212212.3435.3435.3	controllerType=0 controllerNumber=1 scan=3435	21.8827
00588:2	3	K.SMIGNDELHK.N			572.279	2	1143.55	1143.55	0	4.3	61	Specific	520.89	244.41	244.41	7.52	110	>tr|O77310|O77310_PLAF7 Cytoadherence linked asexual protein 3.1 OS=Plasmodium falciparum (isolate 3D7) GN=RhopH1(3.1) PE=4 SV=2	4019	P1DS20190823_WW_2019078_PSACF18_190828212212.3428.3428.2	controllerType=0 controllerNumber=1 scan=3428	21.8565
03001:1	3	K.LILESLEK.D			944.569	1	944.569	944.566	0	2.8	78	Specific	244.65	9.75	9.75	2.76	110	>tr|O77310|O77310_PLAF7 Cytoadherence linked asexual protein 3.1 OS=Plasmodium falciparum (isolate 3D7) GN=RhopH1(3.1) PE=4 SV=2	4019	P1DS20190823_WW_2019078_PSACF18_190828212212.5916.5916.2	controllerType=0 controllerNumber=1 scan=5916	30.9544
03036:2	3	K.LILESLEK.D			472.788	2	944.568	944.566	0	1.6	78	Specific	420.98	53.91	53.91	5.17	110	>tr|O77310|O77310_PLAF7 Cytoadherence linked asexual protein 3.1 OS=Plasmodium falciparum (isolate 3D7) GN=RhopH1(3.1) PE=4 SV=2	4019	P1DS20190823_WW_2019078_PSACF18_190828212212.5952.5952.2	controllerType=0 controllerNumber=1 scan=5952	31.0934
02985:2	3	K.LILESLEK.D			472.788	2	944.568	944.566	0	2	78	Specific	440.87	48.92	48.92	4.6	110	>tr|O77310|O77310_PLAF7 Cytoadherence linked asexual protein 3.1 OS=Plasmodium falciparum (isolate 3D7) GN=RhopH1(3.1) PE=4 SV=2	4019	P1DS20190823_WW_2019078_PSACF18_190828212212.5904.5904.2	controllerType=0 controllerNumber=1 scan=5904	30.915
01407:2	3	K.LKYPLLK.Q			437.791	2	874.574	874.576	0	-2.6	88	Specific	306.84	29.6	29.6	1.26	110	>tr|O77310|O77310_PLAF7 Cytoadherence linked asexual protein 3.1 OS=Plasmodium falciparum (isolate 3D7) GN=RhopH1(3.1) PE=4 SV=2	4019	P1DS20190823_WW_2019078_PSACF18_190828212212.4363.4363.2	controllerType=0 controllerNumber=1 scan=4363	25.569
01366:2	3	K.LKYPLLK.Q			437.791	2	874.575	874.576	0	-1.7	88	Specific	341.28	46.29	46.29	2.81	110	>tr|O77310|O77310_PLAF7 Cytoadherence linked asexual protein 3.1 OS=Plasmodium falciparum (isolate 3D7) GN=RhopH1(3.1) PE=4 SV=2	4019	P1DS20190823_WW_2019078_PSACF18_190828212212.4325.4325.2	controllerType=0 controllerNumber=1 scan=4325	25.4638
02359:2	3	K.QGTEQLIDISK.F			616.331	2	1231.66	1231.65	0	2.1	95	Specific	547.87	371.3	371.3	8.91	110	>tr|O77310|O77310_PLAF7 Cytoadherence linked asexual protein 3.1 OS=Plasmodium falciparum (isolate 3D7) GN=RhopH1(3.1) PE=4 SV=2	4019	P1DS20190823_WW_2019078_PSACF18_190828212212.5298.5298.2	controllerType=0 controllerNumber=1 scan=5298	28.7727
02319:2	3	K.QGTEQLIDISK.F			616.331	2	1231.65	1231.65	0	1.3	95	Specific	763.94	549.9	549.9	15.06	110	>tr|O77310|O77310_PLAF7 Cytoadherence linked asexual protein 3.1 OS=Plasmodium falciparum (isolate 3D7) GN=RhopH1(3.1) PE=4 SV=2	4019	P1DS20190823_WW_2019078_PSACF18_190828212212.5252.5252.2	controllerType=0 controllerNumber=1 scan=5252	28.5877
07223:3	3	K.NITDADDETYIIPTVQSTFHDIVK.Y			912.454	3	2735.35	2735.34	0	2.6	110	Specific	363.04	363.04	363.04	9.28	110	>tr|O77310|O77310_PLAF7 Cytoadherence linked asexual protein 3.1 OS=Plasmodium falciparum (isolate 3D7) GN=RhopH1(3.1) PE=4 SV=2	4019	P1DS20190823_WW_2019078_PSACF18_190828212212.9428.9428.3	controllerType=0 controllerNumber=1 scan=9428	41.0144
07307:3	3	K.NITDADDETYIIPTVQSTFHDIVK.Y			912.457	3	2735.36	2735.34	0	5.3	110	Specific	546.96	546.96	546.96	10.64	110	>tr|O77310|O77310_PLAF7 Cytoadherence linked asexual protein 3.1 OS=Plasmodium falciparum (isolate 3D7) GN=RhopH1(3.1) PE=4 SV=2	4019	P1DS20190823_WW_2019078_PSACF18_190828212212.9497.9497.3	controllerType=0 controllerNumber=1 scan=9497	41.2164
00308:2	3	K.YEHLIK.E			401.728	2	802.449	802.446	0	4.4	134	Specific	407.64	79.59	79.59	3.98	110	>tr|O77310|O77310_PLAF7 Cytoadherence linked asexual protein 3.1 OS=Plasmodium falciparum (isolate 3D7) GN=RhopH1(3.1) PE=4 SV=2	4019	P1DS20190823_WW_2019078_PSACF18_190828212212.3066.3066.2	controllerType=0 controllerNumber=1 scan=3066	20.3407
02571:2	3	K.EQSIEIYNSDISDK.I			820.888	2	1640.77	1640.77	0	2.4	140	Specific	613.32	496.77	496.77	12.05	110	>tr|O77310|O77310_PLAF7 Cytoadherence linked asexual protein 3.1 OS=Plasmodium falciparum (isolate 3D7) GN=RhopH1(3.1) PE=4 SV=2	4019	P1DS20190823_WW_2019078_PSACF18_190828212212.5492.5492.2	controllerType=0 controllerNumber=1 scan=5492	29.4382
01018:2	3	K.KIFIVR.T			388.264	2	775.52	775.519	0	1.8	157	Specific	149.26	0	0	1.05	110	>tr|O77310|O77310_PLAF7 Cytoadherence linked asexual protein 3.1 OS=Plasmodium falciparum (isolate 3D7) GN=RhopH1(3.1) PE=4 SV=2	4019	P1DS20190823_WW_2019078_PSACF18_190828212212.3931.3931.2	controllerType=0 controllerNumber=1 scan=3931	23.882
05258:2	3	K.LMLIPLNSYK.Q			596.345	2	1191.68	1191.68	0	1.4	169	Specific	354.74	208.27	208.27	7.24	110	>tr|O77310|O77310_PLAF7 Cytoadherence linked asexual protein 3.1 OS=Plasmodium falciparum (isolate 3D7) GN=RhopH1(3.1) PE=4 SV=2	4019	P1DS20190823_WW_2019078_PSACF18_190828212212.7831.7831.2	controllerType=0 controllerNumber=1 scan=7831	36.5399
05173:2	3	K.LMLIPLNSYK.Q			596.343	2	1191.68	1191.68	0	-1.1	169	Specific	496.25	243.81	243.81	7.87	110	>tr|O77310|O77310_PLAF7 Cytoadherence linked asexual protein 3.1 OS=Plasmodium falciparum (isolate 3D7) GN=RhopH1(3.1) PE=4 SV=2	4019	P1DS20190823_WW_2019078_PSACF18_190828212212.7763.7763.2	controllerType=0 controllerNumber=1 scan=7763	36.3476
04352:2	3	K.LM[+15.995]LIPLNSYK.Q		M[+16]	604.341	2	1207.68	1207.68	0	-0.2	169	Specific	201.1	80.72	80.72	1.91	110	>tr|O77310|O77310_PLAF7 Cytoadherence linked asexual protein 3.1 OS=Plasmodium falciparum (isolate 3D7) GN=RhopH1(3.1) PE=4 SV=2	4019	P1DS20190823_WW_2019078_PSACF18_190828212212.7085.7085.2	controllerType=0 controllerNumber=1 scan=7085	34.4477
08233:2	3	K.SALEELNNVF.T			568.287	2	1135.57	1135.56	0	4	185	CRagged	136.06	118.83	118.83	1.93	110	>tr|O77310|O77310_PLAF7 Cytoadherence linked asexual protein 3.1 OS=Plasmodium falciparum (isolate 3D7) GN=RhopH1(3.1) PE=4 SV=2	4019	P1DS20190823_WW_2019078_PSACF18_190828212212.10218.10218.2	controllerType=0 controllerNumber=1 scan=10218	43.2231
05156:2	3	K.SALEELNNVFTNK.E			739.878	2	1478.75	1478.75	0	-0.5	185	Specific	448.04	402.77	402.77	9.54	110	>tr|O77310|O77310_PLAF7 Cytoadherence linked asexual protein 3.1 OS=Plasmodium falciparum (isolate 3D7) GN=RhopH1(3.1) PE=4 SV=2	4019	P1DS20190823_WW_2019078_PSACF18_190828212212.7749.7749.2	controllerType=0 controllerNumber=1 scan=7749	36.3099
05086:3	3	K.SALEELNNVFTNK.E			493.588	3	1478.75	1478.75	0	-0.1	185	Specific	486.66	422.75	422.75	9.81	110	>tr|O77310|O77310_PLAF7 Cytoadherence linked asexual protein 3.1 OS=Plasmodium falciparum (isolate 3D7) GN=RhopH1(3.1) PE=4 SV=2	4019	P1DS20190823_WW_2019078_PSACF18_190828212212.7695.7695.3	controllerType=0 controllerNumber=1 scan=7695	36.1574
05066:2	3	K.SALEELNNVFTNK.E			739.88	2	1478.75	1478.75	0	2.2	185	Specific	677.75	590.77	590.77	13.05	110	>tr|O77310|O77310_PLAF7 Cytoadherence linked asexual protein 3.1 OS=Plasmodium falciparum (isolate 3D7) GN=RhopH1(3.1) PE=4 SV=2	4019	P1DS20190823_WW_2019078_PSACF18_190828212212.7677.7677.2	controllerType=0 controllerNumber=1 scan=7677	36.1068
02335:3	3	K.EAQEESSPIGDHGTFFR.K			636.292	3	1906.86	1906.86	0	2.6	198	Specific	636.74	595.14	595.14	12.39	110	>tr|O77310|O77310_PLAF7 Cytoadherence linked asexual protein 3.1 OS=Plasmodium falciparum (isolate 3D7) GN=RhopH1(3.1) PE=4 SV=2	4019	P1DS20190823_WW_2019078_PSACF18_190828212212.5270.5270.3	controllerType=0 controllerNumber=1 scan=5270	28.6639
02285:3	3	K.EAQEESSPIGDHGTFFR.K			636.292	3	1906.86	1906.86	0	2.5	198	Specific	712.39	702.81	702.81	14.39	110	>tr|O77310|O77310_PLAF7 Cytoadherence linked asexual protein 3.1 OS=Plasmodium falciparum (isolate 3D7) GN=RhopH1(3.1) PE=4 SV=2	4019	P1DS20190823_WW_2019078_PSACF18_190828212212.5220.5220.3	controllerType=0 controllerNumber=1 scan=5220	28.4849
02290:2	3	K.EAQEESSPIGDHGTFFR.K			953.935	2	1906.86	1906.86	0	2.8	198	Specific	791.23	683.86	683.86	14.87	110	>tr|O77310|O77310_PLAF7 Cytoadherence linked asexual protein 3.1 OS=Plasmodium falciparum (isolate 3D7) GN=RhopH1(3.1) PE=4 SV=2	4019	P1DS20190823_WW_2019078_PSACF18_190828212212.5225.5225.2	controllerType=0 controllerNumber=1 scan=5225	28.5014
00151:2	3	R.KLLTHVR.T			433.784	2	866.562	866.557	0	5.3	215	Specific	237.81	31.39	31.39	1.31	110	>tr|O77310|O77310_PLAF7 Cytoadherence linked asexual protein 3.1 OS=Plasmodium falciparum (isolate 3D7) GN=RhopH1(3.1) PE=4 SV=2	4019	P1DS20190823_WW_2019078_PSACF18_190828212212.2782.2782.2	controllerType=0 controllerNumber=1 scan=2782	18.9209
02605:3	3	K.ENEDIENKGETLILGDNK.I			677.669	3	2030.99	2030.99	0	2.3	225	Specific	484.85	484.85	484.85	9.21	110	>tr|O77310|O77310_PLAF7 Cytoadherence linked asexual protein 3.1 OS=Plasmodium falciparum (isolate 3D7) GN=RhopH1(3.1) PE=4 SV=2	4019	P1DS20190823_WW_2019078_PSACF18_190828212212.5524.5524.3	controllerType=0 controllerNumber=1 scan=5524	29.5601
02610:2	3	K.ENEDIENKGETLILGDNK.I			1016	2	2030.99	2030.99	0	3.5	225	Specific	606.67	453.6	453.6	9.51	110	>tr|O77310|O77310_PLAF7 Cytoadherence linked asexual protein 3.1 OS=Plasmodium falciparum (isolate 3D7) GN=RhopH1(3.1) PE=4 SV=2	4019	P1DS20190823_WW_2019078_PSACF18_190828212212.5531.5531.2	controllerType=0 controllerNumber=1 scan=5531	29.5918
01901:2	3	K.GETLILGDNK.I			530.289	2	1059.57	1059.57	0	3.1	233	Specific	362.31	167.81	167.81	7.39	110	>tr|O77310|O77310_PLAF7 Cytoadherence linked asexual protein 3.1 OS=Plasmodium falciparum (isolate 3D7) GN=RhopH1(3.1) PE=4 SV=2	4019	P1DS20190823_WW_2019078_PSACF18_190828212212.4853.4853.2	controllerType=0 controllerNumber=1 scan=4853	27.2442
01849:2	3	K.GETLILGDNK.I			530.289	2	1059.57	1059.57	0	2.8	233	Specific	603.79	250.78	250.78	10.2	110	>tr|O77310|O77310_PLAF7 Cytoadherence linked asexual protein 3.1 OS=Plasmodium falciparum (isolate 3D7) GN=RhopH1(3.1) PE=4 SV=2	4019	P1DS20190823_WW_2019078_PSACF18_190828212212.4803.4803.2	controllerType=0 controllerNumber=1 scan=4803	27.0537
10268:2	3	K.IDVMNSNDFFFTTN.S			832.871	2	1664.73	1664.73	0	5.3	243	CRagged	215.78	215.78	215.78	3.09	110	>tr|O77310|O77310_PLAF7 Cytoadherence linked asexual protein 3.1 OS=Plasmodium falciparum (isolate 3D7) GN=RhopH1(3.1) PE=4 SV=2	4019	P1DS20190823_WW_2019078_PSACF18_190828212212.11900.11900.2	controllerType=0 controllerNumber=1 scan=11900	47.9513
06515:3	3	K.IDVMNSNDFFFTTNSNVK.F			698.328	3	2092.97	2092.96	0	2	243	Specific	472.43	470.78	470.78	10.15	110	>tr|O77310|O77310_PLAF7 Cytoadherence linked asexual protein 3.1 OS=Plasmodium falciparum (isolate 3D7) GN=RhopH1(3.1) PE=4 SV=2	4019	P1DS20190823_WW_2019078_PSACF18_190828212212.8865.8865.3	controllerType=0 controllerNumber=1 scan=8865	39.4338
06508:2	3	K.IDVMNSNDFFFTTNSNVK.F			1046.99	2	2092.97	2092.96	0	3.4	243	Specific	622.24	576.21	576.21	12.39	110	>tr|O77310|O77310_PLAF7 Cytoadherence linked asexual protein 3.1 OS=Plasmodium falciparum (isolate 3D7) GN=RhopH1(3.1) PE=4 SV=2	4019	P1DS20190823_WW_2019078_PSACF18_190828212212.8859.8859.2	controllerType=0 controllerNumber=1 scan=8859	39.4188
08474:3	3	K.FMENLDDITNQYGLGLINHLGPH.L			871.095	3	2611.27	2611.26	0	3.2	261	CRagged	336.23	336.23	336.23	8.06	110	>tr|O77310|O77310_PLAF7 Cytoadherence linked asexual protein 3.1 OS=Plasmodium falciparum (isolate 3D7) GN=RhopH1(3.1) PE=4 SV=2	4019	P1DS20190823_WW_2019078_PSACF18_190828212212.10412.10412.3	controllerType=0 controllerNumber=1 scan=10412	43.7627
09828:4	3	K.FMENLDDITNQYGLGLINHLGPHLIALGHF.T			841.433	4	3362.71	3362.7	0	3.2	261	CRagged	456.38	456.38	456.38	10.3	110	>tr|O77310|O77310_PLAF7 Cytoadherence linked asexual protein 3.1 OS=Plasmodium falciparum (isolate 3D7) GN=RhopH1(3.1) PE=4 SV=2	4019	P1DS20190823_WW_2019078_PSACF18_190828212212.11530.11530.4	controllerType=0 controllerNumber=1 scan=11530	46.8748
00696:2	3	K.NYFEAK.S			386.187	2	771.367	771.367	0	-0.8	302	Specific	203.57	70.15	70.15	1.21	110	>tr|O77310|O77310_PLAF7 Cytoadherence linked asexual protein 3.1 OS=Plasmodium falciparum (isolate 3D7) GN=RhopH1(3.1) PE=4 SV=2	4019	P1DS20190823_WW_2019078_PSACF18_190828212212.3596.3596.2	controllerType=0 controllerNumber=1 scan=3596	22.6406
02623:2	3	K.FFSWQK.I			421.714	2	842.421	842.419	0	1.8	311	Specific	255.15	76.27	76.27	2.75	110	>tr|O77310|O77310_PLAF7 Cytoadherence linked asexual protein 3.1 OS=Plasmodium falciparum (isolate 3D7) GN=RhopH1(3.1) PE=4 SV=2	4019	P1DS20190823_WW_2019078_PSACF18_190828212212.5546.5546.2	controllerType=0 controllerNumber=1 scan=5546	29.6533
02603:2	3	K.FFSWQK.I			421.714	2	842.421	842.419	0	2	311	Specific	311.49	84.58	84.58	3.18	110	>tr|O77310|O77310_PLAF7 Cytoadherence linked asexual protein 3.1 OS=Plasmodium falciparum (isolate 3D7) GN=RhopH1(3.1) PE=4 SV=2	4019	P1DS20190823_WW_2019078_PSACF18_190828212212.5523.5523.2	controllerType=0 controllerNumber=1 scan=5523	29.5576
03347:2	3	K.ILEFSMSDR.F			549.269	2	1097.53	1097.53	0	0.8	317	Specific	464.45	137.67	137.67	5.69	110	>tr|O77310|O77310_PLAF7 Cytoadherence linked asexual protein 3.1 OS=Plasmodium falciparum (isolate 3D7) GN=RhopH1(3.1) PE=4 SV=2	4019	P1DS20190823_WW_2019078_PSACF18_190828212212.6223.6223.2	controllerType=0 controllerNumber=1 scan=6223	31.9502
02514:3	3	K.VLDMMC[+57.021]DHESVYYSEK.K		C[+57]	669.283	3	2005.84	2005.83	0	0.7	328	Specific	619.24	619.24	619.24	12.44	110	>tr|O77310|O77310_PLAF7 Cytoadherence linked asexual protein 3.1 OS=Plasmodium falciparum (isolate 3D7) GN=RhopH1(3.1) PE=4 SV=2	4019	P1DS20190823_WW_2019078_PSACF18_190828212212.5440.5440.3	controllerType=0 controllerNumber=1 scan=5440	29.2485
02512:2	3	K.VLDMMC[+57.021]DHESVYYSEK.K		C[+57]	1003.42	2	2005.84	2005.83	0	1.7	328	Specific	691.6	611.77	611.77	12.92	110	>tr|O77310|O77310_PLAF7 Cytoadherence linked asexual protein 3.1 OS=Plasmodium falciparum (isolate 3D7) GN=RhopH1(3.1) PE=4 SV=2	4019	P1DS20190823_WW_2019078_PSACF18_190828212212.5439.5439.2	controllerType=0 controllerNumber=1 scan=5439	29.2461
10269:3	3	R.SNTSMEC[+57.021]NILEYLLHYFNK.Y		C[+57]	792.709	3	2376.11	2376.1	0	5.9	355	Specific	329.42	329.42	329.42	7.68	110	>tr|O77310|O77310_PLAF7 Cytoadherence linked asexual protein 3.1 OS=Plasmodium falciparum (isolate 3D7) GN=RhopH1(3.1) PE=4 SV=2	4019	P1DS20190823_WW_2019078_PSACF18_190828212212.11901.11901.3	controllerType=0 controllerNumber=1 scan=11901	47.9538
10223:2	3	R.SNTSMEC[+57.021]NILEYLLHYFNK.Y		C[+57]	1188.56	2	2376.12	2376.1	0	6.6	355	Specific	451.42	451.42	451.42	8.7	110	>tr|O77310|O77310_PLAF7 Cytoadherence linked asexual protein 3.1 OS=Plasmodium falciparum (isolate 3D7) GN=RhopH1(3.1) PE=4 SV=2	4019	P1DS20190823_WW_2019078_PSACF18_190828212212.11861.11861.2	controllerType=0 controllerNumber=1 scan=11861	47.8353
10195:3	3	R.SNTSMEC[+57.021]NILEYLLHYFNK.Y		C[+57]	792.709	3	2376.11	2376.1	0	5.2	355	Specific	630.34	628.16	628.16	12.05	110	>tr|O77310|O77310_PLAF7 Cytoadherence linked asexual protein 3.1 OS=Plasmodium falciparum (isolate 3D7) GN=RhopH1(3.1) PE=4 SV=2	4019	P1DS20190823_WW_2019078_PSACF18_190828212212.11836.11836.3	controllerType=0 controllerNumber=1 scan=11836	47.764
09745:3	3	R.SNTSM[+15.995]EC[+57.021]NILEYLLHYFNK.Y		C[+57], M[+16]	798.043	3	2392.11	2392.09	0	7.8	355	Specific	120.47	120.47	120.47	3.62	110	>tr|O77310|O77310_PLAF7 Cytoadherence linked asexual protein 3.1 OS=Plasmodium falciparum (isolate 3D7) GN=RhopH1(3.1) PE=4 SV=2	4019	P1DS20190823_WW_2019078_PSACF18_190828212212.11460.11460.3	controllerType=0 controllerNumber=1 scan=11460	46.6774
02741:2	3	K.YQLEIIK.T			453.769	2	906.531	906.529	0	1.3	374	Specific	195.75	0.02	0.02	1.24	110	>tr|O77310|O77310_PLAF7 Cytoadherence linked asexual protein 3.1 OS=Plasmodium falciparum (isolate 3D7) GN=RhopH1(3.1) PE=4 SV=2	4019	P1DS20190823_WW_2019078_PSACF18_190828212212.5657.5657.2	controllerType=0 controllerNumber=1 scan=5657	30.0396
02663:2	3	K.YQLEIIK.T			453.769	2	906.531	906.529	0	1.9	374	Specific	423.7	28.19	28.19	3.32	110	>tr|O77310|O77310_PLAF7 Cytoadherence linked asexual protein 3.1 OS=Plasmodium falciparum (isolate 3D7) GN=RhopH1(3.1) PE=4 SV=2	4019	P1DS20190823_WW_2019078_PSACF18_190828212212.5594.5594.2	controllerType=0 controllerNumber=1 scan=5594	29.8425
01925:4	3	K.TTQDTDFDLHGMMEHK.Y			477.209	4	1905.81	1905.81	0	2	381	Specific	42.31	42.31	42.31	1.22	110	>tr|O77310|O77310_PLAF7 Cytoadherence linked asexual protein 3.1 OS=Plasmodium falciparum (isolate 3D7) GN=RhopH1(3.1) PE=4 SV=2	4019	P1DS20190823_WW_2019078_PSACF18_190828212212.4879.4879.3	controllerType=0 controllerNumber=1 scan=4879	27.3511
01935:4	3	K.TTQDTDFDLHGMMEHK.Y			477.209	4	1905.81	1905.81	0	2.2	381	Specific	407.83	407.83	407.83	10.02	110	>tr|O77310|O77310_PLAF7 Cytoadherence linked asexual protein 3.1 OS=Plasmodium falciparum (isolate 3D7) GN=RhopH1(3.1) PE=4 SV=2	4019	P1DS20190823_WW_2019078_PSACF18_190828212212.4889.4889.4	controllerType=0 controllerNumber=1 scan=4889	27.38
01921:3	3	K.TTQDTDFDLHGMMEHK.Y			635.943	3	1905.81	1905.81	0	2.2	381	Specific	520.89	520.89	520.89	9.74	110	>tr|O77310|O77310_PLAF7 Cytoadherence linked asexual protein 3.1 OS=Plasmodium falciparum (isolate 3D7) GN=RhopH1(3.1) PE=4 SV=2	4019	P1DS20190823_WW_2019078_PSACF18_190828212212.4876.4876.3	controllerType=0 controllerNumber=1 scan=4876	27.3383
01932:2	3	K.TTQDTDFDLHGMMEHK.Y			953.412	2	1905.82	1905.81	0	3.4	381	Specific	850.98	778.64	778.64	16.63	110	>tr|O77310|O77310_PLAF7 Cytoadherence linked asexual protein 3.1 OS=Plasmodium falciparum (isolate 3D7) GN=RhopH1(3.1) PE=4 SV=2	4019	P1DS20190823_WW_2019078_PSACF18_190828212212.4887.4887.2	controllerType=0 controllerNumber=1 scan=4887	27.3751
08328:2	3	K.DYFFSFMC[+57.021]NDPK.E		C[+57]	785.82	2	1570.63	1570.63	0	-0.3	400	Specific	433.79	321.88	321.88	6.53	110	>tr|O77310|O77310_PLAF7 Cytoadherence linked asexual protein 3.1 OS=Plasmodium falciparum (isolate 3D7) GN=RhopH1(3.1) PE=4 SV=2	4019	P1DS20190823_WW_2019078_PSACF18_190828212212.10294.10294.2	controllerType=0 controllerNumber=1 scan=10294	43.4349
08244:2	3	K.DYFFSFMC[+57.021]NDPK.E		C[+57]	785.824	2	1570.64	1570.63	0	4.3	400	Specific	477.41	357.8	357.8	8.41	110	>tr|O77310|O77310_PLAF7 Cytoadherence linked asexual protein 3.1 OS=Plasmodium falciparum (isolate 3D7) GN=RhopH1(3.1) PE=4 SV=2	4019	P1DS20190823_WW_2019078_PSACF18_190828212212.10226.10226.2	controllerType=0 controllerNumber=1 scan=10226	43.2465
01091:2	3	K.EC[+57.021]IIYHTN.Q		C[+57]	525.24	2	1049.47	1049.47	0	1.4	412	CRagged	96.58	16.8	16.8	0.39	110	>tr|O77310|O77310_PLAF7 Cytoadherence linked asexual protein 3.1 OS=Plasmodium falciparum (isolate 3D7) GN=RhopH1(3.1) PE=4 SV=2	4019	P1DS20190823_WW_2019078_PSACF18_190828212212.4008.4008.2	controllerType=0 controllerNumber=1 scan=4008	24.1968
01081:2	3	K.EC[+57.021]IIYHTN.Q		C[+57]	525.241	2	1049.47	1049.47	0	2	412	CRagged	247.91	70.2	70.2	1.91	110	>tr|O77310|O77310_PLAF7 Cytoadherence linked asexual protein 3.1 OS=Plasmodium falciparum (isolate 3D7) GN=RhopH1(3.1) PE=4 SV=2	4019	P1DS20190823_WW_2019078_PSACF18_190828212212.3998.3998.2	controllerType=0 controllerNumber=1 scan=3998	24.1575
02596:2	3	K.EC[+57.021]IIYHTNQF.K		C[+57]	662.805	2	1324.6	1324.6	0	2.4	412	CRagged	139.48	48.21	48.21	0.89	110	>tr|O77310|O77310_PLAF7 Cytoadherence linked asexual protein 3.1 OS=Plasmodium falciparum (isolate 3D7) GN=RhopH1(3.1) PE=4 SV=2	4019	P1DS20190823_WW_2019078_PSACF18_190828212212.5514.5514.2	controllerType=0 controllerNumber=1 scan=5514	29.5165
01162:3	3	K.EC[+57.021]IIYHTNQFK.K		C[+57]	484.904	3	1452.7	1452.69	0	1.7	412	Specific	592.15	484.58	484.58	11.06	110	>tr|O77310|O77310_PLAF7 Cytoadherence linked asexual protein 3.1 OS=Plasmodium falciparum (isolate 3D7) GN=RhopH1(3.1) PE=4 SV=2	4019	P1DS20190823_WW_2019078_PSACF18_190828212212.4113.4113.3	controllerType=0 controllerNumber=1 scan=4113	24.6831
01160:2	3	K.EC[+57.021]IIYHTNQFK.K		C[+57]	726.852	2	1452.7	1452.69	0	2.5	412	Specific	760.31	575.73	575.73	14.51	110	>tr|O77310|O77310_PLAF7 Cytoadherence linked asexual protein 3.1 OS=Plasmodium falciparum (isolate 3D7) GN=RhopH1(3.1) PE=4 SV=2	4019	P1DS20190823_WW_2019078_PSACF18_190828212212.4111.4111.2	controllerType=0 controllerNumber=1 scan=4111	24.6782
01104:2	3	K.EANEENTFPEQEEPNR.Q			966.917	2	1932.83	1932.82	0	2.9	424	Specific	458.07	458.07	458.07	10.03	110	>tr|O77310|O77310_PLAF7 Cytoadherence linked asexual protein 3.1 OS=Plasmodium falciparum (isolate 3D7) GN=RhopH1(3.1) PE=4 SV=2	4019	P1DS20190823_WW_2019078_PSACF18_190828212212.4029.4029.2	controllerType=0 controllerNumber=1 scan=4029	24.2999
01130:2	3	K.EANEENTFPEQEEPNR.Q			966.917	2	1932.83	1932.82	0	3.6	424	Specific	615.98	615.98	615.98	12.42	110	>tr|O77310|O77310_PLAF7 Cytoadherence linked asexual protein 3.1 OS=Plasmodium falciparum (isolate 3D7) GN=RhopH1(3.1) PE=4 SV=2	4019	P1DS20190823_WW_2019078_PSACF18_190828212212.4066.4066.2	controllerType=0 controllerNumber=1 scan=4066	24.4809
00301:2	3	R.YSSYGVK.K			402.202	2	803.397	803.393	0	4.1	457	Specific	244.33	56.52	56.52	2.16	110	>tr|O77310|O77310_PLAF7 Cytoadherence linked asexual protein 3.1 OS=Plasmodium falciparum (isolate 3D7) GN=RhopH1(3.1) PE=4 SV=2	4019	P1DS20190823_WW_2019078_PSACF18_190828212212.3055.3055.2	controllerType=0 controllerNumber=1 scan=3055	20.2858
07962:3	3	K.TLYVHLLNLTGLLNYDTR.A			707.055	3	2119.15	2119.15	0	-1.8	465	Specific	220.79	220.79	220.79	3.38	110	>tr|O77310|O77310_PLAF7 Cytoadherence linked asexual protein 3.1 OS=Plasmodium falciparum (isolate 3D7) GN=RhopH1(3.1) PE=4 SV=2	4019	P1DS20190823_WW_2019078_PSACF18_190828212212.10005.10005.2	controllerType=0 controllerNumber=1 scan=10005	42.6316
08669:3	3	R.AYVTSLYLPGYYNAVEMSFTEEK.E			892.428	3	2675.27	2675.26	0	4.4	483	Specific	728.6	728.6	728.6	14.17	110	>tr|O77310|O77310_PLAF7 Cytoadherence linked asexual protein 3.1 OS=Plasmodium falciparum (isolate 3D7) GN=RhopH1(3.1) PE=4 SV=2	4019	P1DS20190823_WW_2019078_PSACF18_190828212212.10567.10567.3	controllerType=0 controllerNumber=1 scan=10567	44.1982
08688:2	3	R.AYVTSLYLPGYYNAVEMSFTEEK.E			1338.14	2	2675.26	2675.26	0	2.3	483	Specific	757.3	635.66	635.66	15.52	110	>tr|O77310|O77310_PLAF7 Cytoadherence linked asexual protein 3.1 OS=Plasmodium falciparum (isolate 3D7) GN=RhopH1(3.1) PE=4 SV=2	4019	P1DS20190823_WW_2019078_PSACF18_190828212212.10581.10581.2	controllerType=0 controllerNumber=1 scan=10581	44.2361
06799:2	3	K.LFESLIQC[+57.021]IEK.C		C[+57]	690.367	2	1379.73	1379.72	0	2.1	510	Specific	665.28	365.14	365.14	11.99	110	>tr|O77310|O77310_PLAF7 Cytoadherence linked asexual protein 3.1 OS=Plasmodium falciparum (isolate 3D7) GN=RhopH1(3.1) PE=4 SV=2	4019	P1DS20190823_WW_2019078_PSACF18_190828212212.9093.9093.2	controllerType=0 controllerNumber=1 scan=9093	40.0785
03100:2	3	K.DSNLLNNITK.C			566.305	2	1131.6	1131.6	0	1.7	532	Specific	523.72	158.82	158.82	7.79	110	>tr|O77310|O77310_PLAF7 Cytoadherence linked asexual protein 3.1 OS=Plasmodium falciparum (isolate 3D7) GN=RhopH1(3.1) PE=4 SV=2	4019	P1DS20190823_WW_2019078_PSACF18_190828212212.6009.6009.2	controllerType=0 controllerNumber=1 scan=6009	31.2752
02966:2	3	K.FDEVPSMLQK.F			597.299	2	1193.59	1193.59	0	2.8	556	Specific	615.19	372.96	372.96	10.78	110	>tr|O77310|O77310_PLAF7 Cytoadherence linked asexual protein 3.1 OS=Plasmodium falciparum (isolate 3D7) GN=RhopH1(3.1) PE=4 SV=2	4019	P1DS20190823_WW_2019078_PSACF18_190828212212.5884.5884.2	controllerType=0 controllerNumber=1 scan=5884	30.8383
02971:2	3	K.FYVYLTK.G			467.258	2	933.509	933.508	0	1.4	566	Specific	356.15	115.87	115.87	4.33	110	>tr|O77310|O77310_PLAF7 Cytoadherence linked asexual protein 3.1 OS=Plasmodium falciparum (isolate 3D7) GN=RhopH1(3.1) PE=4 SV=2	4019	P1DS20190823_WW_2019078_PSACF18_190828212212.5888.5888.2	controllerType=0 controllerNumber=1 scan=5888	30.8536
02928:2	3	K.FYVYLTK.G			467.258	2	933.509	933.508	0	1.1	566	Specific	393.65	113.2	113.2	4.73	110	>tr|O77310|O77310_PLAF7 Cytoadherence linked asexual protein 3.1 OS=Plasmodium falciparum (isolate 3D7) GN=RhopH1(3.1) PE=4 SV=2	4019	P1DS20190823_WW_2019078_PSACF18_190828212212.5840.5840.2	controllerType=0 controllerNumber=1 scan=5840	30.6713
07791:2	3	Y.TFLFLFR.L			472.274	2	943.54	943.54	0	-0.1	604	NRagged	281.03	105.99	105.99	3.89	110	>tr|O77310|O77310_PLAF7 Cytoadherence linked asexual protein 3.1 OS=Plasmodium falciparum (isolate 3D7) GN=RhopH1(3.1) PE=4 SV=2	4019	P1DS20190823_WW_2019078_PSACF18_190828212212.9874.9874.2	controllerType=0 controllerNumber=1 scan=9874	42.2683
03552:2	3	K.NVAEAMYLNIK.D			633.331	2	1265.65	1265.66	0	-1	621	Specific	472.29	243.38	243.38	8.04	110	>tr|O77310|O77310_PLAF7 Cytoadherence linked asexual protein 3.1 OS=Plasmodium falciparum (isolate 3D7) GN=RhopH1(3.1) PE=4 SV=2	4019	P1DS20190823_WW_2019078_PSACF18_190828212212.6410.6410.2	controllerType=0 controllerNumber=1 scan=6410	32.5535
03800:2	3	K.NVAEAMYLNIKDEDTFNK.T			1058.01	2	2115.01	2115.01	0	0.1	621	Specific	698.34	602.67	602.67	11.97	110	>tr|O77310|O77310_PLAF7 Cytoadherence linked asexual protein 3.1 OS=Plasmodium falciparum (isolate 3D7) GN=RhopH1(3.1) PE=4 SV=2	4019	P1DS20190823_WW_2019078_PSACF18_190828212212.6632.6632.2	controllerType=0 controllerNumber=1 scan=6632	33.1651
03790:3	3	K.NVAEAMYLNIKDEDTFNK.T			705.673	3	2115	2115.01	0	-0.9	621	Specific	706.07	641.84	641.84	13.33	110	>tr|O77310|O77310_PLAF7 Cytoadherence linked asexual protein 3.1 OS=Plasmodium falciparum (isolate 3D7) GN=RhopH1(3.1) PE=4 SV=2	4019	P1DS20190823_WW_2019078_PSACF18_190828212212.6622.6622.3	controllerType=0 controllerNumber=1 scan=6622	33.1374
01589:3	3	M.YLNIKDEDTFNK.T			500.583	3	1499.73	1499.74	0	-2.7	627	NRagged	212.16	84.95	84.95	0.3	110	>tr|O77310|O77310_PLAF7 Cytoadherence linked asexual protein 3.1 OS=Plasmodium falciparum (isolate 3D7) GN=RhopH1(3.1) PE=4 SV=2	4019	P1DS20190823_WW_2019078_PSACF18_190828212212.4525.4525.3	controllerType=0 controllerNumber=1 scan=4525	26.0527
00186:2	3	N.IKDEDTFNK.T			555.28	2	1109.55	1109.55	0	5.4	630	NRagged	220.62	115.3	115.3	0.97	110	>tr|O77310|O77310_PLAF7 Cytoadherence linked asexual protein 3.1 OS=Plasmodium falciparum (isolate 3D7) GN=RhopH1(3.1) PE=4 SV=2	4019	P1DS20190823_WW_2019078_PSACF18_190828212212.2840.2840.2	controllerType=0 controllerNumber=1 scan=2840	19.1942
04618:2	3	K.TVVTNYWYPSPIK.K			784.411	2	1567.82	1567.82	0	-0.2	639	Specific	552.38	382.01	382.01	9.84	110	>tr|O77310|O77310_PLAF7 Cytoadherence linked asexual protein 3.1 OS=Plasmodium falciparum (isolate 3D7) GN=RhopH1(3.1) PE=4 SV=2	4019	P1DS20190823_WW_2019078_PSACF18_190828212212.7310.7310.2	controllerType=0 controllerNumber=1 scan=7310	35.0834
04540:2	3	K.TVVTNYWYPSPIK.K			784.413	2	1567.82	1567.82	0	1.4	639	Specific	597.31	375.61	375.61	10.04	110	>tr|O77310|O77310_PLAF7 Cytoadherence linked asexual protein 3.1 OS=Plasmodium falciparum (isolate 3D7) GN=RhopH1(3.1) PE=4 SV=2	4019	P1DS20190823_WW_2019078_PSACF18_190828212212.7247.7247.2	controllerType=0 controllerNumber=1 scan=7247	34.9059
02412:2	3	K.YYTLYVR.K			489.258	2	977.509	977.509	0	0.1	653	Specific	329.36	140.79	140.79	4.95	110	>tr|O77310|O77310_PLAF7 Cytoadherence linked asexual protein 3.1 OS=Plasmodium falciparum (isolate 3D7) GN=RhopH1(3.1) PE=4 SV=2	4019	P1DS20190823_WW_2019078_PSACF18_190828212212.5342.5342.2	controllerType=0 controllerNumber=1 scan=5342	28.908
01482:2	3	R.KHIPNNLVDELEK.L			774.922	2	1548.84	1548.84	0	-0.5	660	Specific	381.97	166.73	166.73	6.85	110	>tr|O77310|O77310_PLAF7 Cytoadherence linked asexual protein 3.1 OS=Plasmodium falciparum (isolate 3D7) GN=RhopH1(3.1) PE=4 SV=2	4019	P1DS20190823_WW_2019078_PSACF18_190828212212.4426.4426.2	controllerType=0 controllerNumber=1 scan=4426	25.7585
02507:3	3	K.HIPNNLVDELEK.L			474.253	3	1420.74	1420.74	0	0.4	661	Specific	401.18	304.03	304.03	8.13	110	>tr|O77310|O77310_PLAF7 Cytoadherence linked asexual protein 3.1 OS=Plasmodium falciparum (isolate 3D7) GN=RhopH1(3.1) PE=4 SV=2	4019	P1DS20190823_WW_2019078_PSACF18_190828212212.5433.5433.3	controllerType=0 controllerNumber=1 scan=5433	29.2238
02553:2	3	K.HIPNNLVDELEK.L			710.877	2	1420.75	1420.74	0	2.4	661	Specific	434.8	173.95	173.95	7.26	110	>tr|O77310|O77310_PLAF7 Cytoadherence linked asexual protein 3.1 OS=Plasmodium falciparum (isolate 3D7) GN=RhopH1(3.1) PE=4 SV=2	4019	P1DS20190823_WW_2019078_PSACF18_190828212212.5475.5475.2	controllerType=0 controllerNumber=1 scan=5475	29.3731
02855:2	3	N.NLVDELEK.L			480.257	2	959.507	959.504	0	2.4	665	NRagged	243.65	24.57	24.57	1.27	110	>tr|O77310|O77310_PLAF7 Cytoadherence linked asexual protein 3.1 OS=Plasmodium falciparum (isolate 3D7) GN=RhopH1(3.1) PE=4 SV=2	4019	P1DS20190823_WW_2019078_PSACF18_190828212212.5769.5769.2	controllerType=0 controllerNumber=1 scan=5769	30.4158
04452:2	3	K.SLTFLVHVN.S			515.29	2	1029.57	1029.57	0	0.4	685	CRagged	396.28	181.41	181.41	7.24	110	>tr|O77310|O77310_PLAF7 Cytoadherence linked asexual protein 3.1 OS=Plasmodium falciparum (isolate 3D7) GN=RhopH1(3.1) PE=4 SV=2	4019	P1DS20190823_WW_2019078_PSACF18_190828212212.7170.7170.2	controllerType=0 controllerNumber=1 scan=7170	34.6896
08901:3	3	N.SFLQLDFFHQLNEPPLGLPR.S			790.084	3	2368.24	2368.24	0	-2.8	694	NRagged	382.42	382.42	382.42	8.93	110	>tr|O77310|O77310_PLAF7 Cytoadherence linked asexual protein 3.1 OS=Plasmodium falciparum (isolate 3D7) GN=RhopH1(3.1) PE=4 SV=2	4019	P1DS20190823_WW_2019078_PSACF18_190828212212.10755.10755.3	controllerType=0 controllerNumber=1 scan=10755	44.7171
03223:3	3	R.SYPLSLVLEHK.F			429.243	3	1285.71	1285.71	0	-1	714	Specific	389.22	238.23	238.23	7.69	110	>tr|O77310|O77310_PLAF7 Cytoadherence linked asexual protein 3.1 OS=Plasmodium falciparum (isolate 3D7) GN=RhopH1(3.1) PE=4 SV=2	4019	P1DS20190823_WW_2019078_PSACF18_190828212212.6121.6121.3	controllerType=0 controllerNumber=1 scan=6121	31.6365
03300:3	3	R.SYPLSLVLEHK.F			429.243	3	1285.72	1285.71	0	0.6	714	Specific	500.32	404.1	404.1	9.85	110	>tr|O77310|O77310_PLAF7 Cytoadherence linked asexual protein 3.1 OS=Plasmodium falciparum (isolate 3D7) GN=RhopH1(3.1) PE=4 SV=2	4019	P1DS20190823_WW_2019078_PSACF18_190828212212.6184.6184.3	controllerType=0 controllerNumber=1 scan=6184	31.8307
03212:2	3	R.SYPLSLVLEHK.F			643.36	2	1285.71	1285.71	0	-2.2	714	Specific	531.19	393.39	393.39	9.23	110	>tr|O77310|O77310_PLAF7 Cytoadherence linked asexual protein 3.1 OS=Plasmodium falciparum (isolate 3D7) GN=RhopH1(3.1) PE=4 SV=2	4019	P1DS20190823_WW_2019078_PSACF18_190828212212.6113.6113.2	controllerType=0 controllerNumber=1 scan=6113	31.6138
03287:2	3	R.SYPLSLVLEHK.F			643.362	2	1285.72	1285.71	0	0.7	714	Specific	577.17	439	439	9.61	110	>tr|O77310|O77310_PLAF7 Cytoadherence linked asexual protein 3.1 OS=Plasmodium falciparum (isolate 3D7) GN=RhopH1(3.1) PE=4 SV=2	4019	P1DS20190823_WW_2019078_PSACF18_190828212212.6172.6172.2	controllerType=0 controllerNumber=1 scan=6172	31.7925
04159:2	3	K.FKEWMNSSPAGF.Y			700.819	2	1400.63	1400.63	0	0.9	725	CRagged	176.32	152.18	152.18	1.3	110	>tr|O77310|O77310_PLAF7 Cytoadherence linked asexual protein 3.1 OS=Plasmodium falciparum (isolate 3D7) GN=RhopH1(3.1) PE=4 SV=2	4019	P1DS20190823_WW_2019078_PSACF18_190828212212.6930.6930.2	controllerType=0 controllerNumber=1 scan=6930	34.0065
06264:2	3	K.EWMNSSPAGF.Y			563.237	2	1125.47	1125.47	0	0	727	CRagged	174.12	109.35	109.35	1.3	110	>tr|O77310|O77310_PLAF7 Cytoadherence linked asexual protein 3.1 OS=Plasmodium falciparum (isolate 3D7) GN=RhopH1(3.1) PE=4 SV=2	4019	P1DS20190823_WW_2019078_PSACF18_190828212212.8658.8658.2	controllerType=0 controllerNumber=1 scan=8658	38.8634
09860:3	3	K.EWMNSSPAGFYFSNYQNPY.I			767.994	3	2301.97	2301.95	0	5.7	727	CRagged	58.27	58.27	58.27	1.51	110	>tr|O77310|O77310_PLAF7 Cytoadherence linked asexual protein 3.1 OS=Plasmodium falciparum (isolate 3D7) GN=RhopH1(3.1) PE=4 SV=2	4019	P1DS20190823_WW_2019078_PSACF18_190828212212.11556.11556.3	controllerType=0 controllerNumber=1 scan=11556	46.9507
09845:2	3	K.EWMNSSPAGFYFSNYQNPY.I			1151.49	2	2301.97	2301.95	0	5.9	727	CRagged	221.09	221.09	221.09	4.09	110	>tr|O77310|O77310_PLAF7 Cytoadherence linked asexual protein 3.1 OS=Plasmodium falciparum (isolate 3D7) GN=RhopH1(3.1) PE=4 SV=2	4019	P1DS20190823_WW_2019078_PSACF18_190828212212.11545.11545.2	controllerType=0 controllerNumber=1 scan=11545	46.9188
00276:2	3	K.MNQWNK.V			410.694	2	820.38	820.377	0	3.9	764	Specific	298.54	146.58	146.58	3.76	110	>tr|O77310|O77310_PLAF7 Cytoadherence linked asexual protein 3.1 OS=Plasmodium falciparum (isolate 3D7) GN=RhopH1(3.1) PE=4 SV=2	4019	P1DS20190823_WW_2019078_PSACF18_190828212212.2972.2972.2	controllerType=0 controllerNumber=1 scan=2972	19.7996
07789:2	3	K.SLIEC[+57.021]AYDMYFEQR.H		C[+57]	912.902	2	1824.8	1824.79	0	1.6	773	Specific	734.88	598.36	598.36	14.08	110	>tr|O77310|O77310_PLAF7 Cytoadherence linked asexual protein 3.1 OS=Plasmodium falciparum (isolate 3D7) GN=RhopH1(3.1) PE=4 SV=2	4019	P1DS20190823_WW_2019078_PSACF18_190828212212.9873.9873.2	controllerType=0 controllerNumber=1 scan=9873	42.2658
01632:2	3	K.YHNIYNIN.N			525.755	2	1050.5	1050.5	0	1.9	794	CRagged	192.11	80.23	80.23	1.85	110	>tr|O77310|O77310_PLAF7 Cytoadherence linked asexual protein 3.1 OS=Plasmodium falciparum (isolate 3D7) GN=RhopH1(3.1) PE=4 SV=2	4019	P1DS20190823_WW_2019078_PSACF18_190828212212.4571.4571.2	controllerType=0 controllerNumber=1 scan=4571	26.2047
00633:3	3	K.YHNIYNINNK.L			431.553	3	1292.64	1292.64	0	3.9	794	Specific	207.44	170.88	170.88	3.78	110	>tr|O77310|O77310_PLAF7 Cytoadherence linked asexual protein 3.1 OS=Plasmodium falciparum (isolate 3D7) GN=RhopH1(3.1) PE=4 SV=2	4019	P1DS20190823_WW_2019078_PSACF18_190828212212.3503.3503.3	controllerType=0 controllerNumber=1 scan=3503	22.22
00619:2	3	K.YHNIYNINNK.L			646.825	2	1292.64	1292.64	0	4.2	794	Specific	253.65	60.16	60.16	2.77	110	>tr|O77310|O77310_PLAF7 Cytoadherence linked asexual protein 3.1 OS=Plasmodium falciparum (isolate 3D7) GN=RhopH1(3.1) PE=4 SV=2	4019	P1DS20190823_WW_2019078_PSACF18_190828212212.3481.3481.2	controllerType=0 controllerNumber=1 scan=3481	22.1188
00626:3	3	K.YHNIYNINNK.L			431.552	3	1292.64	1292.64	0	1.9	794	Specific	383.59	179.3	179.3	5.81	110	>tr|O77310|O77310_PLAF7 Cytoadherence linked asexual protein 3.1 OS=Plasmodium falciparum (isolate 3D7) GN=RhopH1(3.1) PE=4 SV=2	4019	P1DS20190823_WW_2019078_PSACF18_190828212212.3493.3493.3	controllerType=0 controllerNumber=1 scan=3493	22.1765
00623:2	3	K.YHNIYNINNK.L			646.825	2	1292.64	1292.64	0	3.5	794	Specific	591.1	286.8	286.8	8.77	110	>tr|O77310|O77310_PLAF7 Cytoadherence linked asexual protein 3.1 OS=Plasmodium falciparum (isolate 3D7) GN=RhopH1(3.1) PE=4 SV=2	4019	P1DS20190823_WW_2019078_PSACF18_190828212212.3486.3486.2	controllerType=0 controllerNumber=1 scan=3486	22.1411
01959:2	3	R.DSIDLYK.N			427.219	2	853.431	853.43	0	1	809	Specific	231.43	58.86	58.86	2.78	110	>tr|O77310|O77310_PLAF7 Cytoadherence linked asexual protein 3.1 OS=Plasmodium falciparum (isolate 3D7) GN=RhopH1(3.1) PE=4 SV=2	4019	P1DS20190823_WW_2019078_PSACF18_190828212212.4912.4912.2	controllerType=0 controllerNumber=1 scan=4912	27.4595
10981:2	3	K.NNFDDVLFFADIF.N			788.872	2	1576.74	1576.73	0	2.9	816	CRagged	204.55	179.16	179.16	2.7	110	>tr|O77310|O77310_PLAF7 Cytoadherence linked asexual protein 3.1 OS=Plasmodium falciparum (isolate 3D7) GN=RhopH1(3.1) PE=4 SV=2	4019	P1DS20190823_WW_2019078_PSACF18_190828212212.12548.12548.2	controllerType=0 controllerNumber=1 scan=12548	49.9534
10855:3	3	K.NNFDDVLFFADIFNMR.K			659.982	3	1977.93	1977.92	0	7.6	816	Specific	538.98	538.98	538.98	9.54	110	>tr|O77310|O77310_PLAF7 Cytoadherence linked asexual protein 3.1 OS=Plasmodium falciparum (isolate 3D7) GN=RhopH1(3.1) PE=4 SV=2	4019	P1DS20190823_WW_2019078_PSACF18_190828212212.12436.12436.3	controllerType=0 controllerNumber=1 scan=12436	49.6375
10849:2	3	K.NNFDDVLFFADIFNMR.K			989.471	2	1977.93	1977.92	0	8.8	816	Specific	647.55	592.68	592.68	11.64	110	>tr|O77310|O77310_PLAF7 Cytoadherence linked asexual protein 3.1 OS=Plasmodium falciparum (isolate 3D7) GN=RhopH1(3.1) PE=4 SV=2	4019	P1DS20190823_WW_2019078_PSACF18_190828212212.12432.12432.2	controllerType=0 controllerNumber=1 scan=12432	49.6276
10791:2	3	K.NNFDDVLFFADIFNM[+15.995]R.K		M[+16]	997.467	2	1993.93	1993.91	0	7.5	816	Specific	440.39	404.79	404.79	9.08	110	>tr|O77310|O77310_PLAF7 Cytoadherence linked asexual protein 3.1 OS=Plasmodium falciparum (isolate 3D7) GN=RhopH1(3.1) PE=4 SV=2	4019	P1DS20190823_WW_2019078_PSACF18_190828212212.12378.12378.2	controllerType=0 controllerNumber=1 scan=12378	49.4708
00620:2	3	R.KYMTATPVYK.K			601.32	2	1201.63	1201.63	0	3.6	832	Specific	488.03	184.39	184.39	5.72	110	>tr|O77310|O77310_PLAF7 Cytoadherence linked asexual protein 3.1 OS=Plasmodium falciparum (isolate 3D7) GN=RhopH1(3.1) PE=4 SV=2	4019	P1DS20190823_WW_2019078_PSACF18_190828212212.3482.3482.2	controllerType=0 controllerNumber=1 scan=3482	22.1213
01223:2	3	K.YMTATPVYK.K			537.272	2	1073.54	1073.53	0	2.2	833	Specific	434.69	144.94	144.94	5.77	110	>tr|O77310|O77310_PLAF7 Cytoadherence linked asexual protein 3.1 OS=Plasmodium falciparum (isolate 3D7) GN=RhopH1(3.1) PE=4 SV=2	4019	P1DS20190823_WW_2019078_PSACF18_190828212212.4170.4170.2	controllerType=0 controllerNumber=1 scan=4170	24.8949
00124:2	3	R.VYHTLH.S			385.205	2	769.402	769.399	0	4.1	847	CRagged	388.78	155.64	155.64	4.01	110	>tr|O77310|O77310_PLAF7 Cytoadherence linked asexual protein 3.1 OS=Plasmodium falciparum (isolate 3D7) GN=RhopH1(3.1) PE=4 SV=2	4019	P1DS20190823_WW_2019078_PSACF18_190828212212.2684.2684.2	controllerType=0 controllerNumber=1 scan=2684	18.3421
01919:2	3	H.SITGNSVNFYK.Y			615.313	2	1229.62	1229.62	0	2.9	853	NRagged	382.62	174.57	174.57	7.06	110	>tr|O77310|O77310_PLAF7 Cytoadherence linked asexual protein 3.1 OS=Plasmodium falciparum (isolate 3D7) GN=RhopH1(3.1) PE=4 SV=2	4019	P1DS20190823_WW_2019078_PSACF18_190828212212.4875.4875.2	controllerType=0 controllerNumber=1 scan=4875	27.3358
03673:2	3	K.YGIIYGFK.V			480.761	2	960.516	960.519	0	-3.4	864	Specific	463.12	202.35	202.35	5.51	110	>tr|O77310|O77310_PLAF7 Cytoadherence linked asexual protein 3.1 OS=Plasmodium falciparum (isolate 3D7) GN=RhopH1(3.1) PE=4 SV=2	4019	P1DS20190823_WW_2019078_PSACF18_190828212212.6520.6520.2	controllerType=0 controllerNumber=1 scan=6520	32.8566
10971:3	3	K.EVVDELYSIYNFNTDIFTDTSFLQTVY.L			1079.52	3	3236.54	3236.52	0	5.2	879	CRagged	212.86	212.86	212.86	6.33	110	>tr|O77310|O77310_PLAF7 Cytoadherence linked asexual protein 3.1 OS=Plasmodium falciparum (isolate 3D7) GN=RhopH1(3.1) PE=4 SV=2	4019	P1DS20190823_WW_2019078_PSACF18_190828212212.12538.12538.3	controllerType=0 controllerNumber=1 scan=12538	49.9248
00144:2	3	R.RIEETYR.T			483.756	2	966.505	966.5	0	5.3	910	Specific	495.91	231.89	231.89	4.37	110	>tr|O77310|O77310_PLAF7 Cytoadherence linked asexual protein 3.1 OS=Plasmodium falciparum (isolate 3D7) GN=RhopH1(3.1) PE=4 SV=2	4019	P1DS20190823_WW_2019078_PSACF18_190828212212.2755.2755.2	controllerType=0 controllerNumber=1 scan=2755	18.7598
06567:3	3	K.ISVNNVFFMNVANNYSK.L			654.326	3	1960.96	1960.96	0	2	924	Specific	496.46	350.41	350.41	8.91	110	>tr|O77310|O77310_PLAF7 Cytoadherence linked asexual protein 3.1 OS=Plasmodium falciparum (isolate 3D7) GN=RhopH1(3.1) PE=4 SV=2	4019	P1DS20190823_WW_2019078_PSACF18_190828212212.8906.8906.3	controllerType=0 controllerNumber=1 scan=8906	39.5506
06554:2	3	K.ISVNNVFFMNVANNYSK.L			980.985	2	1960.96	1960.96	0	1.9	924	Specific	619.54	500.42	500.42	12.41	110	>tr|O77310|O77310_PLAF7 Cytoadherence linked asexual protein 3.1 OS=Plasmodium falciparum (isolate 3D7) GN=RhopH1(3.1) PE=4 SV=2	4019	P1DS20190823_WW_2019078_PSACF18_190828212212.8895.8895.2	controllerType=0 controllerNumber=1 scan=8895	39.5199
00612:3	3	R.EIEIHNSMASR.Y			429.544	3	1286.62	1286.62	0	1.6	947	Specific	379.72	348.66	348.66	6.75	110	>tr|O77310|O77310_PLAF7 Cytoadherence linked asexual protein 3.1 OS=Plasmodium falciparum (isolate 3D7) GN=RhopH1(3.1) PE=4 SV=2	4019	P1DS20190823_WW_2019078_PSACF18_190828212212.3474.3474.3	controllerType=0 controllerNumber=1 scan=3474	22.088
00609:2	3	R.EIEIHNSMASR.Y			643.813	2	1286.62	1286.62	0	2.1	947	Specific	691.78	327.02	327.02	9.7	110	>tr|O77310|O77310_PLAF7 Cytoadherence linked asexual protein 3.1 OS=Plasmodium falciparum (isolate 3D7) GN=RhopH1(3.1) PE=4 SV=2	4019	P1DS20190823_WW_2019078_PSACF18_190828212212.3472.3472.2	controllerType=0 controllerNumber=1 scan=3472	22.0831
06592:3	3	F.QMLFSTMLSNNVDNLDK.A			657.318	3	1969.94	1969.94	0	2.3	968	NRagged	110.74	110.74	110.74	2.94	110	>tr|O77310|O77310_PLAF7 Cytoadherence linked asexual protein 3.1 OS=Plasmodium falciparum (isolate 3D7) GN=RhopH1(3.1) PE=4 SV=2	4019	P1DS20190823_WW_2019078_PSACF18_190828212212.8926.8926.3	controllerType=0 controllerNumber=1 scan=8926	39.6076
06620:2	3	F.QMLFSTMLSNNVDNLDK.A			985.475	2	1969.94	1969.94	0	3.6	968	NRagged	288.31	269.22	269.22	6.8	110	>tr|O77310|O77310_PLAF7 Cytoadherence linked asexual protein 3.1 OS=Plasmodium falciparum (isolate 3D7) GN=RhopH1(3.1) PE=4 SV=2	4019	P1DS20190823_WW_2019078_PSACF18_190828212212.8945.8945.2	controllerType=0 controllerNumber=1 scan=8945	39.658
01892:2	3	F.STMLSNNVDNLDK.A			725.848	2	1450.69	1450.68	0	3	972	NRagged	530.17	400.38	400.38	9.21	110	>tr|O77310|O77310_PLAF7 Cytoadherence linked asexual protein 3.1 OS=Plasmodium falciparum (isolate 3D7) GN=RhopH1(3.1) PE=4 SV=2	4019	P1DS20190823_WW_2019078_PSACF18_190828212212.4844.4844.2	controllerType=0 controllerNumber=1 scan=4844	27.2134
00638:2	3	M.LSNNVDNLDK.A			566.288	2	1131.57	1131.56	0	3.2	975	NRagged	333.82	55.02	55.02	3.64	110	>tr|O77310|O77310_PLAF7 Cytoadherence linked asexual protein 3.1 OS=Plasmodium falciparum (isolate 3D7) GN=RhopH1(3.1) PE=4 SV=2	4019	P1DS20190823_WW_2019078_PSACF18_190828212212.3514.3514.2	controllerType=0 controllerNumber=1 scan=3514	22.2795
08008:3	3	F.AYVYNGSIMDSVTNSLLPPYAK.K			801.735	3	2403.19	2403.19	0	0.7	1005	NRagged	143.26	143.26	143.26	5.43	110	>tr|O77310|O77310_PLAF7 Cytoadherence linked asexual protein 3.1 OS=Plasmodium falciparum (isolate 3D7) GN=RhopH1(3.1) PE=4 SV=2	4019	P1DS20190823_WW_2019078_PSACF18_190828212212.10043.10043.3	controllerType=0 controllerNumber=1 scan=10043	42.7355
00163:2	3	K.KPITQLK.Y			414.273	2	827.539	827.535	0	5.3	1027	Specific	350.23	30.91	30.91	4.32	110	>tr|O77310|O77310_PLAF7 Cytoadherence linked asexual protein 3.1 OS=Plasmodium falciparum (isolate 3D7) GN=RhopH1(3.1) PE=4 SV=2	4019	P1DS20190823_WW_2019078_PSACF18_190828212212.2804.2804.2	controllerType=0 controllerNumber=1 scan=2804	19.027
09696:2	3	K.TFVFSNYF.M			512.749	2	1024.49	1024.48	0	13.6	1037	CRagged	168.46	78.71	78.71	0.36	110	>tr|O77310|O77310_PLAF7 Cytoadherence linked asexual protein 3.1 OS=Plasmodium falciparum (isolate 3D7) GN=RhopH1(3.1) PE=4 SV=2	4019	P1DS20190823_WW_2019078_PSACF18_190828212212.11422.11422.2	controllerType=0 controllerNumber=1 scan=11422	46.5698
07928:2	3	K.TFVFSNYFMLASK.M			777.889	2	1554.77	1554.77	0	3	1037	Specific	213.09	130.43	130.43	2.7	110	>tr|O77310|O77310_PLAF7 Cytoadherence linked asexual protein 3.1 OS=Plasmodium falciparum (isolate 3D7) GN=RhopH1(3.1) PE=4 SV=2	4019	P1DS20190823_WW_2019078_PSACF18_190828212212.9982.9982.2	controllerType=0 controllerNumber=1 scan=9982	42.5678
07834:2	3	K.TFVFSNYFMLASK.M			777.888	2	1554.77	1554.77	0	1.6	1037	Specific	471.74	349.08	349.08	8.55	110	>tr|O77310|O77310_PLAF7 Cytoadherence linked asexual protein 3.1 OS=Plasmodium falciparum (isolate 3D7) GN=RhopH1(3.1) PE=4 SV=2	4019	P1DS20190823_WW_2019078_PSACF18_190828212212.9908.9908.2	controllerType=0 controllerNumber=1 scan=9908	42.3618
02882:2	3	K.MYDMLNYK.N			539.242	2	1077.48	1077.47	0	2	1050	Specific	437.61	132.55	132.55	5.24	110	>tr|O77310|O77310_PLAF7 Cytoadherence linked asexual protein 3.1 OS=Plasmodium falciparum (isolate 3D7) GN=RhopH1(3.1) PE=4 SV=2	4019	P1DS20190823_WW_2019078_PSACF18_190828212212.5797.5797.2	controllerType=0 controllerNumber=1 scan=5797	30.5166
08023:2	3	K.NLSLLC[+57.021]EYQAVASAN.F		C[+57]	826.9	2	1652.79	1652.79	0	-1.2	1058	CRagged	59.69	22.37	22.37	0.75	110	>tr|O77310|O77310_PLAF7 Cytoadherence linked asexual protein 3.1 OS=Plasmodium falciparum (isolate 3D7) GN=RhopH1(3.1) PE=4 SV=2	4019	P1DS20190823_WW_2019078_PSACF18_190828212212.10054.10054.2	controllerType=0 controllerNumber=1 scan=10054	42.7656
10477:2	3	K.NLSLLC[+57.021]EYQAVASANFY.S		C[+57]	981.973	2	1962.94	1962.93	0	5.8	1058	CRagged	411.24	336.32	336.32	8.05	110	>tr|O77310|O77310_PLAF7 Cytoadherence linked asexual protein 3.1 OS=Plasmodium falciparum (isolate 3D7) GN=RhopH1(3.1) PE=4 SV=2	4019	P1DS20190823_WW_2019078_PSACF18_190828212212.12080.12080.2	controllerType=0 controllerNumber=1 scan=12080	48.4915
00642:2	3	K.KVGQFLGR.K			452.773	2	904.539	904.536	0	2.7	1078	Specific	297.73	62.04	62.04	2.26	110	>tr|O77310|O77310_PLAF7 Cytoadherence linked asexual protein 3.1 OS=Plasmodium falciparum (isolate 3D7) GN=RhopH1(3.1) PE=4 SV=2	4019	P1DS20190823_WW_2019078_PSACF18_190828212212.3526.3526.2	controllerType=0 controllerNumber=1 scan=3526	22.347
01206:2	3	K.VGQFLGR.K			388.726	2	776.444	776.441	0	3.1	1079	Specific	394.67	237.56	237.56	7.78	110	>tr|O77310|O77310_PLAF7 Cytoadherence linked asexual protein 3.1 OS=Plasmodium falciparum (isolate 3D7) GN=RhopH1(3.1) PE=4 SV=2	4019	P1DS20190823_WW_2019078_PSACF18_190828212212.4154.4154.2	controllerType=0 controllerNumber=1 scan=4154	24.8314
03801:2	3	R.KFLPITTY.F			491.783	2	982.559	982.561	0	-1.4	1086	CRagged	208.51	132.44	132.44	2.91	110	>tr|O77310|O77310_PLAF7 Cytoadherence linked asexual protein 3.1 OS=Plasmodium falciparum (isolate 3D7) GN=RhopH1(3.1) PE=4 SV=2	4019	P1DS20190823_WW_2019078_PSACF18_190828212212.6633.6633.2	controllerType=0 controllerNumber=1 scan=6633	33.1675
06617:2	3	R.KFLPITTYF.L			565.319	2	1129.63	1129.63	0	1.5	1086	CRagged	75.23	44.44	44.44	0.53	110	>tr|O77310|O77310_PLAF7 Cytoadherence linked asexual protein 3.1 OS=Plasmodium falciparum (isolate 3D7) GN=RhopH1(3.1) PE=4 SV=2	4019	P1DS20190823_WW_2019078_PSACF18_190828212212.8943.8943.2	controllerType=0 controllerNumber=1 scan=8943	39.653
06706:2	3	K.FLPITTY.F			427.737	2	854.467	854.466	0	1.5	1087	CRagged	177.54	20.61	20.61	0.46	110	>tr|O77310|O77310_PLAF7 Cytoadherence linked asexual protein 3.1 OS=Plasmodium falciparum (isolate 3D7) GN=RhopH1(3.1) PE=4 SV=2	4019	P1DS20190823_WW_2019078_PSACF18_190828212212.9018.9018.2	controllerType=0 controllerNumber=1 scan=9018	39.8671
10322:2	3	K.FLPITTYF.L			501.273	2	1001.54	1001.53	0	4.8	1087	CRagged	146.33	6.68	6.68	0.09	110	>tr|O77310|O77310_PLAF7 Cytoadherence linked asexual protein 3.1 OS=Plasmodium falciparum (isolate 3D7) GN=RhopH1(3.1) PE=4 SV=2	4019	P1DS20190823_WW_2019078_PSACF18_190828212212.11944.11944.2	controllerType=0 controllerNumber=1 scan=11944	48.0787
03374:2	3	R.ISWTHAF.T			431.216	2	861.426	861.425	0	0.5	1099	CRagged	221.64	55.39	55.39	1.34	110	>tr|O77310|O77310_PLAF7 Cytoadherence linked asexual protein 3.1 OS=Plasmodium falciparum (isolate 3D7) GN=RhopH1(3.1) PE=4 SV=2	4019	P1DS20190823_WW_2019078_PSACF18_190828212212.6245.6245.2	controllerType=0 controllerNumber=1 scan=6245	32.0239
04036:3	3	K.SPESFFFTHGLAAEASK.Y			609.297	3	1825.88	1825.88	0	0.2	1133	Specific	528.51	528.51	528.51	10.25	110	>tr|O77310|O77310_PLAF7 Cytoadherence linked asexual protein 3.1 OS=Plasmodium falciparum (isolate 3D7) GN=RhopH1(3.1) PE=4 SV=2	4019	P1DS20190823_WW_2019078_PSACF18_190828212212.6826.6826.3	controllerType=0 controllerNumber=1 scan=6826	33.716
03951:3	3	K.SPESFFFTHGLAAEASK.Y			609.297	3	1825.88	1825.88	0	0	1133	Specific	859.82	787.1	787.1	17.41	110	>tr|O77310|O77310_PLAF7 Cytoadherence linked asexual protein 3.1 OS=Plasmodium falciparum (isolate 3D7) GN=RhopH1(3.1) PE=4 SV=2	4019	P1DS20190823_WW_2019078_PSACF18_190828212212.6761.6761.3	controllerType=0 controllerNumber=1 scan=6761	33.5289
03952:2	3	K.SPESFFFTHGLAAEASK.Y			913.441	2	1825.87	1825.88	0	-1	1133	Specific	1011.58	826.43	826.43	19.74	110	>tr|O77310|O77310_PLAF7 Cytoadherence linked asexual protein 3.1 OS=Plasmodium falciparum (isolate 3D7) GN=RhopH1(3.1) PE=4 SV=2	4019	P1DS20190823_WW_2019078_PSACF18_190828212212.6762.6762.2	controllerType=0 controllerNumber=1 scan=6762	33.5314
03136:2	3	K.SFPGGFGPAIK.E			539.29	2	1077.57	1077.57	0	1	1166	Specific	446.61	145.31	145.31	7.78	110	>tr|O77310|O77310_PLAF7 Cytoadherence linked asexual protein 3.1 OS=Plasmodium falciparum (isolate 3D7) GN=RhopH1(3.1) PE=4 SV=2	4019	P1DS20190823_WW_2019078_PSACF18_190828212212.6044.6044.2	controllerType=0 controllerNumber=1 scan=6044	31.3961
03278:2	3	K.SFPGGFGPAIK.E			539.29	2	1077.57	1077.57	0	0.6	1166	Specific	472.11	164.56	164.56	8.12	110	>tr|O77310|O77310_PLAF7 Cytoadherence linked asexual protein 3.1 OS=Plasmodium falciparum (isolate 3D7) GN=RhopH1(3.1) PE=4 SV=2	4019	P1DS20190823_WW_2019078_PSACF18_190828212212.6163.6163.2	controllerType=0 controllerNumber=1 scan=6163	31.7564
03190:2	3	K.SFPGGFGPAIK.E			539.29	2	1077.57	1077.57	0	-0.2	1166	Specific	479.56	173.85	173.85	8.12	110	>tr|O77310|O77310_PLAF7 Cytoadherence linked asexual protein 3.1 OS=Plasmodium falciparum (isolate 3D7) GN=RhopH1(3.1) PE=4 SV=2	4019	P1DS20190823_WW_2019078_PSACF18_190828212212.6097.6097.2	controllerType=0 controllerNumber=1 scan=6097	31.57
00133:3	3	K.EQTQHVQEQTYER.K			559.264	3	1675.78	1675.77	0	5.8	1177	Specific	607.12	484.28	484.28	11.72	110	>tr|O77310|O77310_PLAF7 Cytoadherence linked asexual protein 3.1 OS=Plasmodium falciparum (isolate 3D7) GN=RhopH1(3.1) PE=4 SV=2	4019	P1DS20190823_WW_2019078_PSACF18_190828212212.2736.2736.3	controllerType=0 controllerNumber=1 scan=2736	18.6641
00132:2	3	K.EQTQHVQEQTYER.K			838.393	2	1675.78	1675.77	0	6.3	1177	Specific	838.45	573.79	573.79	15.2	110	>tr|O77310|O77310_PLAF7 Cytoadherence linked asexual protein 3.1 OS=Plasmodium falciparum (isolate 3D7) GN=RhopH1(3.1) PE=4 SV=2	4019	P1DS20190823_WW_2019078_PSACF18_190828212212.2735.2735.2	controllerType=0 controllerNumber=1 scan=2735	18.6616
00250:2	3	R.KPSVHSF.N			401.218	2	801.429	801.425	0	4.6	1190	CRagged	252.57	24.2	24.2	0.47	110	>tr|O77310|O77310_PLAF7 Cytoadherence linked asexual protein 3.1 OS=Plasmodium falciparum (isolate 3D7) GN=RhopH1(3.1) PE=4 SV=2	4019	P1DS20190823_WW_2019078_PSACF18_190828212212.2936.2936.2	controllerType=0 controllerNumber=1 scan=2936	19.6431
11191:4	3	R.NFFMELVNGFMYAFC[+57.021]FFAISQMYAYFENINFYITSNFR.F		C[+57]	1190.3	4	4758.17	4757.15	1	3.4	1199	Specific	395.84	395.84	395.84	9.99	110	>tr|O77310|O77310_PLAF7 Cytoadherence linked asexual protein 3.1 OS=Plasmodium falciparum (isolate 3D7) GN=RhopH1(3.1) PE=4 SV=2	4019	P1DS20190823_WW_2019078_PSACF18_190828212212.12753.12753.4	controllerType=0 controllerNumber=1 scan=12753	50.6511
02541:3	3	K.LKEITSDLLIK.Y			424.931	3	1272.78	1272.78	0	1.4	1257	Specific	299.42	198.28	198.28	6.27	110	>tr|O77310|O77310_PLAF7 Cytoadherence linked asexual protein 3.1 OS=Plasmodium falciparum (isolate 3D7) GN=RhopH1(3.1) PE=4 SV=2	4019	P1DS20190823_WW_2019078_PSACF18_190828212212.5465.5465.3	controllerType=0 controllerNumber=1 scan=5465	29.3386
02532:2	3	K.LKEITSDLLIK.Y			636.893	2	1272.78	1272.78	0	0.8	1257	Specific	488.65	145.93	145.93	6.47	110	>tr|O77310|O77310_PLAF7 Cytoadherence linked asexual protein 3.1 OS=Plasmodium falciparum (isolate 3D7) GN=RhopH1(3.1) PE=4 SV=2	4019	P1DS20190823_WW_2019078_PSACF18_190828212212.5456.5456.2	controllerType=0 controllerNumber=1 scan=5456	29.3022
03405:2	3	K.EITSDLLIK.Y			516.304	2	1031.6	1031.6	0	2	1259	Specific	319.37	73.49	73.49	3.61	110	>tr|O77310|O77310_PLAF7 Cytoadherence linked asexual protein 3.1 OS=Plasmodium falciparum (isolate 3D7) GN=RhopH1(3.1) PE=4 SV=2	4019	P1DS20190823_WW_2019078_PSACF18_190828212212.6271.6271.2	controllerType=0 controllerNumber=1 scan=6271	32.1065
03335:2	3	K.EITSDLLIK.Y			516.304	2	1031.6	1031.6	0	1.6	1259	Specific	424.15	60.57	60.57	3.79	110	>tr|O77310|O77310_PLAF7 Cytoadherence linked asexual protein 3.1 OS=Plasmodium falciparum (isolate 3D7) GN=RhopH1(3.1) PE=4 SV=2	4019	P1DS20190823_WW_2019078_PSACF18_190828212212.6212.6212.2	controllerType=0 controllerNumber=1 scan=6212	31.9178
02499:2	3	K.KYGYLGEVIAAR.L			670.373	2	1339.74	1339.74	0	1.8	1278	Specific	520.11	242.39	242.39	7.76	110	>tr|O77310|O77310_PLAF7 Cytoadherence linked asexual protein 3.1 OS=Plasmodium falciparum (isolate 3D7) GN=RhopH1(3.1) PE=4 SV=2	4019	P1DS20190823_WW_2019078_PSACF18_190828212212.5422.5422.2	controllerType=0 controllerNumber=1 scan=5422	29.1751
03787:2	3	K.YGYLGEVIAAR.L			606.324	2	1211.64	1211.64	0	-1.2	1279	Specific	113.06	100.98	100.98	1.9	110	>tr|O77310|O77310_PLAF7 Cytoadherence linked asexual protein 3.1 OS=Plasmodium falciparum (isolate 3D7) GN=RhopH1(3.1) PE=4 SV=2	4019	P1DS20190823_WW_2019078_PSACF18_190828212212.6620.6620.4	controllerType=0 controllerNumber=1 scan=6620	33.1324
03721:2	3	K.YGYLGEVIAAR.L			606.324	2	1211.64	1211.64	0	-0.7	1279	Specific	576.73	310.25	310.25	8.44	110	>tr|O77310|O77310_PLAF7 Cytoadherence linked asexual protein 3.1 OS=Plasmodium falciparum (isolate 3D7) GN=RhopH1(3.1) PE=4 SV=2	4019	P1DS20190823_WW_2019078_PSACF18_190828212212.6564.6564.2	controllerType=0 controllerNumber=1 scan=6564	32.9777
03164:3	3	K.IMNYVHETNEDIMSNLR.R			693.66	3	2078.96	2078.96	0	0.6	1296	Specific	403.22	403.22	403.22	10.02	110	>tr|O77310|O77310_PLAF7 Cytoadherence linked asexual protein 3.1 OS=Plasmodium falciparum (isolate 3D7) GN=RhopH1(3.1) PE=4 SV=2	4019	P1DS20190823_WW_2019078_PSACF18_190828212212.6072.6072.3	controllerType=0 controllerNumber=1 scan=6072	31.4888
03108:3	3	K.IMNYVHETNEDIMSNLR.R			693.659	3	2078.96	2078.96	0	0.3	1296	Specific	478.89	473.78	473.78	10.16	110	>tr|O77310|O77310_PLAF7 Cytoadherence linked asexual protein 3.1 OS=Plasmodium falciparum (isolate 3D7) GN=RhopH1(3.1) PE=4 SV=2	4019	P1DS20190823_WW_2019078_PSACF18_190828212212.6016.6016.3	controllerType=0 controllerNumber=1 scan=6016	31.2964
03120:2	3	K.IMNYVHETNEDIMSNLR.R			1039.99	2	2078.97	2078.96	0	1.8	1296	Specific	797.17	658.18	658.18	14.89	110	>tr|O77310|O77310_PLAF7 Cytoadherence linked asexual protein 3.1 OS=Plasmodium falciparum (isolate 3D7) GN=RhopH1(3.1) PE=4 SV=2	4019	P1DS20190823_WW_2019078_PSACF18_190828212212.6028.6028.2	controllerType=0 controllerNumber=1 scan=6028	31.3345
01208:2	3	R.RYDMENAFK.N			587.274	2	1173.54	1173.54	0	4.2	1313	Specific	553.6	262.54	262.54	5.11	110	>tr|O77310|O77310_PLAF7 Cytoadherence linked asexual protein 3.1 OS=Plasmodium falciparum (isolate 3D7) GN=RhopH1(3.1) PE=4 SV=2	4019	P1DS20190823_WW_2019078_PSACF18_190828212212.4156.4156.2	controllerType=0 controllerNumber=1 scan=4156	24.8363
02350:2	3	R.YDMENAFK.N			509.222	2	1017.44	1017.43	0	2.2	1314	Specific	330.69	142.22	142.22	4.51	110	>tr|O77310|O77310_PLAF7 Cytoadherence linked asexual protein 3.1 OS=Plasmodium falciparum (isolate 3D7) GN=RhopH1(3.1) PE=4 SV=2	4019	P1DS20190823_WW_2019078_PSACF18_190828212212.5287.5287.2	controllerType=0 controllerNumber=1 scan=5287	28.7315
02303:2	3	R.YDMENAFK.N			509.222	2	1017.44	1017.43	0	1.6	1314	Specific	380.98	161.36	161.36	5.1	110	>tr|O77310|O77310_PLAF7 Cytoadherence linked asexual protein 3.1 OS=Plasmodium falciparum (isolate 3D7) GN=RhopH1(3.1) PE=4 SV=2	4019	P1DS20190823_WW_2019078_PSACF18_190828212212.5237.5237.2	controllerType=0 controllerNumber=1 scan=5237	28.5427
07415:3	3	K.MSTYVDDFAFFDDC[+57.021]GK.N		C[+57]	639.928	3	1917.77	1917.77	0	1.5	1324	Specific	257.17	257.17	257.17	7.38	110	>tr|O77310|O77310_PLAF7 Cytoadherence linked asexual protein 3.1 OS=Plasmodium falciparum (isolate 3D7) GN=RhopH1(3.1) PE=4 SV=2	4019	P1DS20190823_WW_2019078_PSACF18_190828212212.9580.9580.3	controllerType=0 controllerNumber=1 scan=9580	41.4494
07570:2	3	K.MSTYVDDFAFFDDC[+57.021]GK.N		C[+57]	959.394	2	1917.78	1917.77	0	7	1324	Specific	468.1	468.1	468.1	9.39	110	>tr|O77310|O77310_PLAF7 Cytoadherence linked asexual protein 3.1 OS=Plasmodium falciparum (isolate 3D7) GN=RhopH1(3.1) PE=4 SV=2	4019	P1DS20190823_WW_2019078_PSACF18_190828212212.9707.9707.2	controllerType=0 controllerNumber=1 scan=9707	41.8057
07487:2	3	K.MSTYVDDFAFFDDC[+57.021]GK.N		C[+57]	959.39	2	1917.77	1917.77	0	3	1324	Specific	540.88	540.88	540.88	10.34	110	>tr|O77310|O77310_PLAF7 Cytoadherence linked asexual protein 3.1 OS=Plasmodium falciparum (isolate 3D7) GN=RhopH1(3.1) PE=4 SV=2	4019	P1DS20190823_WW_2019078_PSACF18_190828212212.9641.9641.2	controllerType=0 controllerNumber=1 scan=9641	41.6197
07396:2	3	K.MSTYVDDFAFFDDC[+57.021]GK.N		C[+57]	959.39	2	1917.77	1917.77	0	2.6	1324	Specific	652.61	597.93	597.93	13.42	110	>tr|O77310|O77310_PLAF7 Cytoadherence linked asexual protein 3.1 OS=Plasmodium falciparum (isolate 3D7) GN=RhopH1(3.1) PE=4 SV=2	4019	P1DS20190823_WW_2019078_PSACF18_190828212212.9566.9566.2	controllerType=0 controllerNumber=1 scan=9566	41.4116
06551:3	3	K.MSTYVDDFAFFDDC[+57.021]GKNEQFLNER.C		C[+57]	983.424	3	2948.26	2948.25	0	2.3	1324	Specific	507.26	507.26	507.26	9.93	110	>tr|O77310|O77310_PLAF7 Cytoadherence linked asexual protein 3.1 OS=Plasmodium falciparum (isolate 3D7) GN=RhopH1(3.1) PE=4 SV=2	4019	P1DS20190823_WW_2019078_PSACF18_190828212212.8893.8893.3	controllerType=0 controllerNumber=1 scan=8893	39.5149
06556:3	3	K.MSTYVDDFAFFDDC[+57.021]GKNEQFLNER.C		C[+57]	983.424	3	2948.26	2948.25	0	2.3	1324	Specific	898.36	898.36	898.36	17.13	110	>tr|O77310|O77310_PLAF7 Cytoadherence linked asexual protein 3.1 OS=Plasmodium falciparum (isolate 3D7) GN=RhopH1(3.1) PE=4 SV=2	4019	P1DS20190823_WW_2019078_PSACF18_190828212212.8897.8897.3	controllerType=0 controllerNumber=1 scan=8897	39.525
01013:2	3	K.NEQFLNER.C			525.255	2	1049.5	1049.5	0	2.4	1340	Specific	522.45	211.47	211.47	6.67	110	>tr|O77310|O77310_PLAF7 Cytoadherence linked asexual protein 3.1 OS=Plasmodium falciparum (isolate 3D7) GN=RhopH1(3.1) PE=4 SV=2	4019	P1DS20190823_WW_2019078_PSACF18_190828212212.3926.3926.2	controllerType=0 controllerNumber=1 scan=3926	23.8608
10611:2	3	R.C[+57.021]DYC[+57.021]PVIEEVEETQLFTTT.G		C[+57]*2	1167.52	2	2334.03	2334.02	0	6	1348	CRagged	137.31	137.31	137.31	3.44	110	>tr|O77310|O77310_PLAF7 Cytoadherence linked asexual protein 3.1 OS=Plasmodium falciparum (isolate 3D7) GN=RhopH1(3.1) PE=4 SV=2	4019	P1DS20190823_WW_2019078_PSACF18_190828212212.12206.12206.2	controllerType=0 controllerNumber=1 scan=12206	48.91
10829:3	3	R.C[+57.021]DYC[+57.021]PVIEEVEETQLFTTTGDK.N		C[+57]*2	878.733	3	2634.18	2634.16	0	9.9	1348	Specific	501.07	501.07	501.07	8.96	110	>tr|O77310|O77310_PLAF7 Cytoadherence linked asexual protein 3.1 OS=Plasmodium falciparum (isolate 3D7) GN=RhopH1(3.1) PE=4 SV=2	4019	P1DS20190823_WW_2019078_PSACF18_190828212212.12415.12415.3	controllerType=0 controllerNumber=1 scan=12415	49.5768
08252:3	3	R.C[+57.021]DYC[+57.021]PVIEEVEETQLFTTTGDK.N		C[+57]*2	878.728	3	2634.17	2634.16	0	4.1	1348	Specific	541.3	541.3	541.3	10.42	110	>tr|O77310|O77310_PLAF7 Cytoadherence linked asexual protein 3.1 OS=Plasmodium falciparum (isolate 3D7) GN=RhopH1(3.1) PE=4 SV=2	4019	P1DS20190823_WW_2019078_PSACF18_190828212212.10235.10235.3	controllerType=0 controllerNumber=1 scan=10235	43.2734
08173:3	3	R.C[+57.021]DYC[+57.021]PVIEEVEETQLFTTTGDK.N		C[+57]*2	878.726	3	2634.16	2634.16	0	2.5	1348	Specific	624.49	624.49	624.49	12.5	110	>tr|O77310|O77310_PLAF7 Cytoadherence linked asexual protein 3.1 OS=Plasmodium falciparum (isolate 3D7) GN=RhopH1(3.1) PE=4 SV=2	4019	P1DS20190823_WW_2019078_PSACF18_190828212212.10170.10170.3	controllerType=0 controllerNumber=1 scan=10170	43.0893
08197:2	3	R.C[+57.021]DYC[+57.021]PVIEEVEETQLFTTTGDK.N		C[+57]*2	1317.59	2	2634.17	2634.16	0	3.6	1348	Specific	721.72	721.72	721.72	14.52	110	>tr|O77310|O77310_PLAF7 Cytoadherence linked asexual protein 3.1 OS=Plasmodium falciparum (isolate 3D7) GN=RhopH1(3.1) PE=4 SV=2	4019	P1DS20190823_WW_2019078_PSACF18_190828212212.10188.10188.2	controllerType=0 controllerNumber=1 scan=10188	43.1372
00187:2	3	K.KQTSTYIDTEK.M			657.336	2	1313.67	1313.66	0	5.4	1379	Specific	477.74	239.78	239.78	5.12	110	>tr|O77310|O77310_PLAF7 Cytoadherence linked asexual protein 3.1 OS=Plasmodium falciparum (isolate 3D7) GN=RhopH1(3.1) PE=4 SV=2	4019	P1DS20190823_WW_2019078_PSACF18_190828212212.2841.2841.3	controllerType=0 controllerNumber=1 scan=2841	19.1967
02504:3	3	K.MNEADSADSDDEKDSDTPDDELMISR.F			967.724	3	2901.16	2901.15	0	1.6	1390	Specific	211.44	211.44	211.44	5.99	110	>tr|O77310|O77310_PLAF7 Cytoadherence linked asexual protein 3.1 OS=Plasmodium falciparum (isolate 3D7) GN=RhopH1(3.1) PE=4 SV=2	4019	P1DS20190823_WW_2019078_PSACF18_190828212212.5429.5429.3	controllerType=0 controllerNumber=1 scan=5429	29.2054
02449:3	3	K.MNEADSADSDDEKDSDTPDDELMISR.F			967.725	3	2901.16	2901.15	0	2.4	1390	Specific	723.74	723.74	723.74	14.24	110	>tr|O77310|O77310_PLAF7 Cytoadherence linked asexual protein 3.1 OS=Plasmodium falciparum (isolate 3D7) GN=RhopH1(3.1) PE=4 SV=2	4019	P1DS20190823_WW_2019078_PSACF18_190828212212.5378.5378.3	controllerType=0 controllerNumber=1 scan=5378	29.0328
02393:3	3	K.MNEADSADSDDEKDSDTPDDELMISR.F			967.726	3	2901.16	2901.15	0	3.9	1390	Specific	753.05	753.05	753.05	15.24	110	>tr|O77310|O77310_PLAF7 Cytoadherence linked asexual protein 3.1 OS=Plasmodium falciparum (isolate 3D7) GN=RhopH1(3.1) PE=4 SV=2	4019	P1DS20190823_WW_2019078_PSACF18_190828212212.5325.5325.3	controllerType=0 controllerNumber=1 scan=5325	28.8522
02218:3	3	K.M[+15.995]NEADSADSDDEKDSDTPDDELMISR.F		M[+16]	973.053	3	2917.14	2917.15	0	-0.8	1390	Specific	66.18	66.18	66.18	3.22	110	>tr|O77310|O77310_PLAF7 Cytoadherence linked asexual protein 3.1 OS=Plasmodium falciparum (isolate 3D7) GN=RhopH1(3.1) PE=4 SV=2	4019	P1DS20190823_WW_2019078_PSACF18_190828212212.5165.5165.3	controllerType=0 controllerNumber=1 scan=5165	28.3095
02263:2	4	G.KDVFAGFVTK.K			556.312	2	1111.62	1111.61	0	1.2	25	NRagged	361.2	134.76	134.76	3.68	63	>tr|Q8I395|Q8I395_PLAF7 RhopH3 OS=Plasmodium falciparum (isolate 3D7) GN=PFI0265c PE=4 SV=1	2553	P1DS20190823_WW_2019078_PSACF18_190828212212.5198.5198.2	controllerType=0 controllerNumber=1 scan=5198	28.4077
02183:2	4	G.KDVFAGFVTK.K			556.311	2	1111.61	1111.61	0	-0.3	25	NRagged	650.41	241.15	241.15	9.88	63	>tr|Q8I395|Q8I395_PLAF7 RhopH3 OS=Plasmodium falciparum (isolate 3D7) GN=PFI0265c PE=4 SV=1	2553	P1DS20190823_WW_2019078_PSACF18_190828212212.5132.5132.2	controllerType=0 controllerNumber=1 scan=5132	28.2078
09739:2	4	K.TLLDC[+57.021]NFALY.Y		C[+57]	615.302	2	1229.6	1229.59	0	7.8	38	CRagged	75.39	17.79	17.79	0.09	63	>tr|Q8I395|Q8I395_PLAF7 RhopH3 OS=Plasmodium falciparum (isolate 3D7) GN=PFI0265c PE=4 SV=1	2553	P1DS20190823_WW_2019078_PSACF18_190828212212.11455.11455.2	controllerType=0 controllerNumber=1 scan=11455	46.665
09660:2	4	K.TLLDC[+57.021]NFALY.Y		C[+57]	615.3	2	1229.59	1229.59	0	5.2	38	CRagged	298.8	187.55	187.55	3.35	63	>tr|Q8I395|Q8I395_PLAF7 RhopH3 OS=Plasmodium falciparum (isolate 3D7) GN=PFI0265c PE=4 SV=1	2553	P1DS20190823_WW_2019078_PSACF18_190828212212.11392.11392.2	controllerType=0 controllerNumber=1 scan=11392	46.4837
10231:2	4	K.TLLDC[+57.021]NFALYY.N		C[+57]	696.833	2	1392.66	1392.65	0	5.5	38	CRagged	304.2	224.57	224.57	3.96	63	>tr|Q8I395|Q8I395_PLAF7 RhopH3 OS=Plasmodium falciparum (isolate 3D7) GN=PFI0265c PE=4 SV=1	2553	P1DS20190823_WW_2019078_PSACF18_190828212212.11868.11868.2	controllerType=0 controllerNumber=1 scan=11868	47.8579
07643:3	4	K.TLLDC[+57.021]NFALYYNFK.G		C[+57]	594.625	3	1781.86	1781.86	0	2.6	38	Specific	160.78	160.78	160.78	3.81	63	>tr|Q8I395|Q8I395_PLAF7 RhopH3 OS=Plasmodium falciparum (isolate 3D7) GN=PFI0265c PE=4 SV=1	2553	P1DS20190823_WW_2019078_PSACF18_190828212212.9757.9757.3	controllerType=0 controllerNumber=1 scan=9757	41.9473
07617:2	4	K.TLLDC[+57.021]NFALYYNFK.G		C[+57]	891.436	2	1781.87	1781.86	0	4.7	38	Specific	609.34	355.25	355.25	10.44	63	>tr|Q8I395|Q8I395_PLAF7 RhopH3 OS=Plasmodium falciparum (isolate 3D7) GN=PFI0265c PE=4 SV=1	2553	P1DS20190823_WW_2019078_PSACF18_190828212212.9742.9742.2	controllerType=0 controllerNumber=1 scan=9742	41.9057
10874:3	4	K.GNGPDAGSFLDFVDEPEQFYWFVEHFLSVK.F			1159.56	3	3476.66	3476.61	0	14	52	Specific	1171.75	1168.06	1168.06	22.59	63	>tr|Q8I395|Q8I395_PLAF7 RhopH3 OS=Plasmodium falciparum (isolate 3D7) GN=PFI0265c PE=4 SV=1	2553	P1DS20190823_WW_2019078_PSACF18_190828212212.12454.12454.3	controllerType=0 controllerNumber=1 scan=12454	49.6919
01339:2	4	K.NIHNFTPC[+57.021]LNR.S		C[+57]	693.34	2	1385.67	1385.67	0	-1.4	92	Specific	360.19	176.72	176.72	5.13	63	>tr|Q8I395|Q8I395_PLAF7 RhopH3 OS=Plasmodium falciparum (isolate 3D7) GN=PFI0265c PE=4 SV=1	2553	P1DS20190823_WW_2019078_PSACF18_190828212212.4291.4291.2	controllerType=0 controllerNumber=1 scan=4291	25.3502
01282:2	4	K.NIHNFTPC[+57.021]LNR.S		C[+57]	693.341	2	1385.68	1385.67	0	0.9	92	Specific	402.88	173.47	173.47	5.72	63	>tr|Q8I395|Q8I395_PLAF7 RhopH3 OS=Plasmodium falciparum (isolate 3D7) GN=PFI0265c PE=4 SV=1	2553	P1DS20190823_WW_2019078_PSACF18_190828212212.4236.4236.2	controllerType=0 controllerNumber=1 scan=4236	25.1671
01287:3	4	K.NIHNFTPC[+57.021]LNR.S		C[+57]	462.564	3	1385.68	1385.67	0	2.6	92	Specific	478.05	356.06	356.06	8.5	63	>tr|Q8I395|Q8I395_PLAF7 RhopH3 OS=Plasmodium falciparum (isolate 3D7) GN=PFI0265c PE=4 SV=1	2553	P1DS20190823_WW_2019078_PSACF18_190828212212.4245.4245.3	controllerType=0 controllerNumber=1 scan=4245	25.2081
05867:2	4	R.SWVSEFLK.E			498.264	2	995.521	995.52	0	1.5	103	Specific	336.12	117.38	117.38	4.22	63	>tr|Q8I395|Q8I395_PLAF7 RhopH3 OS=Plasmodium falciparum (isolate 3D7) GN=PFI0265c PE=4 SV=1	2553	P1DS20190823_WW_2019078_PSACF18_190828212212.8332.8332.2	controllerType=0 controllerNumber=1 scan=8332	37.9497
05780:2	4	R.SWVSEFLK.E			498.264	2	995.521	995.52	0	1	103	Specific	408.55	139.8	139.8	5.56	63	>tr|Q8I395|Q8I395_PLAF7 RhopH3 OS=Plasmodium falciparum (isolate 3D7) GN=PFI0265c PE=4 SV=1	2553	P1DS20190823_WW_2019078_PSACF18_190828212212.8260.8260.2	controllerType=0 controllerNumber=1 scan=8260	37.746
03913:2	4	K.EYEEPFVNPVMK.F			741.353	2	1481.7	1481.7	0	0.8	111	Specific	690.25	376.87	376.87	12.02	63	>tr|Q8I395|Q8I395_PLAF7 RhopH3 OS=Plasmodium falciparum (isolate 3D7) GN=PFI0265c PE=4 SV=1	2553	P1DS20190823_WW_2019078_PSACF18_190828212212.6728.6728.2	controllerType=0 controllerNumber=1 scan=6728	33.4359
06768:2	4	R.LFFTYNFGDVEPQGK.Y			881.431	2	1761.86	1761.85	0	4.1	130	Specific	540.51	470.22	470.22	10.34	63	>tr|Q8I395|Q8I395_PLAF7 RhopH3 OS=Plasmodium falciparum (isolate 3D7) GN=PFI0265c PE=4 SV=1	2553	P1DS20190823_WW_2019078_PSACF18_190828212212.9068.9068.2	controllerType=0 controllerNumber=1 scan=9068	40.0102
06689:2	4	R.LFFTYNFGDVEPQGK.Y			881.431	2	1761.85	1761.85	0	3.3	130	Specific	762.33	576.52	576.52	15.42	63	>tr|Q8I395|Q8I395_PLAF7 RhopH3 OS=Plasmodium falciparum (isolate 3D7) GN=PFI0265c PE=4 SV=1	2553	P1DS20190823_WW_2019078_PSACF18_190828212212.9004.9004.2	controllerType=0 controllerNumber=1 scan=9004	39.828
00563:2	4	N.FGDVEPQGK.Y			488.741	2	976.475	976.473	0	1.5	136	NRagged	365.78	289.06	289.06	5.06	63	>tr|Q8I395|Q8I395_PLAF7 RhopH3 OS=Plasmodium falciparum (isolate 3D7) GN=PFI0265c PE=4 SV=1	2553	P1DS20190823_WW_2019078_PSACF18_190828212212.3396.3396.2	controllerType=0 controllerNumber=1 scan=3396	21.7168
02279:2	4	K.YTYFPVK.E			459.243	2	917.478	917.477	0	1.2	145	Specific	324.68	107.01	107.01	4.71	63	>tr|Q8I395|Q8I395_PLAF7 RhopH3 OS=Plasmodium falciparum (isolate 3D7) GN=PFI0265c PE=4 SV=1	2553	P1DS20190823_WW_2019078_PSACF18_190828212212.5215.5215.2	controllerType=0 controllerNumber=1 scan=5215	28.4682
02334:2	4	K.YTYFPVK.E			459.243	2	917.478	917.477	0	1.6	145	Specific	395.27	127.27	127.27	5.21	63	>tr|Q8I395|Q8I395_PLAF7 RhopH3 OS=Plasmodium falciparum (isolate 3D7) GN=PFI0265c PE=4 SV=1	2553	P1DS20190823_WW_2019078_PSACF18_190828212212.5267.5267.2	controllerType=0 controllerNumber=1 scan=5267	28.6477
05390:2	4	K.YC[+57.021]ILPPLIK.T		C[+57]	558.828	2	1116.65	1116.65	0	0.9	156	Specific	290.26	225.42	225.42	5.24	63	>tr|Q8I395|Q8I395_PLAF7 RhopH3 OS=Plasmodium falciparum (isolate 3D7) GN=PFI0265c PE=4 SV=1	2553	P1DS20190823_WW_2019078_PSACF18_190828212212.7935.7935.2	controllerType=0 controllerNumber=1 scan=7935	36.8428
05306:2	4	K.YC[+57.021]ILPPLIK.T		C[+57]	558.83	2	1116.65	1116.65	0	3	156	Specific	451.88	191.42	191.42	7.71	63	>tr|Q8I395|Q8I395_PLAF7 RhopH3 OS=Plasmodium falciparum (isolate 3D7) GN=PFI0265c PE=4 SV=1	2553	P1DS20190823_WW_2019078_PSACF18_190828212212.7869.7869.2	controllerType=0 controllerNumber=1 scan=7869	36.6515
05227:2	4	K.YC[+57.021]ILPPLIK.T		C[+57]	558.829	2	1116.65	1116.65	0	1.7	156	Specific	515.93	234.53	234.53	8.07	63	>tr|Q8I395|Q8I395_PLAF7 RhopH3 OS=Plasmodium falciparum (isolate 3D7) GN=PFI0265c PE=4 SV=1	2553	P1DS20190823_WW_2019078_PSACF18_190828212212.7806.7806.2	controllerType=0 controllerNumber=1 scan=7806	36.4697
01648:2	4	K.DGESGEFLK.Y			491.23	2	981.454	981.452	0	1.3	169	Specific	537.06	249.58	249.58	6.54	63	>tr|Q8I395|Q8I395_PLAF7 RhopH3 OS=Plasmodium falciparum (isolate 3D7) GN=PFI0265c PE=4 SV=1	2553	P1DS20190823_WW_2019078_PSACF18_190828212212.4586.4586.2	controllerType=0 controllerNumber=1 scan=4586	26.2497
03972:2	4	K.VFLSSVGSQMTAIK.N			734.399	2	1467.79	1467.79	0	2.6	187	Specific	242.81	159.56	159.56	6.45	63	>tr|Q8I395|Q8I395_PLAF7 RhopH3 OS=Plasmodium falciparum (isolate 3D7) GN=PFI0265c PE=4 SV=1	2553	P1DS20190823_WW_2019078_PSACF18_190828212212.6778.6778.3	controllerType=0 controllerNumber=1 scan=6778	33.5748
03834:2	4	K.VFLSSVGSQMTAIK.N			734.398	2	1467.79	1467.79	0	0.3	187	Specific	713.18	377.46	377.46	13.04	63	>tr|Q8I395|Q8I395_PLAF7 RhopH3 OS=Plasmodium falciparum (isolate 3D7) GN=PFI0265c PE=4 SV=1	2553	P1DS20190823_WW_2019078_PSACF18_190828212212.6662.6662.2	controllerType=0 controllerNumber=1 scan=6662	33.2498
01738:2	4	K.NLYSTVEDEQR.K			677.32	2	1353.63	1353.63	0	3.3	201	Specific	446.3	244.87	244.87	8.03	63	>tr|Q8I395|Q8I395_PLAF7 RhopH3 OS=Plasmodium falciparum (isolate 3D7) GN=PFI0265c PE=4 SV=1	2553	P1DS20190823_WW_2019078_PSACF18_190828212212.4670.4670.2	controllerType=0 controllerNumber=1 scan=4670	26.5466
01685:2	4	K.NLYSTVEDEQR.K			677.319	2	1353.63	1353.63	0	2.4	201	Specific	542.04	331.11	331.11	8.57	63	>tr|Q8I395|Q8I395_PLAF7 RhopH3 OS=Plasmodium falciparum (isolate 3D7) GN=PFI0265c PE=4 SV=1	2553	P1DS20190823_WW_2019078_PSACF18_190828212212.4623.4623.2	controllerType=0 controllerNumber=1 scan=4623	26.3686
04471:2	4	K.VIIENESTNDISVQC[+57.021]PTYN.I		C[+57]	1098.51	2	2196.01	2196.01	0	-0.2	217	CRagged	18.94	18.94	18.94	1.19	63	>tr|Q8I395|Q8I395_PLAF7 RhopH3 OS=Plasmodium falciparum (isolate 3D7) GN=PFI0265c PE=4 SV=1	2553	P1DS20190823_WW_2019078_PSACF18_190828212212.7188.7188.2	controllerType=0 controllerNumber=1 scan=7188	34.7411
03465:3	4	K.VIIENESTNDISVQC[+57.021]PTYNIK.L		C[+57]	813.072	3	2437.2	2437.19	0	3.7	217	Specific	476.03	476.03	476.03	10.6	63	>tr|Q8I395|Q8I395_PLAF7 RhopH3 OS=Plasmodium falciparum (isolate 3D7) GN=PFI0265c PE=4 SV=1	2553	P1DS20190823_WW_2019078_PSACF18_190828212212.6330.6330.3	controllerType=0 controllerNumber=1 scan=6330	32.3135
03468:2	4	K.VIIENESTNDISVQC[+57.021]PTYNIK.L		C[+57]	1219.1	2	2437.2	2437.19	0	2.8	217	Specific	544.05	544.05	544.05	10.78	63	>tr|Q8I395|Q8I395_PLAF7 RhopH3 OS=Plasmodium falciparum (isolate 3D7) GN=PFI0265c PE=4 SV=1	2553	P1DS20190823_WW_2019078_PSACF18_190828212212.6333.6333.2	controllerType=0 controllerNumber=1 scan=6333	32.3266
00597:2	4	K.EC[+57.021]ANSNNILK.C		C[+57]	581.782	2	1162.56	1162.55	0	4.4	243	Specific	473.85	246.58	246.58	7.62	63	>tr|Q8I395|Q8I395_PLAF7 RhopH3 OS=Plasmodium falciparum (isolate 3D7) GN=PFI0265c PE=4 SV=1	2553	P1DS20190823_WW_2019078_PSACF18_190828212212.3442.3442.2	controllerType=0 controllerNumber=1 scan=3442	21.9187
02981:2	4	K.C[+57.021]IDEFLR.K		C[+57]	476.733	2	952.458	952.456	0	2.3	253	Specific	334.28	150.51	150.51	5.05	63	>tr|Q8I395|Q8I395_PLAF7 RhopH3 OS=Plasmodium falciparum (isolate 3D7) GN=PFI0265c PE=4 SV=1	2553	P1DS20190823_WW_2019078_PSACF18_190828212212.5898.5898.2	controllerType=0 controllerNumber=1 scan=5898	30.8914
02940:2	4	K.C[+57.021]IDEFLR.K		C[+57]	476.732	2	952.456	952.456	0	0.7	253	Specific	495.71	241.65	241.65	6.6	63	>tr|Q8I395|Q8I395_PLAF7 RhopH3 OS=Plasmodium falciparum (isolate 3D7) GN=PFI0265c PE=4 SV=1	2553	P1DS20190823_WW_2019078_PSACF18_190828212212.5853.5853.2	controllerType=0 controllerNumber=1 scan=5853	30.7188
06370:4	4	K.HPSADLC[+57.021]EHLQFLFESLK.N		C[+57]	543.52	4	2171.06	2171.06	0	-0.1	270	Specific	530.16	530.16	530.16	10.25	63	>tr|Q8I395|Q8I395_PLAF7 RhopH3 OS=Plasmodium falciparum (isolate 3D7) GN=PFI0265c PE=4 SV=1	2553	P1DS20190823_WW_2019078_PSACF18_190828212212.8744.8744.4	controllerType=0 controllerNumber=1 scan=8744	39.0991
06430:3	4	K.HPSADLC[+57.021]EHLQFLFESLK.N		C[+57]	724.357	3	2171.06	2171.06	0	-1	270	Specific	636	499.4	499.4	11.74	63	>tr|Q8I395|Q8I395_PLAF7 RhopH3 OS=Plasmodium falciparum (isolate 3D7) GN=PFI0265c PE=4 SV=1	2553	P1DS20190823_WW_2019078_PSACF18_190828212212.8793.8793.3	controllerType=0 controllerNumber=1 scan=8793	39.236
06341:3	4	K.HPSADLC[+57.021]EHLQFLFESLK.N		C[+57]	724.357	3	2171.06	2171.06	0	-0.4	270	Specific	790.76	575.13	575.13	14.74	63	>tr|Q8I395|Q8I395_PLAF7 RhopH3 OS=Plasmodium falciparum (isolate 3D7) GN=PFI0265c PE=4 SV=1	2553	P1DS20190823_WW_2019078_PSACF18_190828212212.8720.8720.3	controllerType=0 controllerNumber=1 scan=8720	39.0341
02267:2	4	K.NPYLDNFK.K			505.751	2	1010.5	1010.49	0	1.4	288	Specific	276.81	56.72	56.72	4.03	63	>tr|Q8I395|Q8I395_PLAF7 RhopH3 OS=Plasmodium falciparum (isolate 3D7) GN=PFI0265c PE=4 SV=1	2553	P1DS20190823_WW_2019078_PSACF18_190828212212.5202.5202.2	controllerType=0 controllerNumber=1 scan=5202	28.4218
02188:2	4	K.NPYLDNFK.K			505.751	2	1010.49	1010.49	0	0.5	288	Specific	317.22	61.91	61.91	3.5	63	>tr|Q8I395|Q8I395_PLAF7 RhopH3 OS=Plasmodium falciparum (isolate 3D7) GN=PFI0265c PE=4 SV=1	2553	P1DS20190823_WW_2019078_PSACF18_190828212212.5139.5139.2	controllerType=0 controllerNumber=1 scan=5139	28.2325
04639:2	4	K.FMTNSDFTLIK.P			658.83	2	1316.65	1316.66	0	-1.6	297	Specific	472.42	245.26	245.26	8.04	63	>tr|Q8I395|Q8I395_PLAF7 RhopH3 OS=Plasmodium falciparum (isolate 3D7) GN=PFI0265c PE=4 SV=1	2553	P1DS20190823_WW_2019078_PSACF18_190828212212.7325.7325.2	controllerType=0 controllerNumber=1 scan=7325	35.1234
04942:2	4	K.FMTNSDFTLIKPQ.S			771.387	2	1541.77	1541.77	0	-0.6	297	CRagged	376.85	342.27	342.27	7.6	63	>tr|Q8I395|Q8I395_PLAF7 RhopH3 OS=Plasmodium falciparum (isolate 3D7) GN=PFI0265c PE=4 SV=1	2553	P1DS20190823_WW_2019078_PSACF18_190828212212.7576.7576.2	controllerType=0 controllerNumber=1 scan=7576	35.8207
08073:4	4	K.FMTNSDFTLIKPQSVWNVPIFDIYKPK.N			807.926	4	3228.68	3228.68	0	1.1	297	Specific	414.7	414.7	414.7	10.8	63	>tr|Q8I395|Q8I395_PLAF7 RhopH3 OS=Plasmodium falciparum (isolate 3D7) GN=PFI0265c PE=4 SV=1	2553	P1DS20190823_WW_2019078_PSACF18_190828212212.10093.10093.4	controllerType=0 controllerNumber=1 scan=10093	42.8755
08096:3	4	K.FMTNSDFTLIKPQSVWNVPIFDIYKPK.N			1076.9	3	3228.69	3228.68	0	4	297	Specific	467.19	467.19	467.19	10.4	63	>tr|Q8I395|Q8I395_PLAF7 RhopH3 OS=Plasmodium falciparum (isolate 3D7) GN=PFI0265c PE=4 SV=1	2553	P1DS20190823_WW_2019078_PSACF18_190828212212.10111.10111.3	controllerType=0 controllerNumber=1 scan=10111	42.923
05784:4	4	F.TLIKPQSVWNVPIFDIYKPK.N			597.345	4	2386.36	2386.35	0	1.2	304	NRagged	152.13	152.13	152.13	5.78	63	>tr|Q8I395|Q8I395_PLAF7 RhopH3 OS=Plasmodium falciparum (isolate 3D7) GN=PFI0265c PE=4 SV=1	2553	P1DS20190823_WW_2019078_PSACF18_190828212212.8265.8265.4	controllerType=0 controllerNumber=1 scan=8265	37.7627
05756:3	4	F.TLIKPQSVWNVPIFDIYKPK.N			796.125	3	2386.36	2386.35	0	2.4	304	NRagged	434.06	434.06	434.06	9.11	63	>tr|Q8I395|Q8I395_PLAF7 RhopH3 OS=Plasmodium falciparum (isolate 3D7) GN=PFI0265c PE=4 SV=1	2553	P1DS20190823_WW_2019078_PSACF18_190828212212.8239.8239.3	controllerType=0 controllerNumber=1 scan=8239	37.6859
06385:3	4	K.PQSVWNVPIFDIYKPK.N			644.353	3	1931.04	1931.04	0	0.6	308	Specific	725.09	702.21	702.21	14.44	63	>tr|Q8I395|Q8I395_PLAF7 RhopH3 OS=Plasmodium falciparum (isolate 3D7) GN=PFI0265c PE=4 SV=1	2553	P1DS20190823_WW_2019078_PSACF18_190828212212.8755.8755.3	controllerType=0 controllerNumber=1 scan=8755	39.1301
06382:2	4	Q.SVWNVPIFDIYKPK.N			853.469	2	1705.93	1705.93	0	0.2	310	NRagged	472.49	390.98	390.98	8.63	63	>tr|Q8I395|Q8I395_PLAF7 RhopH3 OS=Plasmodium falciparum (isolate 3D7) GN=PFI0265c PE=4 SV=1	2553	P1DS20190823_WW_2019078_PSACF18_190828212212.8753.8753.2	controllerType=0 controllerNumber=1 scan=8753	39.1252
06356:3	4	Q.SVWNVPIFDIYKPK.N			569.315	3	1705.93	1705.93	0	0.3	310	NRagged	651.39	575.05	575.05	12.4	63	>tr|Q8I395|Q8I395_PLAF7 RhopH3 OS=Plasmodium falciparum (isolate 3D7) GN=PFI0265c PE=4 SV=1	2553	P1DS20190823_WW_2019078_PSACF18_190828212212.8732.8732.3	controllerType=0 controllerNumber=1 scan=8732	39.0666
04813:3	4	K.NYLDSVQNLDTEC[+57.021]FK.K		C[+57]	615.948	3	1845.83	1845.83	0	-0.9	324	Specific	304.49	299.62	299.62	7.61	63	>tr|Q8I395|Q8I395_PLAF7 RhopH3 OS=Plasmodium falciparum (isolate 3D7) GN=PFI0265c PE=4 SV=1	2553	P1DS20190823_WW_2019078_PSACF18_190828212212.7469.7469.3	controllerType=0 controllerNumber=1 scan=7469	35.5233
04859:2	4	K.NYLDSVQNLDTEC[+57.021]FK.K		C[+57]	923.42	2	1845.83	1845.83	0	0.1	324	Specific	484.65	435.5	435.5	10.19	63	>tr|Q8I395|Q8I395_PLAF7 RhopH3 OS=Plasmodium falciparum (isolate 3D7) GN=PFI0265c PE=4 SV=1	2553	P1DS20190823_WW_2019078_PSACF18_190828212212.7505.7505.2	controllerType=0 controllerNumber=1 scan=7505	35.6215
04757:2	4	K.NYLDSVQNLDTEC[+57.021]FK.K		C[+57]	923.418	2	1845.83	1845.83	0	-2.5	324	Specific	635.38	497.76	497.76	12.29	63	>tr|Q8I395|Q8I395_PLAF7 RhopH3 OS=Plasmodium falciparum (isolate 3D7) GN=PFI0265c PE=4 SV=1	2553	P1DS20190823_WW_2019078_PSACF18_190828212212.7423.7423.2	controllerType=0 controllerNumber=1 scan=7423	35.3959
08691:3	4	K.NLIFLSFHDDIPNNPYYNVELQEIVK.L			1045.54	3	3134.6	3134.58	0	5.4	344	Specific	270.09	270.09	270.09	8.02	63	>tr|Q8I395|Q8I395_PLAF7 RhopH3 OS=Plasmodium falciparum (isolate 3D7) GN=PFI0265c PE=4 SV=1	2553	P1DS20190823_WW_2019078_PSACF18_190828212212.10583.10583.3	controllerType=0 controllerNumber=1 scan=10583	44.2411
08558:4	4	K.NLIFLSFHDDIPNNPYYNVELQEIVK.L			784.403	4	3134.59	3134.58	0	2.6	344	Specific	395.13	395.13	395.13	10.55	63	>tr|Q8I395|Q8I395_PLAF7 RhopH3 OS=Plasmodium falciparum (isolate 3D7) GN=PFI0265c PE=4 SV=1	2553	P1DS20190823_WW_2019078_PSACF18_190828212212.10479.10479.4	controllerType=0 controllerNumber=1 scan=10479	43.951
08564:2	4	K.NLIFLSFHDDIPNNPYYNVELQEIVK.L			1567.81	2	3134.61	3134.58	0	7	344	Specific	499.2	441.28	441.28	9.66	63	>tr|Q8I395|Q8I395_PLAF7 RhopH3 OS=Plasmodium falciparum (isolate 3D7) GN=PFI0265c PE=4 SV=1	2553	P1DS20190823_WW_2019078_PSACF18_190828212212.10484.10484.2	controllerType=0 controllerNumber=1 scan=10484	43.9634
08513:3	4	K.NLIFLSFHDDIPNNPYYNVELQEIVK.L			1045.54	3	3134.59	3134.58	0	3.2	344	Specific	505.66	505.66	505.66	10.96	63	>tr|Q8I395|Q8I395_PLAF7 RhopH3 OS=Plasmodium falciparum (isolate 3D7) GN=PFI0265c PE=4 SV=1	2553	P1DS20190823_WW_2019078_PSACF18_190828212212.10445.10445.3	controllerType=0 controllerNumber=1 scan=10445	43.8563
08595:3	4	K.NLIFLSFHDDIPNNPYYNVELQEIVK.L			1045.54	3	3134.6	3134.58	0	5.5	344	Specific	888.24	846.49	846.49	17.83	63	>tr|Q8I395|Q8I395_PLAF7 RhopH3 OS=Plasmodium falciparum (isolate 3D7) GN=PFI0265c PE=4 SV=1	2553	P1DS20190823_WW_2019078_PSACF18_190828212212.10509.10509.3	controllerType=0 controllerNumber=1 scan=10509	44.0357
03979:2	4	K.LSTYTYSIFDK.L			669.335	2	1337.66	1337.66	0	0.9	370	Specific	547.49	359.12	359.12	8.94	63	>tr|Q8I395|Q8I395_PLAF7 RhopH3 OS=Plasmodium falciparum (isolate 3D7) GN=PFI0265c PE=4 SV=1	2553	P1DS20190823_WW_2019078_PSACF18_190828212212.6783.6783.2	controllerType=0 controllerNumber=1 scan=6783	33.5911
08174:1	4	K.LYNFF.F			703.347	1	703.347	703.345	0	3	381	CRagged	107.53	10.3	10.3	0.38	63	>tr|Q8I395|Q8I395_PLAF7 RhopH3 OS=Plasmodium falciparum (isolate 3D7) GN=PFI0265c PE=4 SV=1	2553	P1DS20190823_WW_2019078_PSACF18_190828212212.10171.10171.2	controllerType=0 controllerNumber=1 scan=10171	43.0918
09074:2	4	K.LYNFFFVFK.K			612.828	2	1224.65	1224.65	0	3.7	381	Specific	234.71	132.29	132.29	3.96	63	>tr|Q8I395|Q8I395_PLAF7 RhopH3 OS=Plasmodium falciparum (isolate 3D7) GN=PFI0265c PE=4 SV=1	2553	P1DS20190823_WW_2019078_PSACF18_190828212212.10897.10897.2	controllerType=0 controllerNumber=1 scan=10897	45.1134
08972:2	4	K.LYNFFFVFK.K			612.827	2	1224.65	1224.65	0	1.9	381	Specific	399.5	175.58	175.58	5.81	63	>tr|Q8I395|Q8I395_PLAF7 RhopH3 OS=Plasmodium falciparum (isolate 3D7) GN=PFI0265c PE=4 SV=1	2553	P1DS20190823_WW_2019078_PSACF18_190828212212.10811.10811.2	controllerType=0 controllerNumber=1 scan=10811	44.8717
01245:2	4	K.SGAPISPVSVK.E			521.302	2	1041.6	1041.59	0	1.8	391	Specific	418.09	224.24	224.24	7.93	63	>tr|Q8I395|Q8I395_PLAF7 RhopH3 OS=Plasmodium falciparum (isolate 3D7) GN=PFI0265c PE=4 SV=1	2553	P1DS20190823_WW_2019078_PSACF18_190828212212.4193.4193.2	controllerType=0 controllerNumber=1 scan=4193	24.986
02723:2	4	K.ELSHNITDF.S			538.257	2	1075.51	1075.51	0	1.8	402	CRagged	448.53	280.58	280.58	5.88	63	>tr|Q8I395|Q8I395_PLAF7 RhopH3 OS=Plasmodium falciparum (isolate 3D7) GN=PFI0265c PE=4 SV=1	2553	P1DS20190823_WW_2019078_PSACF18_190828212212.5642.5642.2	controllerType=0 controllerNumber=1 scan=5642	29.9972
02939:3	4	K.ELSHNITDFSFK.E			479.905	3	1437.7	1437.7	0	0.3	402	Specific	236.96	219.44	219.44	4.45	63	>tr|Q8I395|Q8I395_PLAF7 RhopH3 OS=Plasmodium falciparum (isolate 3D7) GN=PFI0265c PE=4 SV=1	2553	P1DS20190823_WW_2019078_PSACF18_190828212212.5851.5851.3	controllerType=0 controllerNumber=1 scan=5851	30.7095
02888:3	4	K.ELSHNITDFSFK.E			479.906	3	1437.7	1437.7	0	2.3	402	Specific	432.99	325.74	325.74	8.09	63	>tr|Q8I395|Q8I395_PLAF7 RhopH3 OS=Plasmodium falciparum (isolate 3D7) GN=PFI0265c PE=4 SV=1	2553	P1DS20190823_WW_2019078_PSACF18_190828212212.5802.5802.3	controllerType=0 controllerNumber=1 scan=5802	30.5345
02938:2	4	K.ELSHNITDFSFK.E			719.355	2	1437.7	1437.7	0	0.6	402	Specific	536.13	381.65	381.65	7.28	63	>tr|Q8I395|Q8I395_PLAF7 RhopH3 OS=Plasmodium falciparum (isolate 3D7) GN=PFI0265c PE=4 SV=1	2553	P1DS20190823_WW_2019078_PSACF18_190828212212.5850.5850.2	controllerType=0 controllerNumber=1 scan=5850	30.7071
02886:2	4	K.ELSHNITDFSFK.E			719.356	2	1437.7	1437.7	0	2.7	402	Specific	809.67	569.71	569.71	15.51	63	>tr|Q8I395|Q8I395_PLAF7 RhopH3 OS=Plasmodium falciparum (isolate 3D7) GN=PFI0265c PE=4 SV=1	2553	P1DS20190823_WW_2019078_PSACF18_190828212212.5801.5801.2	controllerType=0 controllerNumber=1 scan=5801	30.5321
00439:2	4	K.EDNSEIQC[+57.021]QNVR.K		C[+57]	746.332	2	1491.66	1491.65	0	4.7	414	Specific	266.2	246.97	246.97	6.66	63	>tr|Q8I395|Q8I395_PLAF7 RhopH3 OS=Plasmodium falciparum (isolate 3D7) GN=PFI0265c PE=4 SV=1	2553	P1DS20190823_WW_2019078_PSACF18_190828212212.3224.3224.2	controllerType=0 controllerNumber=1 scan=3224	20.9415
00401:2	4	K.EDNSEIQC[+57.021]QNVR.K		C[+57]	746.331	2	1491.66	1491.65	0	4	414	Specific	539.52	345.29	345.29	8.67	63	>tr|Q8I395|Q8I395_PLAF7 RhopH3 OS=Plasmodium falciparum (isolate 3D7) GN=PFI0265c PE=4 SV=1	2553	P1DS20190823_WW_2019078_PSACF18_190828212212.3178.3178.2	controllerType=0 controllerNumber=1 scan=3178	20.7654
02686:3	4	R.KSLDLEVDVETMK.G			502.93	3	1506.78	1506.77	0	3.1	426	Specific	427.62	347.58	347.58	8.21	63	>tr|Q8I395|Q8I395_PLAF7 RhopH3 OS=Plasmodium falciparum (isolate 3D7) GN=PFI0265c PE=4 SV=1	2553	P1DS20190823_WW_2019078_PSACF18_190828212212.5611.5611.3	controllerType=0 controllerNumber=1 scan=5611	29.898
02671:2	4	R.KSLDLEVDVETMK.G			753.891	2	1506.78	1506.77	0	2	426	Specific	482.53	271.72	271.72	6.35	63	>tr|Q8I395|Q8I395_PLAF7 RhopH3 OS=Plasmodium falciparum (isolate 3D7) GN=PFI0265c PE=4 SV=1	2553	P1DS20190823_WW_2019078_PSACF18_190828212212.5600.5600.2	controllerType=0 controllerNumber=1 scan=5600	29.8621
04715:2	4	K.SLDLEVDVETMK.G			689.842	2	1378.68	1378.68	0	0	427	Specific	589.61	322.24	322.24	9.67	63	>tr|Q8I395|Q8I395_PLAF7 RhopH3 OS=Plasmodium falciparum (isolate 3D7) GN=PFI0265c PE=4 SV=1	2553	P1DS20190823_WW_2019078_PSACF18_190828212212.7387.7387.2	controllerType=0 controllerNumber=1 scan=7387	35.2956
04634:2	4	K.SLDLEVDVETMK.G			689.842	2	1378.68	1378.68	0	-0.7	427	Specific	762.18	407.74	407.74	14.91	63	>tr|Q8I395|Q8I395_PLAF7 RhopH3 OS=Plasmodium falciparum (isolate 3D7) GN=PFI0265c PE=4 SV=1	2553	P1DS20190823_WW_2019078_PSACF18_190828212212.7322.7322.2	controllerType=0 controllerNumber=1 scan=7322	35.1159
01456:1	4	K.FILTK.D			621.396	1	621.396	621.397	0	-2	452	Specific	358.31	29.4	29.4	1.83	63	>tr|Q8I395|Q8I395_PLAF7 RhopH3 OS=Plasmodium falciparum (isolate 3D7) GN=PFI0265c PE=4 SV=1	2553	P1DS20190823_WW_2019078_PSACF18_190828212212.4404.4404.2	controllerType=0 controllerNumber=1 scan=4404	25.6926
06232:2	4	R.ILC[+57.021]ILISTHVEAY.N		C[+57]	766.413	2	1531.82	1531.82	0	-0.8	473	CRagged	518.79	280.42	280.42	7.92	63	>tr|Q8I395|Q8I395_PLAF7 RhopH3 OS=Plasmodium falciparum (isolate 3D7) GN=PFI0265c PE=4 SV=1	2553	P1DS20190823_WW_2019078_PSACF18_190828212212.8631.8631.2	controllerType=0 controllerNumber=1 scan=8631	38.7896
05448:3	4	R.ILC[+57.021]ILISTHVEAYNIVR.Q		C[+57]	672.045	3	2014.12	2014.12	0	2.8	473	Specific	556.01	534.29	534.29	10.46	63	>tr|Q8I395|Q8I395_PLAF7 RhopH3 OS=Plasmodium falciparum (isolate 3D7) GN=PFI0265c PE=4 SV=1	2553	P1DS20190823_WW_2019078_PSACF18_190828212212.7981.7981.3	controllerType=0 controllerNumber=1 scan=7981	36.9732
05417:3	4	R.ILC[+57.021]ILISTHVEAYNIVR.Q		C[+57]	672.045	3	2014.12	2014.12	0	1.9	473	Specific	780.11	557.05	557.05	15.41	63	>tr|Q8I395|Q8I395_PLAF7 RhopH3 OS=Plasmodium falciparum (isolate 3D7) GN=PFI0265c PE=4 SV=1	2553	P1DS20190823_WW_2019078_PSACF18_190828212212.7955.7955.3	controllerType=0 controllerNumber=1 scan=7955	36.8961
05681:2	4	R.QLLNMESM.I			483.225	2	965.443	965.443	0	0	490	CRagged	133.97	99.04	99.04	1.43	63	>tr|Q8I395|Q8I395_PLAF7 RhopH3 OS=Plasmodium falciparum (isolate 3D7) GN=PFI0265c PE=4 SV=1	2553	P1DS20190823_WW_2019078_PSACF18_190828212212.8172.8172.2	controllerType=0 controllerNumber=1 scan=8172	37.4993
06770:2	4	R.QLLNMESMISLTR.Y			768.405	2	1535.8	1535.79	0	6.9	490	Specific	321.23	248.84	248.84	5.23	63	>tr|Q8I395|Q8I395_PLAF7 RhopH3 OS=Plasmodium falciparum (isolate 3D7) GN=PFI0265c PE=4 SV=1	2553	P1DS20190823_WW_2019078_PSACF18_190828212212.9069.9069.2	controllerType=0 controllerNumber=1 scan=9069	40.0127
06682:2	4	R.QLLNMESMISLTR.Y			768.402	2	1535.8	1535.79	0	3.4	490	Specific	663.64	412	412	13.05	63	>tr|Q8I395|Q8I395_PLAF7 RhopH3 OS=Plasmodium falciparum (isolate 3D7) GN=PFI0265c PE=4 SV=1	2553	P1DS20190823_WW_2019078_PSACF18_190828212212.8996.8996.2	controllerType=0 controllerNumber=1 scan=8996	39.8047
02621:1	4	R.YTSLY.I			646.31	1	646.31	646.308	0	2.3	503	CRagged	339.13	9.38	9.38	2.86	63	>tr|Q8I395|Q8I395_PLAF7 RhopH3 OS=Plasmodium falciparum (isolate 3D7) GN=PFI0265c PE=4 SV=1	2553	P1DS20190823_WW_2019078_PSACF18_190828212212.5543.5543.2	controllerType=0 controllerNumber=1 scan=5543	29.637
00769:2	4	R.YTSLYIHK.F			512.778	2	1024.55	1024.55	0	3	503	Specific	557.51	228.34	228.34	6.51	63	>tr|Q8I395|Q8I395_PLAF7 RhopH3 OS=Plasmodium falciparum (isolate 3D7) GN=PFI0265c PE=4 SV=1	2553	P1DS20190823_WW_2019078_PSACF18_190828212212.3660.3660.2	controllerType=0 controllerNumber=1 scan=3660	22.8265
02306:3	4	K.ASLHVPSVLYR.R			414.572	3	1241.7	1241.7	0	1.1	539	Specific	445.81	360.38	360.38	8.63	63	>tr|Q8I395|Q8I395_PLAF7 RhopH3 OS=Plasmodium falciparum (isolate 3D7) GN=PFI0265c PE=4 SV=1	2553	P1DS20190823_WW_2019078_PSACF18_190828212212.5239.5239.3	controllerType=0 controllerNumber=1 scan=5239	28.5476
02314:2	4	K.ASLHVPSVLYR.R			621.355	2	1241.7	1241.7	0	2	539	Specific	501.03	299.24	299.24	7.8	63	>tr|Q8I395|Q8I395_PLAF7 RhopH3 OS=Plasmodium falciparum (isolate 3D7) GN=PFI0265c PE=4 SV=1	2553	P1DS20190823_WW_2019078_PSACF18_190828212212.5246.5246.2	controllerType=0 controllerNumber=1 scan=5246	28.5688
02349:3	4	K.ASLHVPSVLYR.R			414.572	3	1241.7	1241.7	0	2	539	Specific	662.41	493.58	493.58	13.06	63	>tr|Q8I395|Q8I395_PLAF7 RhopH3 OS=Plasmodium falciparum (isolate 3D7) GN=PFI0265c PE=4 SV=1	2553	P1DS20190823_WW_2019078_PSACF18_190828212212.5286.5286.3	controllerType=0 controllerNumber=1 scan=5286	28.729
02353:2	4	K.ASLHVPSVLYR.R			621.355	2	1241.7	1241.7	0	2.3	539	Specific	681.18	442.91	442.91	12.51	63	>tr|Q8I395|Q8I395_PLAF7 RhopH3 OS=Plasmodium falciparum (isolate 3D7) GN=PFI0265c PE=4 SV=1	2553	P1DS20190823_WW_2019078_PSACF18_190828212212.5292.5292.2	controllerType=0 controllerNumber=1 scan=5292	28.7525
02699:2	4	K.EFELIK.S			389.721	2	778.436	778.434	0	1.2	625	Specific	408.08	76.03	76.03	3.64	63	>tr|Q8I395|Q8I395_PLAF7 RhopH3 OS=Plasmodium falciparum (isolate 3D7) GN=PFI0265c PE=4 SV=1	2553	P1DS20190823_WW_2019078_PSACF18_190828212212.5622.5622.2	controllerType=0 controllerNumber=1 scan=5622	29.9349
00961:2	4	R.MIHPNIVDR.I			547.793	2	1094.58	1094.58	0	0.9	633	Specific	432.58	234.73	234.73	5.32	63	>tr|Q8I395|Q8I395_PLAF7 RhopH3 OS=Plasmodium falciparum (isolate 3D7) GN=PFI0265c PE=4 SV=1	2553	P1DS20190823_WW_2019078_PSACF18_190828212212.3866.3866.2	controllerType=0 controllerNumber=1 scan=3866	23.6263
01744:2	4	K.GIDNLMK.S			395.711	2	790.414	790.413	0	1.8	645	Specific	166.8	15.06	15.06	1.18	63	>tr|Q8I395|Q8I395_PLAF7 RhopH3 OS=Plasmodium falciparum (isolate 3D7) GN=PFI0265c PE=4 SV=1	2553	P1DS20190823_WW_2019078_PSACF18_190828212212.4676.4676.2	controllerType=0 controllerNumber=1 scan=4676	26.5671
01693:2	4	K.GIDNLMK.S			395.709	2	790.412	790.413	0	-1.2	645	Specific	192.64	37.81	37.81	1.19	63	>tr|Q8I395|Q8I395_PLAF7 RhopH3 OS=Plasmodium falciparum (isolate 3D7) GN=PFI0265c PE=4 SV=1	2553	P1DS20190823_WW_2019078_PSACF18_190828212212.4629.4629.2	controllerType=0 controllerNumber=1 scan=4629	26.3877
07484:3	4	R.TMYLDFESSDIFSR.E			570.928	3	1710.77	1710.77	0	1.5	660	Specific	430.21	430.21	430.21	9.51	63	>tr|Q8I395|Q8I395_PLAF7 RhopH3 OS=Plasmodium falciparum (isolate 3D7) GN=PFI0265c PE=4 SV=1	2553	P1DS20190823_WW_2019078_PSACF18_190828212212.9638.9638.3	controllerType=0 controllerNumber=1 scan=9638	41.6082
07614:2	4	R.TMYLDFESSDIFSR.E			855.891	2	1710.77	1710.77	0	3.8	660	Specific	441.96	441.96	441.96	9.49	63	>tr|Q8I395|Q8I395_PLAF7 RhopH3 OS=Plasmodium falciparum (isolate 3D7) GN=PFI0265c PE=4 SV=1	2553	P1DS20190823_WW_2019078_PSACF18_190828212212.9740.9740.2	controllerType=0 controllerNumber=1 scan=9740	41.9007
07439:2	4	R.TMYLDFESSDIFSR.E			855.889	2	1710.77	1710.77	0	1.5	660	Specific	533.39	496.89	496.89	10	63	>tr|Q8I395|Q8I395_PLAF7 RhopH3 OS=Plasmodium falciparum (isolate 3D7) GN=PFI0265c PE=4 SV=1	2553	P1DS20190823_WW_2019078_PSACF18_190828212212.9601.9601.2	controllerType=0 controllerNumber=1 scan=9601	41.5075
07527:2	4	R.TMYLDFESSDIFSR.E			855.891	2	1710.77	1710.77	0	3.7	660	Specific	614.56	547.99	547.99	12.05	63	>tr|Q8I395|Q8I395_PLAF7 RhopH3 OS=Plasmodium falciparum (isolate 3D7) GN=PFI0265c PE=4 SV=1	2553	P1DS20190823_WW_2019078_PSACF18_190828212212.9673.9673.2	controllerType=0 controllerNumber=1 scan=9673	41.71
06528:2	4	R.TM[+15.995]YLDFESSDIFSR.E		M[+16]	863.886	2	1726.77	1726.76	0	1.6	660	Specific	268.36	268.36	268.36	7.17	63	>tr|Q8I395|Q8I395_PLAF7 RhopH3 OS=Plasmodium falciparum (isolate 3D7) GN=PFI0265c PE=4 SV=1	2553	P1DS20190823_WW_2019078_PSACF18_190828212212.8876.8876.4	controllerType=0 controllerNumber=1 scan=8876	39.4651
10351:2	4	K.VFTALYNFDSF.I			662.32	2	1323.63	1323.63	0	6	676	CRagged	296.96	219.12	219.12	3.51	63	>tr|Q8I395|Q8I395_PLAF7 RhopH3 OS=Plasmodium falciparum (isolate 3D7) GN=PFI0265c PE=4 SV=1	2553	P1DS20190823_WW_2019078_PSACF18_190828212212.11972.11972.2	controllerType=0 controllerNumber=1 scan=11972	48.162
08019:3	4	K.VFTALYNFDSFIK.T			522.274	3	1564.81	1564.8	0	1.2	676	Specific	271.69	190.88	190.88	5.22	63	>tr|Q8I395|Q8I395_PLAF7 RhopH3 OS=Plasmodium falciparum (isolate 3D7) GN=PFI0265c PE=4 SV=1	2553	P1DS20190823_WW_2019078_PSACF18_190828212212.10051.10051.3	controllerType=0 controllerNumber=1 scan=10051	42.7581
08205:2	4	K.VFTALYNFDSFIK.T			782.908	2	1564.81	1564.8	0	2.8	676	Specific	390.27	302.27	302.27	7.91	63	>tr|Q8I395|Q8I395_PLAF7 RhopH3 OS=Plasmodium falciparum (isolate 3D7) GN=PFI0265c PE=4 SV=1	2553	P1DS20190823_WW_2019078_PSACF18_190828212212.10196.10196.2	controllerType=0 controllerNumber=1 scan=10196	43.1604
08057:2	4	K.VFTALYNFDSFIK.T			782.907	2	1564.81	1564.8	0	1.7	676	Specific	676.11	425.44	425.44	13.08	63	>tr|Q8I395|Q8I395_PLAF7 RhopH3 OS=Plasmodium falciparum (isolate 3D7) GN=PFI0265c PE=4 SV=1	2553	P1DS20190823_WW_2019078_PSACF18_190828212212.10080.10080.2	controllerType=0 controllerNumber=1 scan=10080	42.8396
07247:3	4	K.NLEEISEIPVQLETSNDGIGYR.K			826.083	3	2476.24	2476.22	0	6.4	697	Specific	127.38	127.38	127.38	2.77	63	>tr|Q8I395|Q8I395_PLAF7 RhopH3 OS=Plasmodium falciparum (isolate 3D7) GN=PFI0265c PE=4 SV=1	2553	P1DS20190823_WW_2019078_PSACF18_190828212212.9446.9446.2	controllerType=0 controllerNumber=1 scan=9446	41.0687
07037:2	4	K.NLEEISEIPVQLETSNDGIGYR.K			1238.62	2	2476.23	2476.22	0	4.3	697	Specific	402.39	402.39	402.39	9.79	63	>tr|Q8I395|Q8I395_PLAF7 RhopH3 OS=Plasmodium falciparum (isolate 3D7) GN=PFI0265c PE=4 SV=1	2553	P1DS20190823_WW_2019078_PSACF18_190828212212.9284.9284.2	controllerType=0 controllerNumber=1 scan=9284	40.6085
06943:2	4	K.NLEEISEIPVQLETSNDGIGYR.K			1238.62	2	2476.23	2476.22	0	4.8	697	Specific	705.45	578.21	578.21	14.18	63	>tr|Q8I395|Q8I395_PLAF7 RhopH3 OS=Plasmodium falciparum (isolate 3D7) GN=PFI0265c PE=4 SV=1	2553	P1DS20190823_WW_2019078_PSACF18_190828212212.9207.9207.2	controllerType=0 controllerNumber=1 scan=9207	40.3938
07017:3	4	K.NLEEISEIPVQLETSNDGIGYR.K			826.079	3	2476.22	2476.22	0	1	697	Specific	719.16	719.16	719.16	14.53	63	>tr|Q8I395|Q8I395_PLAF7 RhopH3 OS=Plasmodium falciparum (isolate 3D7) GN=PFI0265c PE=4 SV=1	2553	P1DS20190823_WW_2019078_PSACF18_190828212212.9267.9267.3	controllerType=0 controllerNumber=1 scan=9267	40.5627
06938:3	4	K.NLEEISEIPVQLETSNDGIGYR.K			826.079	3	2476.22	2476.22	0	1.3	697	Specific	786.63	786.63	786.63	15.53	63	>tr|Q8I395|Q8I395_PLAF7 RhopH3 OS=Plasmodium falciparum (isolate 3D7) GN=PFI0265c PE=4 SV=1	2553	P1DS20190823_WW_2019078_PSACF18_190828212212.9203.9203.3	controllerType=0 controllerNumber=1 scan=9203	40.3839
01833:4	4	R.KQDVLYETDKPQTMDEASYEETVDEDAHHVNEK.Q			974.19	4	3893.74	3893.73	0	2.1	719	Specific	407.87	407.87	407.87	7.31	63	>tr|Q8I395|Q8I395_PLAF7 RhopH3 OS=Plasmodium falciparum (isolate 3D7) GN=PFI0265c PE=4 SV=1	2553	P1DS20190823_WW_2019078_PSACF18_190828212212.4785.4785.4	controllerType=0 controllerNumber=1 scan=4785	26.9913
01796:5	4	R.KQDVLYETDKPQTMDEASYEETVDEDAHHVNEK.Q			779.551	5	3893.72	3893.73	0	-1.1	719	Specific	839.47	839.47	839.47	16.05	63	>tr|Q8I395|Q8I395_PLAF7 RhopH3 OS=Plasmodium falciparum (isolate 3D7) GN=PFI0265c PE=4 SV=1	2553	P1DS20190823_WW_2019078_PSACF18_190828212212.4743.4743.5	controllerType=0 controllerNumber=1 scan=4743	26.832
01795:3	4	R.KQDVLYETDKPQTMDEASYEETVDEDAHHVNEK.Q			1298.58	3	3893.73	3893.73	0	-0.9	719	Specific	952.74	952.74	952.74	18.61	63	>tr|Q8I395|Q8I395_PLAF7 RhopH3 OS=Plasmodium falciparum (isolate 3D7) GN=PFI0265c PE=4 SV=1	2553	P1DS20190823_WW_2019078_PSACF18_190828212212.4742.4742.3	controllerType=0 controllerNumber=1 scan=4742	26.8296
01790:4	4	R.KQDVLYETDKPQTMDEASYEETVDEDAHHVNEK.Q			974.188	4	3893.73	3893.73	0	0.2	719	Specific	1093.87	1093.87	1093.87	20.93	63	>tr|Q8I395|Q8I395_PLAF7 RhopH3 OS=Plasmodium falciparum (isolate 3D7) GN=PFI0265c PE=4 SV=1	2553	P1DS20190823_WW_2019078_PSACF18_190828212212.4737.4737.4	controllerType=0 controllerNumber=1 scan=4737	26.8144
01240:3	4	K.QHSAHFLDAIAEK.D			489.585	3	1466.74	1466.74	0	1.7	752	Specific	650.47	523.23	523.23	12.56	63	>tr|Q8I395|Q8I395_PLAF7 RhopH3 OS=Plasmodium falciparum (isolate 3D7) GN=PFI0265c PE=4 SV=1	2553	P1DS20190823_WW_2019078_PSACF18_190828212212.4188.4188.3	controllerType=0 controllerNumber=1 scan=4188	24.9693
01241:2	4	K.QHSAHFLDAIAEK.D			733.874	2	1466.74	1466.74	0	2	752	Specific	734.93	520.28	520.28	13.29	63	>tr|Q8I395|Q8I395_PLAF7 RhopH3 OS=Plasmodium falciparum (isolate 3D7) GN=PFI0265c PE=4 SV=1	2553	P1DS20190823_WW_2019078_PSACF18_190828212212.4189.4189.2	controllerType=0 controllerNumber=1 scan=4189	24.9718
02361:2	4	H.FLDAIAEK.D			453.751	2	906.494	906.493	0	1.2	757	NRagged	268.22	61.77	61.77	1.81	63	>tr|Q8I395|Q8I395_PLAF7 RhopH3 OS=Plasmodium falciparum (isolate 3D7) GN=PFI0265c PE=4 SV=1	2553	P1DS20190823_WW_2019078_PSACF18_190828212212.5299.5299.2	controllerType=0 controllerNumber=1 scan=5299	28.7751
02383:2	4	H.FLDAIAEK.D			453.751	2	906.495	906.493	0	1.6	757	NRagged	400.97	110.39	110.39	4.03	63	>tr|Q8I395|Q8I395_PLAF7 RhopH3 OS=Plasmodium falciparum (isolate 3D7) GN=PFI0265c PE=4 SV=1	2553	P1DS20190823_WW_2019078_PSACF18_190828212212.5316.5316.2	controllerType=0 controllerNumber=1 scan=5316	28.8256
02237:3	4	K.TKDQDLEIELYK.Y			498.928	3	1494.77	1494.77	0	0.6	771	Specific	209.08	157.81	157.81	3.14	63	>tr|Q8I395|Q8I395_PLAF7 RhopH3 OS=Plasmodium falciparum (isolate 3D7) GN=PFI0265c PE=4 SV=1	2553	P1DS20190823_WW_2019078_PSACF18_190828212212.5180.5180.3	controllerType=0 controllerNumber=1 scan=5180	28.3538
02225:2	4	K.TKDQDLEIELYK.Y			747.889	2	1494.77	1494.77	0	0.9	771	Specific	255.4	173.21	173.21	3.33	63	>tr|Q8I395|Q8I395_PLAF7 RhopH3 OS=Plasmodium falciparum (isolate 3D7) GN=PFI0265c PE=4 SV=1	2553	P1DS20190823_WW_2019078_PSACF18_190828212212.5170.5170.2	controllerType=0 controllerNumber=1 scan=5170	28.3255
02165:3	4	K.TKDQDLEIELYK.Y			498.927	3	1494.77	1494.77	0	-1.6	771	Specific	449.51	325.54	325.54	7.21	63	>tr|Q8I395|Q8I395_PLAF7 RhopH3 OS=Plasmodium falciparum (isolate 3D7) GN=PFI0265c PE=4 SV=1	2553	P1DS20190823_WW_2019078_PSACF18_190828212212.5112.5112.3	controllerType=0 controllerNumber=1 scan=5112	28.1442
02164:2	4	K.TKDQDLEIELYK.Y			747.887	2	1494.77	1494.77	0	-1.1	771	Specific	558.7	371.93	371.93	7.49	63	>tr|Q8I395|Q8I395_PLAF7 RhopH3 OS=Plasmodium falciparum (isolate 3D7) GN=PFI0265c PE=4 SV=1	2553	P1DS20190823_WW_2019078_PSACF18_190828212212.5111.5111.2	controllerType=0 controllerNumber=1 scan=5111	28.1418
04451:2	4	K.DQDLEIELYK.Y			633.317	2	1265.63	1265.63	0	0.1	773	Specific	572.88	275.38	275.38	8.38	63	>tr|Q8I395|Q8I395_PLAF7 RhopH3 OS=Plasmodium falciparum (isolate 3D7) GN=PFI0265c PE=4 SV=1	2553	P1DS20190823_WW_2019078_PSACF18_190828212212.7169.7169.2	controllerType=0 controllerNumber=1 scan=7169	34.6872
00730:3	4	K.STSAASTSDEISGSEGPSTESTSTGNQGEDK.T			1002.09	3	3004.25	3004.26	0	-3	793	Specific	794.61	794.61	794.61	15.33	63	>tr|Q8I395|Q8I395_PLAF7 RhopH3 OS=Plasmodium falciparum (isolate 3D7) GN=PFI0265c PE=4 SV=1	2553	P1DS20190823_WW_2019078_PSACF18_190828212212.3623.3623.3	controllerType=0 controllerNumber=1 scan=3623	22.7161
02453:3	4	K.EMEELEEAEGTSNLK.K			570.259	3	1708.76	1708.76	0	2	831	Specific	269.76	269.76	269.76	7.52	63	>tr|Q8I395|Q8I395_PLAF7 RhopH3 OS=Plasmodium falciparum (isolate 3D7) GN=PFI0265c PE=4 SV=1	2553	P1DS20190823_WW_2019078_PSACF18_190828212212.5381.5381.3	controllerType=0 controllerNumber=1 scan=5381	29.0402
02508:2	4	K.EMEELEEAEGTSNLK.K			854.883	2	1708.76	1708.76	0	0.8	831	Specific	303.24	297.96	297.96	7.77	63	>tr|Q8I395|Q8I395_PLAF7 RhopH3 OS=Plasmodium falciparum (isolate 3D7) GN=PFI0265c PE=4 SV=1	2553	P1DS20190823_WW_2019078_PSACF18_190828212212.5434.5434.2	controllerType=0 controllerNumber=1 scan=5434	29.2264
02450:2	4	K.EMEELEEAEGTSNLK.K			854.885	2	1708.76	1708.76	0	2.3	831	Specific	757.67	638.39	638.39	15.42	63	>tr|Q8I395|Q8I395_PLAF7 RhopH3 OS=Plasmodium falciparum (isolate 3D7) GN=PFI0265c PE=4 SV=1	2553	P1DS20190823_WW_2019078_PSACF18_190828212212.5379.5379.2	controllerType=0 controllerNumber=1 scan=5379	29.0353
01416:3	4	K.EMEELEEAEGTSNLKK.G			612.956	3	1836.85	1836.85	0	-0.6	831	Specific	433.12	421.83	421.83	8.81	63	>tr|Q8I395|Q8I395_PLAF7 RhopH3 OS=Plasmodium falciparum (isolate 3D7) GN=PFI0265c PE=4 SV=1	2553	P1DS20190823_WW_2019078_PSACF18_190828212212.4370.4370.3	controllerType=0 controllerNumber=1 scan=4370	25.5889
01420:2	4	K.EMEELEEAEGTSNLKK.G			918.929	2	1836.85	1836.85	0	-1.5	831	Specific	732.48	599.43	599.43	12.84	63	>tr|Q8I395|Q8I395_PLAF7 RhopH3 OS=Plasmodium falciparum (isolate 3D7) GN=PFI0265c PE=4 SV=1	2553	P1DS20190823_WW_2019078_PSACF18_190828212212.4375.4375.2	controllerType=0 controllerNumber=1 scan=4375	25.6041
01887:2	4	K.GLEFYK.S			378.701	2	756.394	756.393	0	2.2	847	Specific	305.64	13.01	13.01	1.95	63	>tr|Q8I395|Q8I395_PLAF7 RhopH3 OS=Plasmodium falciparum (isolate 3D7) GN=PFI0265c PE=4 SV=1	2553	P1DS20190823_WW_2019078_PSACF18_190828212212.4839.4839.2	controllerType=0 controllerNumber=1 scan=4839	27.1967
10751:2	5	K.SLSDTLNYNFNLDDVMGIFDK.I			1211.08	2	2421.15	2421.13	0	9.9	34	Specific	327.97	327.97	327.97	7.15	30	>tr|Q8II26|Q8II26_PLAF7 Conserved Plasmodium protein OS=Plasmodium falciparum (isolate 3D7) GN=PF11_0349 PE=4 SV=2	3578	P1DS20190823_WW_2019078_PSACF18_190828212212.12346.12346.2	controllerType=0 controllerNumber=1 scan=12346	49.3781
09985:4	5	K.FLDTDNILNVFHDIDSVFHSR.F			626.815	4	2504.24	2504.22	0	6.7	110	Specific	504.07	504.07	504.07	9.88	30	>tr|Q8II26|Q8II26_PLAF7 Conserved Plasmodium protein OS=Plasmodium falciparum (isolate 3D7) GN=PF11_0349 PE=4 SV=2	3578	P1DS20190823_WW_2019078_PSACF18_190828212212.11656.11656.4	controllerType=0 controllerNumber=1 scan=11656	47.2431
00536:2	5	K.IDNLVNK.K			408.237	2	815.467	815.462	0	5.9	279	Specific	352.26	31.94	31.94	2.98	30	>tr|Q8II26|Q8II26_PLAF7 Conserved Plasmodium protein OS=Plasmodium falciparum (isolate 3D7) GN=PF11_0349 PE=4 SV=2	3578	P1DS20190823_WW_2019078_PSACF18_190828212212.3365.3365.2	controllerType=0 controllerNumber=1 scan=3365	21.5892
09654:3	5	K.YNVDFNIDDINSIIDISK.E			700.02	3	2098.05	2098.03	0	6.1	310	Specific	272.11	272.11	272.11	7.22	30	>tr|Q8II26|Q8II26_PLAF7 Conserved Plasmodium protein OS=Plasmodium falciparum (isolate 3D7) GN=PF11_0349 PE=4 SV=2	3578	P1DS20190823_WW_2019078_PSACF18_190828212212.11386.11386.3	controllerType=0 controllerNumber=1 scan=11386	46.4655
09635:2	5	K.YNVDFNIDDINSIIDISK.E			1049.53	2	2098.05	2098.03	0	5.3	310	Specific	486.82	467.45	467.45	9.8	30	>tr|Q8II26|Q8II26_PLAF7 Conserved Plasmodium protein OS=Plasmodium falciparum (isolate 3D7) GN=PF11_0349 PE=4 SV=2	3578	P1DS20190823_WW_2019078_PSACF18_190828212212.11369.11369.2	controllerType=0 controllerNumber=1 scan=11369	46.4189
02765:2	5	K.YENILTSMK.K			549.78	2	1098.55	1098.55	0	3.1	418	Specific	372.78	159.21	159.21	5.36	30	>tr|Q8II26|Q8II26_PLAF7 Conserved Plasmodium protein OS=Plasmodium falciparum (isolate 3D7) GN=PF11_0349 PE=4 SV=2	3578	P1DS20190823_WW_2019078_PSACF18_190828212212.5676.5676.2	controllerType=0 controllerNumber=1 scan=5676	30.0951
07901:3	5	K.LIDDLFVTGDNNNNNINGPWIK.E			829.417	3	2486.24	2486.23	0	2.7	443	Specific	214.04	214.04	214.04	6.23	30	>tr|Q8II26|Q8II26_PLAF7 Conserved Plasmodium protein OS=Plasmodium falciparum (isolate 3D7) GN=PF11_0349 PE=4 SV=2	3578	P1DS20190823_WW_2019078_PSACF18_190828212212.9962.9962.3	controllerType=0 controllerNumber=1 scan=9962	42.5122
02040:2	5	K.EEYTDLNDEINK.Y			741.836	2	1482.66	1482.66	0	2.9	476	Specific	366.56	237.41	237.41	7.68	30	>tr|Q8II26|Q8II26_PLAF7 Conserved Plasmodium protein OS=Plasmodium falciparum (isolate 3D7) GN=PF11_0349 PE=4 SV=2	3578	P1DS20190823_WW_2019078_PSACF18_190828212212.4983.4983.2	controllerType=0 controllerNumber=1 scan=4983	27.7034
01842:3	5	K.KIDNVTDDYTFKPTIK.S			633.337	3	1898	1897.99	0	2.7	495	Specific	382.96	334.77	334.77	6.3	30	>tr|Q8II26|Q8II26_PLAF7 Conserved Plasmodium protein OS=Plasmodium falciparum (isolate 3D7) GN=PF11_0349 PE=4 SV=2	3578	P1DS20190823_WW_2019078_PSACF18_190828212212.4794.4794.3	controllerType=0 controllerNumber=1 scan=4794	27.0202
02555:3	5	K.IDNVTDDYTFKPTIK.S			590.639	3	1769.9	1769.9	0	3.4	496	Specific	476.03	448.2	448.2	10.17	30	>tr|Q8II26|Q8II26_PLAF7 Conserved Plasmodium protein OS=Plasmodium falciparum (isolate 3D7) GN=PF11_0349 PE=4 SV=2	3578	P1DS20190823_WW_2019078_PSACF18_190828212212.5476.5476.3	controllerType=0 controllerNumber=1 scan=5476	29.3755
00807:2	5	K.SYIEGVK.N			398.217	2	795.427	795.425	0	2.5	511	Specific	309.65	125.29	125.29	5.1	30	>tr|Q8II26|Q8II26_PLAF7 Conserved Plasmodium protein OS=Plasmodium falciparum (isolate 3D7) GN=PF11_0349 PE=4 SV=2	3578	P1DS20190823_WW_2019078_PSACF18_190828212212.3708.3708.2	controllerType=0 controllerNumber=1 scan=3708	23.0241
06673:2	5	K.NLFGNAIFQFNK.Y			706.872	2	1412.74	1412.73	0	3.8	518	Specific	529.84	243.81	243.81	8.26	30	>tr|Q8II26|Q8II26_PLAF7 Conserved Plasmodium protein OS=Plasmodium falciparum (isolate 3D7) GN=PF11_0349 PE=4 SV=2	3578	P1DS20190823_WW_2019078_PSACF18_190828212212.8987.8987.2	controllerType=0 controllerNumber=1 scan=8987	39.7787
02235:2	5	K.YIYTFDK.N			475.238	2	949.468	949.467	0	1.9	530	Specific	314.59	63.9	63.9	3.5	30	>tr|Q8II26|Q8II26_PLAF7 Conserved Plasmodium protein OS=Plasmodium falciparum (isolate 3D7) GN=PF11_0349 PE=4 SV=2	3578	P1DS20190823_WW_2019078_PSACF18_190828212212.5178.5178.2	controllerType=0 controllerNumber=1 scan=5178	28.3489
06868:2	5	K.NNLLSIFESSNLK.Y			739.898	2	1478.79	1478.78	0	2.5	800	Specific	597.93	349.71	349.71	9.77	30	>tr|Q8II26|Q8II26_PLAF7 Conserved Plasmodium protein OS=Plasmodium falciparum (isolate 3D7) GN=PF11_0349 PE=4 SV=2	3578	P1DS20190823_WW_2019078_PSACF18_190828212212.9149.9149.2	controllerType=0 controllerNumber=1 scan=9149	40.2352
09211:2	5	R.IPIINNLYNLC[+57.021].C		C[+57]	673.86	2	1346.71	1346.71	0	-1	817	CRagged	170.83	67.79	67.79	1.86	30	>tr|Q8II26|Q8II26_PLAF7 Conserved Plasmodium protein OS=Plasmodium falciparum (isolate 3D7) GN=PF11_0349 PE=4 SV=2	3578	P1DS20190823_WW_2019078_PSACF18_190828212212.11013.11013.2	controllerType=0 controllerNumber=1 scan=11013	45.4321
06641:3	5	K.DKPESANNENIENINVFEVDEEEILK.M			1011.15	3	3031.45	3031.44	0	4.2	830	Specific	366.6	366.6	366.6	9.39	30	>tr|Q8II26|Q8II26_PLAF7 Conserved Plasmodium protein OS=Plasmodium falciparum (isolate 3D7) GN=PF11_0349 PE=4 SV=2	3578	P1DS20190823_WW_2019078_PSACF18_190828212212.8962.8962.3	controllerType=0 controllerNumber=1 scan=8962	39.7078
03290:3	5	K.MYDNMDSLMHEDITK.W			614.929	3	1842.77	1842.77	0	0.6	856	Specific	449.85	398.84	398.84	10.06	30	>tr|Q8II26|Q8II26_PLAF7 Conserved Plasmodium protein OS=Plasmodium falciparum (isolate 3D7) GN=PF11_0349 PE=4 SV=2	3578	P1DS20190823_WW_2019078_PSACF18_190828212212.6174.6174.3	controllerType=0 controllerNumber=1 scan=6174	31.7975
10830:2	5	K.DNILYAVPDMNYILGALK.S			1012.04	2	2023.08	2023.06	0	11.1	874	Specific	140.78	140.78	140.78	2.8	30	>tr|Q8II26|Q8II26_PLAF7 Conserved Plasmodium protein OS=Plasmodium falciparum (isolate 3D7) GN=PF11_0349 PE=4 SV=2	3578	P1DS20190823_WW_2019078_PSACF18_190828212212.12416.12416.4	controllerType=0 controllerNumber=1 scan=12416	49.5793
10808:2	5	K.DNILYAVPDMNYILGALK.S			1012.04	2	2023.08	2023.06	0	9.3	874	Specific	631.63	451.29	451.29	11.05	30	>tr|Q8II26|Q8II26_PLAF7 Conserved Plasmodium protein OS=Plasmodium falciparum (isolate 3D7) GN=PF11_0349 PE=4 SV=2	3578	P1DS20190823_WW_2019078_PSACF18_190828212212.12394.12394.2	controllerType=0 controllerNumber=1 scan=12394	49.5149
00556:2	5	R.YMNNISSAR.V			528.251	2	1055.49	1055.49	0	0.9	896	Specific	350.6	188.61	188.61	5.66	30	>tr|Q8II26|Q8II26_PLAF7 Conserved Plasmodium protein OS=Plasmodium falciparum (isolate 3D7) GN=PF11_0349 PE=4 SV=2	3578	P1DS20190823_WW_2019078_PSACF18_190828212212.3389.3389.2	controllerType=0 controllerNumber=1 scan=3389	21.6907
03571:3	5	R.VGGTDSNSIHQNYFYDSFYGR.D			809.692	3	2427.06	2427.06	0	-0.3	905	Specific	339.52	339.52	339.52	8.59	30	>tr|Q8II26|Q8II26_PLAF7 Conserved Plasmodium protein OS=Plasmodium falciparum (isolate 3D7) GN=PF11_0349 PE=4 SV=2	3578	P1DS20190823_WW_2019078_PSACF18_190828212212.6424.6424.3	controllerType=0 controllerNumber=1 scan=6424	32.5915
07140:2	5	K.ILFVYIGTFK.E			600.856	2	1200.7	1200.7	0	1.1	984	Specific	455.04	174.38	174.38	7.76	30	>tr|Q8II26|Q8II26_PLAF7 Conserved Plasmodium protein OS=Plasmodium falciparum (isolate 3D7) GN=PF11_0349 PE=4 SV=2	3578	P1DS20190823_WW_2019078_PSACF18_190828212212.9362.9362.2	controllerType=0 controllerNumber=1 scan=9362	40.8257
07562:3	5	K.QFLDNEKEYDFFNNFMIK.K			781.368	3	2342.09	2342.08	0	4.5	1015	Specific	44.91	44.91	44.91	1.27	30	>tr|Q8II26|Q8II26_PLAF7 Conserved Plasmodium protein OS=Plasmodium falciparum (isolate 3D7) GN=PF11_0349 PE=4 SV=2	3578	P1DS20190823_WW_2019078_PSACF18_190828212212.9700.9700.3	controllerType=0 controllerNumber=1 scan=9700	41.7845
08331:2	5	K.EYDFFNNFMIK.K			734.336	2	1467.67	1467.66	0	2.9	1022	Specific	419.21	230.07	230.07	6.29	30	>tr|Q8II26|Q8II26_PLAF7 Conserved Plasmodium protein OS=Plasmodium falciparum (isolate 3D7) GN=PF11_0349 PE=4 SV=2	3578	P1DS20190823_WW_2019078_PSACF18_190828212212.10295.10295.2	controllerType=0 controllerNumber=1 scan=10295	43.4373
05630:2	5	K.YNEEYNFFENLK.T			805.361	2	1609.72	1609.72	0	-1	1034	Specific	421.28	242.94	242.94	7.9	30	>tr|Q8II26|Q8II26_PLAF7 Conserved Plasmodium protein OS=Plasmodium falciparum (isolate 3D7) GN=PF11_0349 PE=4 SV=2	3578	P1DS20190823_WW_2019078_PSACF18_190828212212.8130.8130.2	controllerType=0 controllerNumber=1 scan=8130	37.3841
00078:2	5	K.THIVYHSR.Y			506.774	2	1012.54	1012.53	0	7.6	1046	Specific	284.82	102.59	102.59	2.07	30	>tr|Q8II26|Q8II26_PLAF7 Conserved Plasmodium protein OS=Plasmodium falciparum (isolate 3D7) GN=PF11_0349 PE=4 SV=2	3578	P1DS20190823_WW_2019078_PSACF18_190828212212.2579.2579.3	controllerType=0 controllerNumber=1 scan=2579	17.7666
01270:2	5	K.NVHYLISSEVK.Q			644.85	2	1288.69	1288.69	0	2.8	1127	Specific	552.7	378.75	378.75	9.43	30	>tr|Q8II26|Q8II26_PLAF7 Conserved Plasmodium protein OS=Plasmodium falciparum (isolate 3D7) GN=PF11_0349 PE=4 SV=2	3578	P1DS20190823_WW_2019078_PSACF18_190828212212.4222.4222.2	controllerType=0 controllerNumber=1 scan=4222	25.1091
02129:2	5	K.QDTNYDLLK.N			555.275	2	1109.54	1109.55	0	-3.4	1138	Specific	473.65	113.11	113.11	6.42	30	>tr|Q8II26|Q8II26_PLAF7 Conserved Plasmodium protein OS=Plasmodium falciparum (isolate 3D7) GN=PF11_0349 PE=4 SV=2	3578	P1DS20190823_WW_2019078_PSACF18_190828212212.5074.5074.2	controllerType=0 controllerNumber=1 scan=5074	28.0275
05857:2	5	K.IYEVSYETLNMQLINK.K			979.502	2	1958	1957.99	0	1.2	1154	Specific	522.36	450.07	450.07	10.28	30	>tr|Q8II26|Q8II26_PLAF7 Conserved Plasmodium protein OS=Plasmodium falciparum (isolate 3D7) GN=PF11_0349 PE=4 SV=2	3578	P1DS20190823_WW_2019078_PSACF18_190828212212.8324.8324.2	controllerType=0 controllerNumber=1 scan=8324	37.9252
00973:2	5	K.EVIFNNNEK.K			553.779	2	1106.55	1106.55	0	2.2	1186	Specific	298.76	10.44	10.44	2.69	30	>tr|Q8II26|Q8II26_PLAF7 Conserved Plasmodium protein OS=Plasmodium falciparum (isolate 3D7) GN=PF11_0349 PE=4 SV=2	3578	P1DS20190823_WW_2019078_PSACF18_190828212212.3881.3881.2	controllerType=0 controllerNumber=1 scan=3881	23.6816
10019:2	5	K.LLDYIDSFYDIMNK.I			875.429	2	1749.85	1749.84	0	5.9	1196	Specific	523.59	364.99	364.99	8.52	30	>tr|Q8II26|Q8II26_PLAF7 Conserved Plasmodium protein OS=Plasmodium falciparum (isolate 3D7) GN=PF11_0349 PE=4 SV=2	3578	P1DS20190823_WW_2019078_PSACF18_190828212212.11684.11684.2	controllerType=0 controllerNumber=1 scan=11684	47.3241
02277:2	5	K.NNMNLELYGK.T			598.292	2	1195.58	1195.58	0	-0.8	1213	Specific	398.88	240.46	240.46	6.05	30	>tr|Q8II26|Q8II26_PLAF7 Conserved Plasmodium protein OS=Plasmodium falciparum (isolate 3D7) GN=PF11_0349 PE=4 SV=2	3578	P1DS20190823_WW_2019078_PSACF18_190828212212.5213.5213.2	controllerType=0 controllerNumber=1 scan=5213	28.4633
01406:2	6	R.SLVNLGGSK.S			437.752	2	874.497	874.499	0	-2.8	65	Specific	367.91	54.64	54.64	3.27	13	>sp|K2C1_HUMAN|	24	P1DS20190823_WW_2019078_PSACF18_190828212212.4363.4363.2	controllerType=0 controllerNumber=1 scan=4363	25.569
02798:3	6	R.SLVNLGGSKSISISVAR.G			563.33	3	1687.97	1687.97	0	2.2	65	Specific	591.21	532.77	532.77	10.46	13	>sp|K2C1_HUMAN|	24	P1DS20190823_WW_2019078_PSACF18_190828212212.5707.5707.3	controllerType=0 controllerNumber=1 scan=5707	30.1999
02801:2	6	R.SLVNLGGSKSISISVAR.G			844.491	2	1687.97	1687.97	0	2.6	65	Specific	594.35	468.51	468.51	9.94	13	>sp|K2C1_HUMAN|	24	P1DS20190823_WW_2019078_PSACF18_190828212212.5709.5709.2	controllerType=0 controllerNumber=1 scan=5709	30.2048
01395:2	6	K.SISISVAR.G			416.747	2	832.487	832.489	0	-2.1	74	Specific	301.05	40.6	40.6	2.21	13	>sp|K2C1_HUMAN|	24	P1DS20190823_WW_2019078_PSACF18_190828212212.4351.4351.2	controllerType=0 controllerNumber=1 scan=4351	25.5367
01409:2	6	K.SISISVAR.G			416.747	2	832.487	832.489	0	-1.4	74	Specific	373.47	40.6	40.6	3.91	13	>sp|K2C1_HUMAN|	24	P1DS20190823_WW_2019078_PSACF18_190828212212.4364.4364.2	controllerType=0 controllerNumber=1 scan=4364	25.5714
00091:2	6	D.PEIQKVK.S			421.263	2	841.518	841.514	0	5.1	170	NRagged	423.93	92.82	92.82	4.26	13	>sp|K2C1_HUMAN|	24	P1DS20190823_WW_2019078_PSACF18_190828212212.2607.2607.2	controllerType=0 controllerNumber=1 scan=2607	17.9169
04335:2	6	K.SLNNQFASFIDK.V			692.349	2	1383.69	1383.69	0	0.6	185	Specific	427.82	278.22	278.22	7.97	13	>sp|K2C1_HUMAN|	24	P1DS20190823_WW_2019078_PSACF18_190828212212.7071.7071.2	controllerType=0 controllerNumber=1 scan=7071	34.4084
01889:2	6	R.FLEQQNQVLQTK.W			738.399	2	1475.79	1475.79	0	3.4	199	Specific	499.02	383.21	383.21	9.83	13	>sp|K2C1_HUMAN|	24	P1DS20190823_WW_2019078_PSACF18_190828212212.4842.4842.2	controllerType=0 controllerNumber=1 scan=4842	27.2085
06663:3	6	R.THNLEPYFESFINNLR.R			665.333	3	1993.98	1993.98	0	3.6	223	Specific	483.87	470.58	470.58	10.17	13	>sp|K2C1_HUMAN|	24	P1DS20190823_WW_2019078_PSACF18_190828212212.8978.8978.3	controllerType=0 controllerNumber=1 scan=8978	39.7513
02059:2	6	R.TNAENEFVTIK.K			633.324	2	1265.64	1265.64	0	2.9	277	Specific	426.73	220.04	220.04	7.74	13	>sp|K2C1_HUMAN|	24	P1DS20190823_WW_2019078_PSACF18_190828212212.5005.5005.2	controllerType=0 controllerNumber=1 scan=5005	27.7934
00985:3	6	R.TNAENEFVTIKK.D			465.25	3	1393.74	1393.73	0	3.5	277	Specific	251.53	226.91	226.91	3.94	13	>sp|K2C1_HUMAN|	24	P1DS20190823_WW_2019078_PSACF18_190828212212.3898.3898.3	controllerType=0 controllerNumber=1 scan=3898	23.7544
00984:2	6	R.TNAENEFVTIKK.D			697.374	2	1393.74	1393.73	0	5.4	277	Specific	515.8	290.82	290.82	6.56	13	>sp|K2C1_HUMAN|	24	P1DS20190823_WW_2019078_PSACF18_190828212212.3897.3897.2	controllerType=0 controllerNumber=1 scan=3897	23.752
07825:2	6	R.SLDLDSIIAEVK.A			651.862	2	1302.72	1302.72	0	1	343	Specific	692.14	440.93	440.93	13.06	13	>sp|K2C1_HUMAN|	24	P1DS20190823_WW_2019078_PSACF18_190828212212.9899.9899.2	controllerType=0 controllerNumber=1 scan=9899	42.3356
01988:2	6	K.YEELQITAGR.H			590.304	2	1179.6	1179.6	0	0	376	Specific	517.48	210.48	210.48	7.94	13	>sp|K2C1_HUMAN|	24	P1DS20190823_WW_2019078_PSACF18_190828212212.4939.4939.2	controllerType=0 controllerNumber=1 scan=4939	27.5556
03246:2	6	K.LNDLEDALQQAK.E			679.35	2	1357.69	1357.7	0	-2.6	443	Specific	376.82	227.89	227.89	7.03	13	>sp|K2C1_HUMAN|	24	P1DS20190823_WW_2019078_PSACF18_190828212212.6138.6138.2	controllerType=0 controllerNumber=1 scan=6138	31.6817
05654:2	6	K.LALDLEIATYR.T			639.357	2	1277.71	1277.71	0	-1.7	472	Specific	533.1	194.41	194.41	8.02	13	>sp|K2C1_HUMAN|	24	P1DS20190823_WW_2019078_PSACF18_190828212212.8151.8151.2	controllerType=0 controllerNumber=1 scan=8151	37.4412
05665:2	6	K.LALDLEIATYR.T			639.358	2	1277.71	1277.71	0	-1.3	472	Specific	615.39	238.79	238.79	10.29	13	>sp|K2C1_HUMAN|	24	P1DS20190823_WW_2019078_PSACF18_190828212212.8160.8160.2	controllerType=0 controllerNumber=1 scan=8160	37.467
02032:3	7	I.SSSKGSLGGGFSSGGFSGGSFSR.G			699.661	3	2096.97	2096.96	0	2.5	37	NRagged	243.63	243.63	243.63	5.58	17	>sp|K1C10_HUMAN|	9	P1DS20190823_WW_2019078_PSACF18_190828212212.4977.4977.3	controllerType=0 controllerNumber=1 scan=4977	27.6786
00963:2	7	R.LASYLDK.V			405.224	2	809.441	809.44	0	1.3	157	Specific	278.97	80.85	80.85	3.49	17	>sp|K1C10_HUMAN|	9	P1DS20190823_WW_2019078_PSACF18_190828212212.3869.3869.2	controllerType=0 controllerNumber=1 scan=3869	23.6378
01444:2	7	R.ALEESNYELEGK.I			691.325	2	1381.64	1381.65	0	-3.5	166	Specific	451.03	363.53	363.53	7.96	17	>sp|K1C10_HUMAN|	9	P1DS20190823_WW_2019078_PSACF18_190828212212.4394.4394.2	controllerType=0 controllerNumber=1 scan=4394	25.6642
10072:3	7	K.TIDDLKNQILNLTTDNANILLQIDNAR.L			1018.22	3	3052.65	3052.63	0	6.4	202	Specific	406.86	406.86	406.86	9.51	17	>sp|K1C10_HUMAN|	9	P1DS20190823_WW_2019078_PSACF18_190828212212.11728.11728.3	controllerType=0 controllerNumber=1 scan=11728	47.4502
07872:3	7	K.NQILNLTTDNANILLQIDNAR.L			789.762	3	2367.27	2367.26	0	4	208	Specific	487.54	474.18	474.18	10.6	17	>sp|K1C10_HUMAN|	9	P1DS20190823_WW_2019078_PSACF18_190828212212.9940.9940.3	controllerType=0 controllerNumber=1 scan=9940	42.4515
01144:2	7	R.LAADDFR.L			404.205	2	807.402	807.399	0	2.9	229	Specific	302.6	155.12	155.12	4.5	17	>sp|K1C10_HUMAN|	9	P1DS20190823_WW_2019078_PSACF18_190828212212.4089.4089.2	controllerType=0 controllerNumber=1 scan=4089	24.5876
01066:2	7	R.LKYENEVALR.Q			617.845	2	1234.68	1234.68	0	2.9	236	Specific	385.43	146.05	146.05	4.1	17	>sp|K1C10_HUMAN|	9	P1DS20190823_WW_2019078_PSACF18_190828212212.3982.3982.2	controllerType=0 controllerNumber=1 scan=3982	24.096
02049:2	7	R.QSVEADINGLR.R			601.314	2	1201.62	1201.62	0	2.8	246	Specific	448.09	208.98	208.98	7.91	17	>sp|K1C10_HUMAN|	9	P1DS20190823_WW_2019078_PSACF18_190828212212.4995.4995.2	controllerType=0 controllerNumber=1 scan=4995	27.7551
01242:2	7	R.QSVEADINGLRR.V			679.364	2	1357.72	1357.72	0	1.8	246	Specific	242.37	115.88	115.88	1.27	17	>sp|K1C10_HUMAN|	9	P1DS20190823_WW_2019078_PSACF18_190828212212.4191.4191.2	controllerType=0 controllerNumber=1 scan=4191	24.981
02910:2	7	R.VLDELTLTK.A			516.304	2	1031.6	1031.6	0	1.8	258	Specific	385.95	212.98	212.98	6.07	17	>sp|K1C10_HUMAN|	9	P1DS20190823_WW_2019078_PSACF18_190828212212.5824.5824.2	controllerType=0 controllerNumber=1 scan=5824	30.6143
10724:3	7	K.ADLEMQIESLTEELAYLK.K			699.358	3	2096.06	2096.05	0	5.5	267	Specific	230.64	230.64	230.64	6.71	17	>sp|K1C10_HUMAN|	9	P1DS20190823_WW_2019078_PSACF18_190828212212.12322.12322.3	controllerType=0 controllerNumber=1 scan=12322	49.3093
10722:2	7	K.ADLEMQIESLTEELAYLK.K			1048.53	2	2096.06	2096.05	0	7.5	267	Specific	407.44	407.44	407.44	9.21	17	>sp|K1C10_HUMAN|	9	P1DS20190823_WW_2019078_PSACF18_190828212212.12320.12320.2	controllerType=0 controllerNumber=1 scan=12320	49.3001
09406:3	7	R.NVSTGDVNVEMNAAPGVDLTQLLNNMR.S			958.14	3	2872.4	2872.39	0	4.2	296	Specific	371.29	371.29	371.29	9.38	17	>sp|K1C10_HUMAN|	9	P1DS20190823_WW_2019078_PSACF18_190828212212.11182.11182.3	controllerType=0 controllerNumber=1 scan=11182	45.9024
08588:3	7	R.NVSTGDVNVEM[+15.995]NAAPGVDLTQLLNNMR.S		M[+16]	963.474	3	2888.41	2888.39	0	6.5	296	Specific	198.29	198.29	198.29	6.56	17	>sp|K1C10_HUMAN|	9	P1DS20190823_WW_2019078_PSACF18_190828212212.10503.10503.3	controllerType=0 controllerNumber=1 scan=10503	44.0173
00825:2	7	R.SQYEQLAEQNR.K			683.323	2	1365.64	1365.64	0	0.4	323	Specific	366.05	287.49	287.49	7.79	17	>sp|K1C10_HUMAN|	9	P1DS20190823_WW_2019078_PSACF18_190828212212.3724.3724.2	controllerType=0 controllerNumber=1 scan=3724	23.0747
03368:2	7	K.DAEAWFNEK.S			555.249	2	1109.49	1109.49	0	1.3	335	Specific	248.95	221.07	221.07	4.23	17	>sp|K1C10_HUMAN|	9	P1DS20190823_WW_2019078_PSACF18_190828212212.6239.6239.3	controllerType=0 controllerNumber=1 scan=6239	32.0037
03331:2	7	K.DAEAWFNEK.S			555.249	2	1109.49	1109.49	0	0.9	335	Specific	444.42	251.31	251.31	6.24	17	>sp|K1C10_HUMAN|	9	P1DS20190823_WW_2019078_PSACF18_190828212212.6207.6207.2	controllerType=0 controllerNumber=1 scan=6207	31.9014
06944:3	7	R.NVQALEIELQSQLALK.Q			599.675	3	1797.01	1797.01	0	-1.4	371	Specific	343.95	343.95	343.95	8.13	17	>sp|K1C10_HUMAN|	9	P1DS20190823_WW_2019078_PSACF18_190828212212.9208.9208.3	controllerType=0 controllerNumber=1 scan=9208	40.3963
02236:2	7	K.QSLEASLAETEGR.Y			695.845	2	1390.68	1390.68	0	1.2	387	Specific	61.04	61.04	61.04	1.31	17	>sp|K1C10_HUMAN|	9	P1DS20190823_WW_2019078_PSACF18_190828212212.5179.5179.2	controllerType=0 controllerNumber=1 scan=5179	28.3514
08563:3	8	A.VDSNIEGPVIGIDLGTTYSC[+57.021]VGVFK.N		C[+57]	880.782	3	2640.33	2640.32	0	3.3	22	NRagged	30.77	30.77	30.77	1.8	15	>tr|Q8I2X4|Q8I2X4_PLAF7 Heat shock protein 70 (HSP70) homologue OS=Plasmodium falciparum (isolate 3D7) GN=PFI0875w PE=3 SV=1	5282	P1DS20190823_WW_2019078_PSACF18_190828212212.10483.10483.3	controllerType=0 controllerNumber=1 scan=10483	43.9609
02625:3	8	K.LEATLHPTQTVFDVK.R			566.975	3	1698.91	1698.91	0	2.1	81	Specific	268.75	188.62	188.62	5.68	15	>tr|Q8I2X4|Q8I2X4_PLAF7 Heat shock protein 70 (HSP70) homologue OS=Plasmodium falciparum (isolate 3D7) GN=PFI0875w PE=3 SV=1	5282	P1DS20190823_WW_2019078_PSACF18_190828212212.5547.5547.3	controllerType=0 controllerNumber=1 scan=5547	29.6557
05577:3	8	K.DKDTTFAPEQISAMVLEK.M			675.006	3	2023	2023.01	0	-1.5	133	Specific	448.13	448.13	448.13	8.95	15	>tr|Q8I2X4|Q8I2X4_PLAF7 Heat shock protein 70 (HSP70) homologue OS=Plasmodium falciparum (isolate 3D7) GN=PFI0875w PE=3 SV=1	5282	P1DS20190823_WW_2019078_PSACF18_190828212212.8082.8082.3	controllerType=0 controllerNumber=1 scan=8082	37.2546
02436:2	8	K.EIAQSFLGK.P			496.775	2	992.543	992.541	0	1.4	153	Specific	333.53	141.72	141.72	4.9	15	>tr|Q8I2X4|Q8I2X4_PLAF7 Heat shock protein 70 (HSP70) homologue OS=Plasmodium falciparum (isolate 3D7) GN=PFI0875w PE=3 SV=1	5282	P1DS20190823_WW_2019078_PSACF18_190828212212.5364.5364.2	controllerType=0 controllerNumber=1 scan=5364	28.9796
03754:2	8	K.NAVVTVPAYFNDAQR.Q			832.922	2	1664.84	1664.84	0	-1.7	165	Specific	353.36	311.49	311.49	7.89	15	>tr|Q8I2X4|Q8I2X4_PLAF7 Heat shock protein 70 (HSP70) homologue OS=Plasmodium falciparum (isolate 3D7) GN=PFI0875w PE=3 SV=1	5282	P1DS20190823_WW_2019078_PSACF18_190828212212.6591.6591.2	controllerType=0 controllerNumber=1 scan=6591	33.0513
04695:2	8	R.IINEPTAAALAYGLDK.K			830.453	2	1659.9	1659.9	0	2.1	196	Specific	502.69	274.26	274.26	8.68	15	>tr|Q8I2X4|Q8I2X4_PLAF7 Heat shock protein 70 (HSP70) homologue OS=Plasmodium falciparum (isolate 3D7) GN=PFI0875w PE=3 SV=1	5282	P1DS20190823_WW_2019078_PSACF18_190828212212.7371.7371.2	controllerType=0 controllerNumber=1 scan=7371	35.2486
03086:2	8	R.VMDYFIK.M			458.236	2	915.465	915.464	0	0	259	Specific	287.64	90.24	90.24	4.19	15	>tr|Q8I2X4|Q8I2X4_PLAF7 Heat shock protein 70 (HSP70) homologue OS=Plasmodium falciparum (isolate 3D7) GN=PFI0875w PE=3 SV=1	5282	P1DS20190823_WW_2019078_PSACF18_190828212212.5997.5997.2	controllerType=0 controllerNumber=1 scan=5997	31.237
06172:3	8	R.NLSVVHSTQIEIEDIVEGHNFSETLTR.A			1023.18	3	3067.53	3067.53	0	-2.5	295	Specific	699.13	699.13	699.13	13.52	15	>tr|Q8I2X4|Q8I2X4_PLAF7 Heat shock protein 70 (HSP70) homologue OS=Plasmodium falciparum (isolate 3D7) GN=PFI0875w PE=3 SV=1	5282	P1DS20190823_WW_2019078_PSACF18_190828212212.8581.8581.3	controllerType=0 controllerNumber=1 scan=8581	38.6504
03297:2	8	K.IDEIVLVGGSTR.I			629.854	2	1258.7	1258.7	0	0.9	353	Specific	502.44	129.95	129.95	7.82	15	>tr|Q8I2X4|Q8I2X4_PLAF7 Heat shock protein 70 (HSP70) homologue OS=Plasmodium falciparum (isolate 3D7) GN=PFI0875w PE=3 SV=1	5282	P1DS20190823_WW_2019078_PSACF18_190828212212.6180.6180.2	controllerType=0 controllerNumber=1 scan=6180	31.8165
11180:4	8	R.GINPDEAVAYGAAIQAGIILGEELQDVVLLDVTPLTLGIETVGGIMTQLIK.R			1308.72	4	5231.85	5231.84	0	2.1	384	Specific	111.32	111.32	111.32	6.13	15	>tr|Q8I2X4|Q8I2X4_PLAF7 Heat shock protein 70 (HSP70) homologue OS=Plasmodium falciparum (isolate 3D7) GN=PFI0875w PE=3 SV=1	5282	P1DS20190823_WW_2019078_PSACF18_190828212212.12734.12734.4	controllerType=0 controllerNumber=1 scan=12734	50.5597
08062:3	8	K.SQTFSTYQDNQPAVLIQVFEGER.A			886.434	3	2657.29	2657.28	0	1.4	444	Specific	426.22	426.22	426.22	9.97	15	>tr|Q8I2X4|Q8I2X4_PLAF7 Heat shock protein 70 (HSP70) homologue OS=Plasmodium falciparum (isolate 3D7) GN=PFI0875w PE=3 SV=1	5282	P1DS20190823_WW_2019078_PSACF18_190828212212.10085.10085.3	controllerType=0 controllerNumber=1 scan=10085	42.852
02828:2	8	K.IEVTFTVDK.N			526.288	2	1051.57	1051.57	0	1.7	493	Specific	391.56	183.05	183.05	5.78	15	>tr|Q8I2X4|Q8I2X4_PLAF7 Heat shock protein 70 (HSP70) homologue OS=Plasmodium falciparum (isolate 3D7) GN=PFI0875w PE=3 SV=1	5282	P1DS20190823_WW_2019078_PSACF18_190828212212.5738.5738.2	controllerType=0 controllerNumber=1 scan=5738	30.3079
00538:2	8	R.GITITNDK.G			431.239	2	861.471	861.468	0	3.6	519	Specific	330.4	88.73	88.73	4.66	15	>tr|Q8I2X4|Q8I2X4_PLAF7 Heat shock protein 70 (HSP70) homologue OS=Plasmodium falciparum (isolate 3D7) GN=PFI0875w PE=3 SV=1	5282	P1DS20190823_WW_2019078_PSACF18_190828212212.3369.3369.2	controllerType=0 controllerNumber=1 scan=3369	21.609
04230:2	8	K.DAEDWLNNNSNADSEALK.Q			1003.44	2	2005.88	2005.87	0	3.7	596	Specific	568.01	568.01	568.01	10.46	15	>tr|Q8I2X4|Q8I2X4_PLAF7 Heat shock protein 70 (HSP70) homologue OS=Plasmodium falciparum (isolate 3D7) GN=PFI0875w PE=3 SV=1	5282	P1DS20190823_WW_2019078_PSACF18_190828212212.6984.6984.2	controllerType=0 controllerNumber=1 scan=6984	34.1635
02557:3	8	K.LKDLEAVC[+57.021]QPIIVK.L		C[+57]	542.649	3	1625.93	1625.93	0	2.6	616	Specific	207.54	207.54	207.54	3.43	15	>tr|Q8I2X4|Q8I2X4_PLAF7 Heat shock protein 70 (HSP70) homologue OS=Plasmodium falciparum (isolate 3D7) GN=PFI0875w PE=3 SV=1	5282	P1DS20190823_WW_2019078_PSACF18_190828212212.5477.5477.3	controllerType=0 controllerNumber=1 scan=5477	29.378
02626:2	9	K.LADAVSVTLGPK.G			585.842	2	1170.68	1170.67	0	2.6	52	Specific	524.19	346.32	346.32	8.59	9	>tr|Q8IJN9|Q8IJN9_PLAF7 Hsp60 OS=Plasmodium falciparum (isolate 3D7) GN=PF10_0153 PE=3 SV=1	5182	P1DS20190823_WW_2019078_PSACF18_190828212212.5548.5548.2	controllerType=0 controllerNumber=1 scan=5548	29.6582
02484:2	9	R.NVIIEQSFGSPK.I			659.855	2	1318.7	1318.7	0	1.3	66	Specific	388.75	166.02	166.02	7.76	9	>tr|Q8IJN9|Q8IJN9_PLAF7 Hsp60 OS=Plasmodium falciparum (isolate 3D7) GN=PF10_0153 PE=3 SV=1	5182	P1DS20190823_WW_2019078_PSACF18_190828212212.5407.5407.2	controllerType=0 controllerNumber=1 scan=5407	29.1253
01584:2	9	K.AGDGTTTATILAR.S			624.33	2	1247.65	1247.66	0	-4.6	114	Specific	370.52	318.3	318.3	7.28	9	>tr|Q8IJN9|Q8IJN9_PLAF7 Hsp60 OS=Plasmodium falciparum (isolate 3D7) GN=PF10_0153 PE=3 SV=1	5182	P1DS20190823_WW_2019078_PSACF18_190828212212.4520.4520.2	controllerType=0 controllerNumber=1 scan=4520	26.0378
00854:2	9	R.SIFQQGC[+57.021]K.A		C[+57]	484.236	2	967.465	967.467	0	-1.2	127	Specific	207.57	72.21	72.21	2.02	9	>tr|Q8IJN9|Q8IJN9_PLAF7 Hsp60 OS=Plasmodium falciparum (isolate 3D7) GN=PF10_0153 PE=3 SV=1	5182	P1DS20190823_WW_2019078_PSACF18_190828212212.3747.3747.2	controllerType=0 controllerNumber=1 scan=3747	23.1417
06235:2	9	K.AVDSGMNPMDLLR.G			709.84	2	1418.67	1418.68	0	-3.5	135	Specific	390.49	327.9	327.9	7.41	9	>tr|Q8IJN9|Q8IJN9_PLAF7 Hsp60 OS=Plasmodium falciparum (isolate 3D7) GN=PF10_0153 PE=3 SV=1	5182	P1DS20190823_WW_2019078_PSACF18_190828212212.8633.8633.2	controllerType=0 controllerNumber=1 scan=8633	38.7945
05054:2	9	K.NIGQLIADTMK.K			602.325	2	1203.64	1203.64	0	1.9	186	Specific	350.91	165.19	165.19	6.08	9	>tr|Q8IJN9|Q8IJN9_PLAF7 Hsp60 OS=Plasmodium falciparum (isolate 3D7) GN=PF10_0153 PE=3 SV=1	5182	P1DS20190823_WW_2019078_PSACF18_190828212212.7667.7667.2	controllerType=0 controllerNumber=1 scan=7667	36.0774
01119:2	9	K.ELDSVQTDNYDQR.V			791.854	2	1582.7	1582.7	0	1.8	455	Specific	204.04	204.04	204.04	4.26	9	>tr|Q8IJN9|Q8IJN9_PLAF7 Hsp60 OS=Plasmodium falciparum (isolate 3D7) GN=PF10_0153 PE=3 SV=1	5182	P1DS20190823_WW_2019078_PSACF18_190828212212.4050.4050.2	controllerType=0 controllerNumber=1 scan=4050	24.4027
05206:2	9	K.YVDMIESGIIDPTK.V			790.898	2	1580.79	1580.79	0	1.2	516	Specific	464.99	378.62	378.62	9.69	9	>tr|Q8IJN9|Q8IJN9_PLAF7 Hsp60 OS=Plasmodium falciparum (isolate 3D7) GN=PF10_0153 PE=3 SV=1	5182	P1DS20190823_WW_2019078_PSACF18_190828212212.7788.7788.2	controllerType=0 controllerNumber=1 scan=7788	36.4166
10813:3	9	K.TAISDAASIASLMTTTEVAIVDFK.D			819.1	3	2455.28	2455.26	0	8.5	533	Specific	710.51	710.51	710.51	14.27	9	>tr|Q8IJN9|Q8IJN9_PLAF7 Hsp60 OS=Plasmodium falciparum (isolate 3D7) GN=PF10_0153 PE=3 SV=1	5182	P1DS20190823_WW_2019078_PSACF18_190828212212.12400.12400.3	controllerType=0 controllerNumber=1 scan=12400	49.5351
06084:2	10	K.ITNPFEDMLK.G			604.307	2	1207.61	1207.6	0	2.8	211	Specific	131.42	98.02	98.02	1.86	8	>tr|Q8ILA1|Q8ILA1_PLAF7 Uncharacterized protein OS=Plasmodium falciparum (isolate 3D7) GN=PF14_0344 PE=4 SV=1	999	P1DS20190823_WW_2019078_PSACF18_190828212212.8508.8508.2	controllerType=0 controllerNumber=1 scan=8508	38.4487
05999:2	10	K.ITNPFEDMLK.G			604.305	2	1207.6	1207.6	0	-0.2	211	Specific	454.79	176.04	176.04	7.76	8	>tr|Q8ILA1|Q8ILA1_PLAF7 Uncharacterized protein OS=Plasmodium falciparum (isolate 3D7) GN=PF14_0344 PE=4 SV=1	999	P1DS20190823_WW_2019078_PSACF18_190828212212.8436.8436.2	controllerType=0 controllerNumber=1 scan=8436	38.244
09022:3	10	K.DNLQSFLSSLTGNK.D			508.596	3	1523.77	1523.77	0	2.7	235	Specific	129.27	129.27	129.27	3.31	8	>tr|Q8ILA1|Q8ILA1_PLAF7 Uncharacterized protein OS=Plasmodium falciparum (isolate 3D7) GN=PF14_0344 PE=4 SV=1	999	P1DS20190823_WW_2019078_PSACF18_190828212212.10855.10855.3	controllerType=0 controllerNumber=1 scan=10855	44.9945
09018:2	10	K.DNLQSFLSSLTGNK.D			762.391	2	1523.77	1523.77	0	2.5	235	Specific	699.12	477.86	477.86	13.05	8	>tr|Q8ILA1|Q8ILA1_PLAF7 Uncharacterized protein OS=Plasmodium falciparum (isolate 3D7) GN=PF14_0344 PE=4 SV=1	999	P1DS20190823_WW_2019078_PSACF18_190828212212.10852.10852.2	controllerType=0 controllerNumber=1 scan=10852	44.9871
09775:3	10	K.NPLSDMMNIFGVPQTGK.E			616.974	3	1848.91	1848.9	0	5.6	254	Specific	294.04	294.04	294.04	7.37	8	>tr|Q8ILA1|Q8ILA1_PLAF7 Uncharacterized protein OS=Plasmodium falciparum (isolate 3D7) GN=PF14_0344 PE=4 SV=1	999	P1DS20190823_WW_2019078_PSACF18_190828212212.11485.11485.3	controllerType=0 controllerNumber=1 scan=11485	46.7484
09768:2	10	K.NPLSDMMNIFGVPQTGK.E			924.959	2	1848.91	1848.9	0	6.5	254	Specific	551.56	548.79	548.79	9.53	8	>tr|Q8ILA1|Q8ILA1_PLAF7 Uncharacterized protein OS=Plasmodium falciparum (isolate 3D7) GN=PF14_0344 PE=4 SV=1	999	P1DS20190823_WW_2019078_PSACF18_190828212212.11480.11480.2	controllerType=0 controllerNumber=1 scan=11480	46.736
01200:2	10	K.DKLETMLK.G			489.272	2	977.536	977.534	0	2.8	291	Specific	369.97	92.81	92.81	3.35	8	>tr|Q8ILA1|Q8ILA1_PLAF7 Uncharacterized protein OS=Plasmodium falciparum (isolate 3D7) GN=PF14_0344 PE=4 SV=1	999	P1DS20190823_WW_2019078_PSACF18_190828212212.4147.4147.2	controllerType=0 controllerNumber=1 scan=4147	24.8053
06261:2	10	K.LTLDPSMMNMLNNK.D			811.393	2	1621.78	1621.77	0	1.9	330	Specific	516.35	301.67	301.67	8.38	8	>tr|Q8ILA1|Q8ILA1_PLAF7 Uncharacterized protein OS=Plasmodium falciparum (isolate 3D7) GN=PF14_0344 PE=4 SV=1	999	P1DS20190823_WW_2019078_PSACF18_190828212212.8656.8656.2	controllerType=0 controllerNumber=1 scan=8656	38.8585
03396:3	10	K.DGANGKPFDINPDSMMK.M			612.947	3	1836.83	1836.83	0	1.1	344	Specific	58.28	58.28	58.28	1.75	8	>tr|Q8ILA1|Q8ILA1_PLAF7 Uncharacterized protein OS=Plasmodium falciparum (isolate 3D7) GN=PF14_0344 PE=4 SV=1	999	P1DS20190823_WW_2019078_PSACF18_190828212212.6262.6262.2	controllerType=0 controllerNumber=1 scan=6262	32.0746
03891:2	10	K.MFNALSNENGNLDDLK.M			897.92	2	1794.83	1794.83	0	-0.3	361	Specific	444.6	412.25	412.25	9.9	8	>tr|Q8ILA1|Q8ILA1_PLAF7 Uncharacterized protein OS=Plasmodium falciparum (isolate 3D7) GN=PF14_0344 PE=4 SV=1	999	P1DS20190823_WW_2019078_PSACF18_190828212212.6712.6712.2	controllerType=0 controllerNumber=1 scan=6712	33.3876
02521:2	10	D.SFNDGVDNNLVPSNPK.G			858.913	2	1716.82	1716.82	0	-0.6	386	NRagged	217.58	217.58	217.58	5.34	8	>tr|Q8ILA1|Q8ILA1_PLAF7 Uncharacterized protein OS=Plasmodium falciparum (isolate 3D7) GN=PF14_0344 PE=4 SV=1	999	P1DS20190823_WW_2019078_PSACF18_190828212212.5446.5446.2	controllerType=0 controllerNumber=1 scan=5446	29.2681
00687:2	11	K.QNNVDENEFPNSK.V			767.844	2	1534.68	1534.68	0	2.9	11	Specific	255.69	128.44	128.44	4.42	9	>tr|Q8IDM3|Q8IDM3_PLAF7 Uncharacterized protein OS=Plasmodium falciparum (isolate 3D7) GN=MAL13P1.237 PE=4 SV=1	3466	P1DS20190823_WW_2019078_PSACF18_190828212212.3584.3584.2	controllerType=0 controllerNumber=1 scan=3584	22.5994
02043:2	11	K.VLLVSVK.R			379.263	2	757.52	757.518	0	1.8	24	Specific	306.78	26.76	26.76	3.32	9	>tr|Q8IDM3|Q8IDM3_PLAF7 Uncharacterized protein OS=Plasmodium falciparum (isolate 3D7) GN=MAL13P1.237 PE=4 SV=1	3466	P1DS20190823_WW_2019078_PSACF18_190828212212.4990.4990.2	controllerType=0 controllerNumber=1 scan=4990	27.7384
00644:2	11	R.ELLAGGTR.Y			408.734	2	816.461	816.457	0	4.7	42	Specific	329.53	84.31	84.31	3.43	9	>tr|Q8IDM3|Q8IDM3_PLAF7 Uncharacterized protein OS=Plasmodium falciparum (isolate 3D7) GN=MAL13P1.237 PE=4 SV=1	3466	P1DS20190823_WW_2019078_PSACF18_190828212212.3530.3530.2	controllerType=0 controllerNumber=1 scan=3530	22.3658
01120:2	11	R.ISPGYVSFHEK.T			632.324	2	1263.64	1263.64	0	2.5	113	Specific	474.39	237.82	237.82	7.65	9	>tr|Q8IDM3|Q8IDM3_PLAF7 Uncharacterized protein OS=Plasmodium falciparum (isolate 3D7) GN=MAL13P1.237 PE=4 SV=1	3466	P1DS20190823_WW_2019078_PSACF18_190828212212.4051.4051.2	controllerType=0 controllerNumber=1 scan=4051	24.4062
01163:2	11	K.SVLYDNVDK.K			526.768	2	1052.53	1052.53	0	2.5	199	Specific	339.44	193.85	193.85	5.63	9	>tr|Q8IDM3|Q8IDM3_PLAF7 Uncharacterized protein OS=Plasmodium falciparum (isolate 3D7) GN=MAL13P1.237 PE=4 SV=1	3466	P1DS20190823_WW_2019078_PSACF18_190828212212.4114.4114.2	controllerType=0 controllerNumber=1 scan=4114	24.6856
03170:2	11	K.GSDHSTGSVFIVTFK.K			791.398	2	1581.79	1581.79	0	-1.1	226	Specific	358.03	256.68	256.68	4.79	9	>tr|Q8IDM3|Q8IDM3_PLAF7 Uncharacterized protein OS=Plasmodium falciparum (isolate 3D7) GN=MAL13P1.237 PE=4 SV=1	3466	P1DS20190823_WW_2019078_PSACF18_190828212212.6077.6077.2	controllerType=0 controllerNumber=1 scan=6077	31.505
03168:3	11	K.GSDHSTGSVFIVTFK.K			527.935	3	1581.79	1581.79	0	0.3	226	Specific	461.54	354.47	354.47	8.78	9	>tr|Q8IDM3|Q8IDM3_PLAF7 Uncharacterized protein OS=Plasmodium falciparum (isolate 3D7) GN=MAL13P1.237 PE=4 SV=1	3466	P1DS20190823_WW_2019078_PSACF18_190828212212.6076.6076.3	controllerType=0 controllerNumber=1 scan=6076	31.5025
02937:2	11	K.NMGMVYVVGPK.G			597.805	2	1194.6	1194.6	0	1.5	250	Specific	446.37	297.11	297.11	8.14	9	>tr|Q8IDM3|Q8IDM3_PLAF7 Uncharacterized protein OS=Plasmodium falciparum (isolate 3D7) GN=MAL13P1.237 PE=4 SV=1	3466	P1DS20190823_WW_2019078_PSACF18_190828212212.5848.5848.2	controllerType=0 controllerNumber=1 scan=5848	30.6978
06018:2	11	R.IC[+57.021]LFSGSIFK.H		C[+57]	586.313	2	1171.62	1171.62	0	0.1	307	Specific	514.32	236.33	236.33	8.07	9	>tr|Q8IDM3|Q8IDM3_PLAF7 Uncharacterized protein OS=Plasmodium falciparum (isolate 3D7) GN=MAL13P1.237 PE=4 SV=1	3466	P1DS20190823_WW_2019078_PSACF18_190828212212.8454.8454.2	controllerType=0 controllerNumber=1 scan=8454	38.2957
06426:3	11	K.DAWVETTGLQVFNHNEQ.-			663.31	3	1987.91	1987.91	0	-0.1	356	CRagged	169.64	169.64	169.64	3.54	9	>tr|Q8IDM3|Q8IDM3_PLAF7 Uncharacterized protein OS=Plasmodium falciparum (isolate 3D7) GN=MAL13P1.237 PE=4 SV=1	3466	P1DS20190823_WW_2019078_PSACF18_190828212212.8789.8789.3	controllerType=0 controllerNumber=1 scan=8789	39.2234
06442:2	11	K.DAWVETTGLQVFNHNEQ.-			994.462	2	1987.92	1987.91	0	1.2	356	CRagged	485.48	483.89	483.89	10.16	9	>tr|Q8IDM3|Q8IDM3_PLAF7 Uncharacterized protein OS=Plasmodium falciparum (isolate 3D7) GN=MAL13P1.237 PE=4 SV=1	3466	P1DS20190823_WW_2019078_PSACF18_190828212212.8801.8801.2	controllerType=0 controllerNumber=1 scan=8801	39.2558
00876:2	12	K.HIQDDILNK.S			548.295	2	1095.58	1095.58	0	3	494	Specific	531.64	77.53	77.53	4.24	8	>tr|Q8I510|Q8I510_PLAF7 Uncharacterized protein OS=Plasmodium falciparum (isolate 3D7) GN=PFL2015w PE=4 SV=1	3633	P1DS20190823_WW_2019078_PSACF18_190828212212.3775.3775.2	controllerType=0 controllerNumber=1 scan=3775	23.2658
02079:2	12	R.AAC[+57.021]NIFLK.K		C[+57]	468.753	2	936.499	936.497	0	1.7	548	Specific	349.71	115.1	115.1	6.66	8	>tr|Q8I510|Q8I510_PLAF7 Uncharacterized protein OS=Plasmodium falciparum (isolate 3D7) GN=PFL2015w PE=4 SV=1	3633	P1DS20190823_WW_2019078_PSACF18_190828212212.5030.5030.2	controllerType=0 controllerNumber=1 scan=5030	27.8951
01720:2	12	K.WNTVIEDC[+57.021]NK.S		C[+57]	639.795	2	1278.58	1278.58	0	2.8	557	Specific	395.8	371.58	371.58	8.17	8	>tr|Q8I510|Q8I510_PLAF7 Uncharacterized protein OS=Plasmodium falciparum (isolate 3D7) GN=PFL2015w PE=4 SV=1	3633	P1DS20190823_WW_2019078_PSACF18_190828212212.4654.4654.2	controllerType=0 controllerNumber=1 scan=4654	26.4832
00579:2	12	R.SNAYEQLQK.Y			540.77	2	1080.53	1080.53	0	0.2	582	Specific	298.82	170.16	170.16	7.01	8	>tr|Q8I510|Q8I510_PLAF7 Uncharacterized protein OS=Plasmodium falciparum (isolate 3D7) GN=PFL2015w PE=4 SV=1	3633	P1DS20190823_WW_2019078_PSACF18_190828212212.3413.3413.2	controllerType=0 controllerNumber=1 scan=3413	21.7829
04430:2	12	K.ALTIDPNLLK.N			549.332	2	1097.66	1097.66	0	0.4	601	Specific	424.54	260.54	260.54	7.66	8	>tr|Q8I510|Q8I510_PLAF7 Uncharacterized protein OS=Plasmodium falciparum (isolate 3D7) GN=PFL2015w PE=4 SV=1	3633	P1DS20190823_WW_2019078_PSACF18_190828212212.7150.7150.2	controllerType=0 controllerNumber=1 scan=7150	34.6328
06234:2	12	K.DFGNLLLGK.V			488.776	2	976.544	976.546	0	-2.1	640	Specific	307.94	186.26	186.26	4.66	8	>tr|Q8I510|Q8I510_PLAF7 Uncharacterized protein OS=Plasmodium falciparum (isolate 3D7) GN=PFL2015w PE=4 SV=1	3633	P1DS20190823_WW_2019078_PSACF18_190828212212.8632.8632.2	controllerType=0 controllerNumber=1 scan=8632	38.792
04491:2	12	K.VGLSLDNFEVQK.N			674.858	2	1348.71	1348.71	0	-1.4	649	Specific	556.02	427.31	427.31	9.98	8	>tr|Q8I510|Q8I510_PLAF7 Uncharacterized protein OS=Plasmodium falciparum (isolate 3D7) GN=PFL2015w PE=4 SV=1	3633	P1DS20190823_WW_2019078_PSACF18_190828212212.7206.7206.2	controllerType=0 controllerNumber=1 scan=7206	34.79
02902:2	12	K.NPNNDGSFNIQFK.Q			747.854	2	1494.7	1494.7	0	2.8	661	Specific	342.99	264.7	264.7	7.57	8	>tr|Q8I510|Q8I510_PLAF7 Uncharacterized protein OS=Plasmodium falciparum (isolate 3D7) GN=PFL2015w PE=4 SV=1	3633	P1DS20190823_WW_2019078_PSACF18_190828212212.5818.5818.2	controllerType=0 controllerNumber=1 scan=5818	30.5941
01079:2	13	R.MTNYVNYGAK.I			580.776	2	1160.54	1160.54	0	3.7	21	Specific	478.1	283.89	283.89	8.03	7	>tr|Q8IAX8|Q8IAX8_PLAF7 DNA/RNA-binding protein Alba, putative OS=Plasmodium falciparum (isolate 3D7) GN=PF08_0074 PE=4 SV=1	2274	P1DS20190823_WW_2019078_PSACF18_190828212212.3994.3994.2	controllerType=0 controllerNumber=1 scan=3994	24.1387
03887:2	13	K.AVTLAEIIK.R			479.302	2	957.597	957.598	0	-0.4	52	Specific	419.83	181.58	181.58	7.6	7	>tr|Q8IAX8|Q8IAX8_PLAF7 DNA/RNA-binding protein Alba, putative OS=Plasmodium falciparum (isolate 3D7) GN=PF08_0074 PE=4 SV=1	2274	P1DS20190823_WW_2019078_PSACF18_190828212212.6709.6709.2	controllerType=0 controllerNumber=1 scan=6709	33.3802
00134:2	13	K.GLHQITR.C			412.743	2	824.478	824.474	0	5.1	65	Specific	315.32	112.33	112.33	3.46	7	>tr|Q8IAX8|Q8IAX8_PLAF7 DNA/RNA-binding protein Alba, putative OS=Plasmodium falciparum (isolate 3D7) GN=PF08_0074 PE=4 SV=1	2274	P1DS20190823_WW_2019078_PSACF18_190828212212.2737.2737.2	controllerType=0 controllerNumber=1 scan=2737	18.6665
01633:3	13	R.C[+57.021]GSTVITDQYVSGQDNSEHVVQEK.T		C[+57]	894.078	3	2680.22	2680.22	0	2.1	72	Specific	128.1	128.1	128.1	6.52	7	>tr|Q8IAX8|Q8IAX8_PLAF7 DNA/RNA-binding protein Alba, putative OS=Plasmodium falciparum (isolate 3D7) GN=PF08_0074 PE=4 SV=1	2274	P1DS20190823_WW_2019078_PSACF18_190828212212.4573.4573.3	controllerType=0 controllerNumber=1 scan=4573	26.2136
09663:2	13	K.TVSFIEILLSR.E			639.38	2	1277.75	1277.75	0	5.1	96	Specific	340.02	230.32	230.32	7.22	7	>tr|Q8IAX8|Q8IAX8_PLAF7 DNA/RNA-binding protein Alba, putative OS=Plasmodium falciparum (isolate 3D7) GN=PF08_0074 PE=4 SV=1	2274	P1DS20190823_WW_2019078_PSACF18_190828212212.11394.11394.2	controllerType=0 controllerNumber=1 scan=11394	46.4886
09582:2	13	K.TVSFIEILLSR.E			639.377	2	1277.75	1277.75	0	-0.1	96	Specific	596.61	317.09	317.09	9.67	7	>tr|Q8IAX8|Q8IAX8_PLAF7 DNA/RNA-binding protein Alba, putative OS=Plasmodium falciparum (isolate 3D7) GN=PF08_0074 PE=4 SV=1	2274	P1DS20190823_WW_2019078_PSACF18_190828212212.11321.11321.2	controllerType=0 controllerNumber=1 scan=11321	46.2869
01524:2	13	K.DAGYQPPLDEK.Y			616.792	2	1232.58	1232.58	0	-2.3	113	Specific	352.81	272.77	272.77	7.51	7	>tr|Q8IAX8|Q8IAX8_PLAF7 DNA/RNA-binding protein Alba, putative OS=Plasmodium falciparum (isolate 3D7) GN=PF08_0074 PE=4 SV=1	2274	P1DS20190823_WW_2019078_PSACF18_190828212212.4466.4466.2	controllerType=0 controllerNumber=1 scan=4466	25.8765
02443:2	13	K.EMTPEEIVNSR.P			652.813	2	1304.62	1304.62	0	2.1	127	Specific	409.9	305.98	305.98	8.1	7	>tr|Q8IAX8|Q8IAX8_PLAF7 DNA/RNA-binding protein Alba, putative OS=Plasmodium falciparum (isolate 3D7) GN=PF08_0074 PE=4 SV=1	2274	P1DS20190823_WW_2019078_PSACF18_190828212212.5372.5372.2	controllerType=0 controllerNumber=1 scan=5372	29.0136
02655:2	14	K.SDALDYVYK.A			537.262	2	1073.52	1073.52	0	2.3	21	Specific	408.48	226.56	226.56	6.21	6	>tr|Q8IDN4|Q8IDN4_PLAF7 Nucleic acid binding protein, putative OS=Plasmodium falciparum (isolate 3D7) GN=MAL13P1.233 PE=4 SV=1	901	P1DS20190823_WW_2019078_PSACF18_190828212212.5584.5584.2	controllerType=0 controllerNumber=1 scan=5584	29.7988
09920:3	14	K.AIVLFETYDEIILSGVGK.A			656.368	3	1967.09	1967.07	0	8	30	Specific	506.11	493.39	493.39	9.39	6	>tr|Q8IDN4|Q8IDN4_PLAF7 Nucleic acid binding protein, putative OS=Plasmodium falciparum (isolate 3D7) GN=MAL13P1.233 PE=4 SV=1	901	P1DS20190823_WW_2019078_PSACF18_190828212212.11602.11602.3	controllerType=0 controllerNumber=1 scan=11602	47.0821
09910:2	14	K.AIVLFETYDEIILSGVGK.A			984.05	2	1967.09	1967.07	0	9.5	30	Specific	654.36	544.34	544.34	12.05	6	>tr|Q8IDN4|Q8IDN4_PLAF7 Nucleic acid binding protein, putative OS=Plasmodium falciparum (isolate 3D7) GN=MAL13P1.233 PE=4 SV=1	901	P1DS20190823_WW_2019078_PSACF18_190828212212.11593.11593.2	controllerType=0 controllerNumber=1 scan=11593	47.0558
04171:2	14	K.AISSVVNVAEMVK.R			673.872	2	1346.74	1346.73	0	1.6	48	Specific	577.96	277.22	277.22	9.55	6	>tr|Q8IDN4|Q8IDN4_PLAF7 Nucleic acid binding protein, putative OS=Plasmodium falciparum (isolate 3D7) GN=MAL13P1.233 PE=4 SV=1	901	P1DS20190823_WW_2019078_PSACF18_190828212212.6940.6940.2	controllerType=0 controllerNumber=1 scan=6940	34.0365
04302:2	14	R.TVEFITTVPC[+57.021]MK.I		C[+57]	713.359	2	1425.71	1425.71	0	-0.7	124	Specific	388.88	220.95	220.95	7.56	6	>tr|Q8IDN4|Q8IDN4_PLAF7 Nucleic acid binding protein, putative OS=Plasmodium falciparum (isolate 3D7) GN=MAL13P1.233 PE=4 SV=1	901	P1DS20190823_WW_2019078_PSACF18_190828212212.7043.7043.2	controllerType=0 controllerNumber=1 scan=7043	34.3292
00580:1	14	K.IILSK.N			573.398	1	573.398	573.397	0	0.8	136	Specific	216.75	216.75	216.75	1.77	6	>tr|Q8IDN4|Q8IDN4_PLAF7 Nucleic acid binding protein, putative OS=Plasmodium falciparum (isolate 3D7) GN=MAL13P1.233 PE=4 SV=1	901	P1DS20190823_WW_2019078_PSACF18_190828212212.3414.3414.2	controllerType=0 controllerNumber=1 scan=3414	21.7853
04275:2	14	K.EVNVMTPEQILK.E			700.876	2	1400.74	1400.75	0	-0.2	160	Specific	509.77	276.2	276.2	8.17	6	>tr|Q8IDN4|Q8IDN4_PLAF7 Nucleic acid binding protein, putative OS=Plasmodium falciparum (isolate 3D7) GN=MAL13P1.233 PE=4 SV=1	901	P1DS20190823_WW_2019078_PSACF18_190828212212.7020.7020.2	controllerType=0 controllerNumber=1 scan=7020	34.2652
02612:2	15	K.STLIIGGISK.S			494.807	2	988.606	988.604	0	2	405	Specific	465.2	125.02	125.02	7.43	6	>tr|Q8IAS0|Q8IAS0_PLAF7 Plasmepsin X OS=Plasmodium falciparum (isolate 3D7) GN=PF08_0108 PE=3 SV=1	3205	P1DS20190823_WW_2019078_PSACF18_190828212212.5533.5533.2	controllerType=0 controllerNumber=1 scan=5533	29.5967
07965:2	15	K.SFYEGDIYMLPVLK.E			837.928	2	1674.85	1674.84	0	3	415	Specific	488.63	378.61	378.61	9.8	6	>tr|Q8IAS0|Q8IAS0_PLAF7 Plasmepsin X OS=Plasmodium falciparum (isolate 3D7) GN=PF08_0108 PE=3 SV=1	3205	P1DS20190823_WW_2019078_PSACF18_190828212212.10008.10008.2	controllerType=0 controllerNumber=1 scan=10008	42.639
01926:2	15	K.ESYWEVK.L			470.726	2	940.446	940.441	0	4.7	429	Specific	328.56	169.27	169.27	4.06	6	>tr|Q8IAS0|Q8IAS0_PLAF7 Plasmepsin X OS=Plasmodium falciparum (isolate 3D7) GN=PF08_0108 PE=3 SV=1	3205	P1DS20190823_WW_2019078_PSACF18_190828212212.4880.4880.2	controllerType=0 controllerNumber=1 scan=4880	27.3535
02472:2	15	K.LDELYIGK.E			475.764	2	950.52	950.519	0	1.1	436	Specific	426.98	111.17	111.17	4.5	6	>tr|Q8IAS0|Q8IAS0_PLAF7 Plasmepsin X OS=Plasmodium falciparum (isolate 3D7) GN=PF08_0108 PE=3 SV=1	3205	P1DS20190823_WW_2019078_PSACF18_190828212212.5397.5397.2	controllerType=0 controllerNumber=1 scan=5397	29.0952
03030:3	15	K.TFLNLIHSTAC[+57.021]TEQNYK.D		C[+57]	680.668	3	2039.99	2039.99	0	2.2	472	Specific	376.78	376.78	376.78	8.61	6	>tr|Q8IAS0|Q8IAS0_PLAF7 Plasmepsin X OS=Plasmodium falciparum (isolate 3D7) GN=PF08_0108 PE=3 SV=1	3205	P1DS20190823_WW_2019078_PSACF18_190828212212.5945.5945.3	controllerType=0 controllerNumber=1 scan=5945	31.0619
10556:3	15	K.YVFGELIIELHPEEYMILNDDVC[+57.021]MPAYMQIDVPSER.N		C[+57]	1443.69	3	4329.05	4329.03	0	6.5	499	Specific	114.72	114.72	114.72	5.03	6	>tr|Q8IAS0|Q8IAS0_PLAF7 Plasmepsin X OS=Plasmodium falciparum (isolate 3D7) GN=PF08_0108 PE=3 SV=1	3205	P1DS20190823_WW_2019078_PSACF18_190828212212.12152.12152.3	controllerType=0 controllerNumber=1 scan=12152	48.7267
10542:4	15	K.YVFGELIIELHPEEYMILNDDVC[+57.021]MPAYMQIDVPSER.N		C[+57]	1083.02	4	4329.04	4329.03	0	3.5	499	Specific	294.33	294.33	294.33	7.7	6	>tr|Q8IAS0|Q8IAS0_PLAF7 Plasmepsin X OS=Plasmodium falciparum (isolate 3D7) GN=PF08_0108 PE=3 SV=1	3205	P1DS20190823_WW_2019078_PSACF18_190828212212.12135.12135.4	controllerType=0 controllerNumber=1 scan=12135	48.6662
10516:2	16	K.ALFDTFSMFGNILSC[+57.021]K.V		C[+57]	925.948	2	1850.89	1850.88	0	3.5	119	Specific	125.71	125.71	125.71	4.08	8	>tr|Q8I5H4|Q8I5H4_PLAF7 Polyadenylate-binding protein, putative OS=Plasmodium falciparum (isolate 3D7) GN=PFL1170w PE=4 SV=1	4279	P1DS20190823_WW_2019078_PSACF18_190828212212.12114.12114.2	controllerType=0 controllerNumber=1 scan=12114	48.6001
00572:2	16	K.VATDEFGK.S			433.717	2	866.426	866.425	0	0.5	135	Specific	207.41	116.63	116.63	2.92	8	>tr|Q8I5H4|Q8I5H4_PLAF7 Polyadenylate-binding protein, putative OS=Plasmodium falciparum (isolate 3D7) GN=PFL1170w PE=4 SV=1	4279	P1DS20190823_WW_2019078_PSACF18_190828212212.3406.3406.2	controllerType=0 controllerNumber=1 scan=3406	21.7546
01471:3	16	K.SYGFVHYEDEESAK.E			554.242	3	1660.71	1660.71	0	-0.4	145	Specific	403.36	288.84	288.84	6.39	8	>tr|Q8I5H4|Q8I5H4_PLAF7 Polyadenylate-binding protein, putative OS=Plasmodium falciparum (isolate 3D7) GN=PFL1170w PE=4 SV=1	4279	P1DS20190823_WW_2019078_PSACF18_190828212212.4418.4418.3	controllerType=0 controllerNumber=1 scan=4418	25.7357
07851:2	16	R.QLFNPYGEITSMIVK.M			870.457	2	1739.91	1739.9	0	2.4	211	Specific	574.43	453.46	453.46	10.49	8	>tr|Q8I5H4|Q8I5H4_PLAF7 Polyadenylate-binding protein, putative OS=Plasmodium falciparum (isolate 3D7) GN=PFL1170w PE=4 SV=1	4279	P1DS20190823_WW_2019078_PSACF18_190828212212.9921.9921.2	controllerType=0 controllerNumber=1 scan=9921	42.397
01644:2	16	K.ITDDGQIDETYDPK.K			805.367	2	1609.73	1609.72	0	2.2	256	Specific	131.08	131.08	131.08	3.34	8	>tr|Q8I5H4|Q8I5H4_PLAF7 Polyadenylate-binding protein, putative OS=Plasmodium falciparum (isolate 3D7) GN=PFL1170w PE=4 SV=1	4279	P1DS20190823_WW_2019078_PSACF18_190828212212.4582.4582.2	controllerType=0 controllerNumber=1 scan=4582	26.2358
01118:2	16	K.FDNLNVENK.N			546.771	2	1092.53	1092.53	0	1.9	436	Specific	437.69	110.63	110.63	4.96	8	>tr|Q8I5H4|Q8I5H4_PLAF7 Polyadenylate-binding protein, putative OS=Plasmodium falciparum (isolate 3D7) GN=PFL1170w PE=4 SV=1	4279	P1DS20190823_WW_2019078_PSACF18_190828212212.4046.4046.2	controllerType=0 controllerNumber=1 scan=4046	24.3794
05826:2	16	R.ELFEPFGTITSAK.V			720.375	2	1439.74	1439.74	0	0.7	468	Specific	551.81	332.24	332.24	8.61	8	>tr|Q8I5H4|Q8I5H4_PLAF7 Polyadenylate-binding protein, putative OS=Plasmodium falciparum (isolate 3D7) GN=PFL1170w PE=4 SV=1	4279	P1DS20190823_WW_2019078_PSACF18_190828212212.8299.8299.2	controllerType=0 controllerNumber=1 scan=8299	37.8568
02411:2	16	K.PLYVGLAEK.R			495.288	2	989.568	989.567	0	1.5	519	Specific	217.66	36.24	36.24	1.4	8	>tr|Q8I5H4|Q8I5H4_PLAF7 Polyadenylate-binding protein, putative OS=Plasmodium falciparum (isolate 3D7) GN=PFL1170w PE=4 SV=1	4279	P1DS20190823_WW_2019078_PSACF18_190828212212.5341.5341.2	controllerType=0 controllerNumber=1 scan=5341	28.9055
04110:2	17	K.IVGGYTC[+57.021]GANTVPY.Q		C[+57]	736.348	2	1471.69	1471.69	0	0.3	21	CRagged	310.37	219.3	219.3	6.88	9	>sp|TRY1_BOVIN|	51	P1DS20190823_WW_2019078_PSACF18_190828212212.6889.6889.3	controllerType=0 controllerNumber=1 scan=6889	33.8909
04101:2	17	K.IVGGYTC[+57.021]GANTVPY.Q		C[+57]	736.348	2	1471.69	1471.69	0	0.3	21	CRagged	418.91	234	234	7.74	9	>sp|TRY1_BOVIN|	51	P1DS20190823_WW_2019078_PSACF18_190828212212.6882.6882.2	controllerType=0 controllerNumber=1 scan=6882	33.8735
04298:2	17	K.IVGGYTC[+57.021]GANTVPYQVS.L		C[+57]	893.429	2	1785.85	1785.85	0	2	21	CRagged	170.38	135.41	135.41	3.17	9	>sp|TRY1_BOVIN|	51	P1DS20190823_WW_2019078_PSACF18_190828212212.7039.7039.2	controllerType=0 controllerNumber=1 scan=7039	34.3193
06741:2	17	K.IVGGYTC[+57.021]GANTVPYQVSL.N		C[+57]	949.974	2	1898.94	1898.93	0	5.1	21	CRagged	329.66	287.41	287.41	5.47	9	>sp|TRY1_BOVIN|	51	P1DS20190823_WW_2019078_PSACF18_190828212212.9048.9048.2	controllerType=0 controllerNumber=1 scan=9048	39.9522
05990:2	17	K.IVGGYTC[+57.021]GANTVPYQVSLN.S		C[+57]	1006.99	2	2012.98	2012.97	0	0.7	21	CRagged	145.06	145.06	145.06	3.46	9	>sp|TRY1_BOVIN|	51	P1DS20190823_WW_2019078_PSACF18_190828212212.8430.8430.2	controllerType=0 controllerNumber=1 scan=8430	38.2291
05911:3	17	K.IVGGYTC[+57.021]GANTVPYQVSLN.S		C[+57]	671.665	3	2012.98	2012.97	0	2.5	21	CRagged	211.65	211.65	211.65	4.1	9	>sp|TRY1_BOVIN|	51	P1DS20190823_WW_2019078_PSACF18_190828212212.8369.8369.3	controllerType=0 controllerNumber=1 scan=8369	38.0542
05903:2	17	K.IVGGYTC[+57.021]GANTVPYQVSLN.S		C[+57]	1007	2	2012.98	2012.97	0	4.6	21	CRagged	237.87	224.66	224.66	4.56	9	>sp|TRY1_BOVIN|	51	P1DS20190823_WW_2019078_PSACF18_190828212212.8362.8362.2	controllerType=0 controllerNumber=1 scan=8362	38.0329
05788:3	17	K.IVGGYTC[+57.021]GANTVPYQVSLNS.G		C[+57]	700.675	3	2100.01	2100.01	0	1.3	21	CRagged	241.28	221.87	221.87	5.47	9	>sp|TRY1_BOVIN|	51	P1DS20190823_WW_2019078_PSACF18_190828212212.8268.8268.3	controllerType=0 controllerNumber=1 scan=8268	37.7702
05776:2	17	K.IVGGYTC[+57.021]GANTVPYQVSLNS.G		C[+57]	1050.51	2	2100.01	2100.01	0	3	21	CRagged	315.42	220.54	220.54	7.81	9	>sp|TRY1_BOVIN|	51	P1DS20190823_WW_2019078_PSACF18_190828212212.8258.8258.2	controllerType=0 controllerNumber=1 scan=8258	37.7411
05727:2	17	K.IVGGYTC[+57.021]GANTVPYQVSLNSG.Y		C[+57]	1079.02	2	2157.03	2157.03	0	2	21	CRagged	130.4	44.85	44.85	2.84	9	>sp|TRY1_BOVIN|	51	P1DS20190823_WW_2019078_PSACF18_190828212212.8215.8215.2	controllerType=0 controllerNumber=1 scan=8215	37.6196
05635:2	17	K.IVGGYTC[+57.021]GANTVPYQVSLNSG.Y		C[+57]	1079.02	2	2157.03	2157.03	0	-0.3	21	CRagged	287.5	178.33	178.33	6.16	9	>sp|TRY1_BOVIN|	51	P1DS20190823_WW_2019078_PSACF18_190828212212.8136.8136.2	controllerType=0 controllerNumber=1 scan=8136	37.4015
05645:3	17	K.IVGGYTC[+57.021]GANTVPYQVSLNSG.Y		C[+57]	719.68	3	2157.03	2157.03	0	-0.6	21	CRagged	325.2	237.84	237.84	6.3	9	>sp|TRY1_BOVIN|	51	P1DS20190823_WW_2019078_PSACF18_190828212212.8142.8142.3	controllerType=0 controllerNumber=1 scan=8142	37.4163
07909:2	17	K.SSGTSYPDVLKC[+57.021]L.K		C[+57]	713.849	2	1426.69	1426.69	0	1.9	146	CRagged	182.34	102.03	102.03	1.23	9	>sp|TRY1_BOVIN|	51	P1DS20190823_WW_2019078_PSACF18_190828212212.9967.9967.2	controllerType=0 controllerNumber=1 scan=9967	42.5246
04224:2	17	K.SSGTSYPDVLKC[+57.021]LK.A		C[+57]	777.896	2	1554.78	1554.78	0	0.8	146	Specific	356.31	206.91	206.91	4.02	9	>sp|TRY1_BOVIN|	51	P1DS20190823_WW_2019078_PSACF18_190828212212.6979.6979.2	controllerType=0 controllerNumber=1 scan=6979	34.151
00776:2	17	C.LKAPILSDSSC[+57.021]K.S		C[+57]	659.857	2	1318.71	1318.7	0	3.2	158	NRagged	217.51	113.57	113.57	1.06	9	>sp|TRY1_BOVIN|	51	P1DS20190823_WW_2019078_PSACF18_190828212212.3669.3669.2	controllerType=0 controllerNumber=1 scan=3669	22.8583
01785:2	18	K.LINEIYTNNDDNK.K			783.374	2	1565.74	1565.74	0	-2.1	6	Specific	313.3	178.58	178.58	7.24	9	>tr|C0H5E3|C0H5E3_PLAF7 Uncharacterized protein OS=Plasmodium falciparum (isolate 3D7) GN=MAL13P1.155 PE=4 SV=1	2325	P1DS20190823_WW_2019078_PSACF18_190828212212.4733.4733.2	controllerType=0 controllerNumber=1 scan=4733	26.8045
02771:2	18	K.FMNILK.L			383.22	2	765.433	765.433	0	0.6	40	Specific	263.64	14.49	14.49	1.71	9	>tr|C0H5E3|C0H5E3_PLAF7 Uncharacterized protein OS=Plasmodium falciparum (isolate 3D7) GN=MAL13P1.155 PE=4 SV=1	2325	P1DS20190823_WW_2019078_PSACF18_190828212212.5682.5682.2	controllerType=0 controllerNumber=1 scan=5682	30.1152
10561:2	18	K.SIDVEFLC[+57.021]LLLR.S		C[+57]	739.411	2	1477.82	1477.81	0	4.7	64	Specific	524.11	442.95	442.95	9.54	9	>tr|C0H5E3|C0H5E3_PLAF7 Uncharacterized protein OS=Plasmodium falciparum (isolate 3D7) GN=MAL13P1.155 PE=4 SV=1	2325	P1DS20190823_WW_2019078_PSACF18_190828212212.12158.12158.2	controllerType=0 controllerNumber=1 scan=12158	48.7459
10380:2	18	R.LINSLIGSSTYVYLKAC[+57.021]FPFI.N		C[+57]	1203.65	2	2406.29	2406.28	0	6.8	87	CRagged	69.44	15.78	15.78	0.13	9	>tr|C0H5E3|C0H5E3_PLAF7 Uncharacterized protein OS=Plasmodium falciparum (isolate 3D7) GN=MAL13P1.155 PE=4 SV=1	2325	P1DS20190823_WW_2019078_PSACF18_190828212212.11997.11997.2	controllerType=0 controllerNumber=1 scan=11997	48.242
03929:1	18	K.ALPIYD.N			691.366	1	691.366	691.366	0	0.1	156	CRagged	184.03	116.57	116.57	1.28	9	>tr|C0H5E3|C0H5E3_PLAF7 Uncharacterized protein OS=Plasmodium falciparum (isolate 3D7) GN=MAL13P1.155 PE=4 SV=1	2325	P1DS20190823_WW_2019078_PSACF18_190828212212.6744.6744.3	controllerType=0 controllerNumber=1 scan=6744	33.4791
01459:2	18	K.YIDDDYYK.L			547.737	2	1094.47	1094.47	0	-0.8	203	Specific	301.27	156.42	156.42	4.38	9	>tr|C0H5E3|C0H5E3_PLAF7 Uncharacterized protein OS=Plasmodium falciparum (isolate 3D7) GN=MAL13P1.155 PE=4 SV=1	2325	P1DS20190823_WW_2019078_PSACF18_190828212212.4406.4406.2	controllerType=0 controllerNumber=1 scan=4406	25.7003
10290:2	18	R.DINIIYNEC[+57.021]ITFFLK.T		C[+57]	951.995	2	1902.98	1902.97	0	7.8	219	Specific	506.12	302.7	302.7	7.9	9	>tr|C0H5E3|C0H5E3_PLAF7 Uncharacterized protein OS=Plasmodium falciparum (isolate 3D7) GN=MAL13P1.155 PE=4 SV=1	2325	P1DS20190823_WW_2019078_PSACF18_190828212212.11917.11917.2	controllerType=0 controllerNumber=1 scan=11917	47.9977
05202:2	18	K.EYFLILNR.L			534.298	2	1067.59	1067.59	0	0	592	Specific	385.62	138.04	138.04	5.56	9	>tr|C0H5E3|C0H5E3_PLAF7 Uncharacterized protein OS=Plasmodium falciparum (isolate 3D7) GN=MAL13P1.155 PE=4 SV=1	2325	P1DS20190823_WW_2019078_PSACF18_190828212212.7785.7785.2	controllerType=0 controllerNumber=1 scan=7785	36.4092
08696:2	18	K.LLNNFISNYV.-			598.821	2	1196.63	1196.63	0	2.4	1205	CRagged	144.1	17.99	17.99	0.61	9	>tr|C0H5E3|C0H5E3_PLAF7 Uncharacterized protein OS=Plasmodium falciparum (isolate 3D7) GN=MAL13P1.155 PE=4 SV=1	2325	P1DS20190823_WW_2019078_PSACF18_190828212212.10588.10588.2	controllerType=0 controllerNumber=1 scan=10588	44.2566
04530:2	19	R.TSIVHLFEWR.W			644.345	2	1287.68	1287.68	0	-1.7	26	Specific	600.81	398.08	398.08	11.17	3	>sp|AMYS_HUMAN|	2	P1DS20190823_WW_2019078_PSACF18_190828212212.7239.7239.2	controllerType=0 controllerNumber=1 scan=7239	34.8826
00450:2	19	R.VTEFKYGAK.L			521.785	2	1042.56	1042.56	0	5.2	268	Specific	395.92	199.84	199.84	5.71	3	>sp|AMYS_HUMAN|	2	P1DS20190823_WW_2019078_PSACF18_190828212212.3235.3235.2	controllerType=0 controllerNumber=1 scan=3235	20.9874
01196:2	19	R.ALVFVDNHDNQR.G			714.356	2	1427.71	1427.7	0	2.1	307	Specific	221.67	173.93	173.93	3.55	3	>sp|AMYS_HUMAN|	2	P1DS20190823_WW_2019078_PSACF18_190828212212.4142.4142.2	controllerType=0 controllerNumber=1 scan=4142	24.7841
01177:2	19	R.ALVFVDNHDNQR.G			714.357	2	1427.71	1427.7	0	2.8	307	Specific	529.23	365.59	365.59	8.31	3	>sp|AMYS_HUMAN|	2	P1DS20190823_WW_2019078_PSACF18_190828212212.4127.4127.2	controllerType=0 controllerNumber=1 scan=4127	24.7375
01186:3	19	R.ALVFVDNHDNQR.G			476.573	3	1427.7	1427.7	0	1.2	307	Specific	593.36	512.85	512.85	11.06	3	>sp|AMYS_HUMAN|	2	P1DS20190823_WW_2019078_PSACF18_190828212212.4133.4133.3	controllerType=0 controllerNumber=1 scan=4133	24.7522
00437:2	20	R.SGGGGGGGLGSGGSIR.S			616.804	2	1232.6	1232.6	0	2.3	14	Specific	836.64	637.38	637.38	16.42	3	>sp|K1C9_HUMAN|	11	P1DS20190823_WW_2019078_PSACF18_190828212212.3222.3222.2	controllerType=0 controllerNumber=1 scan=3222	20.9322
02367:3	20	K.TLNDM[+15.995]RQEYEQLIAK.N		M[+16]	623.314	3	1867.93	1867.92	0	3.9	322	Specific	58.59	51.48	51.48	1.25	3	>sp|K1C9_HUMAN|	11	P1DS20190823_WW_2019078_PSACF18_190828212212.5302.5302.3	controllerType=0 controllerNumber=1 scan=5302	28.7825
00573:3	20	R.GGSGGSHGGGSGFGGESGGSYGGGEEASGSGGGYGGGSGK.S			1075.1	3	3223.29	3223.28	0	1.7	580	Specific	341.6	341.6	341.6	8.64	3	>sp|K1C9_HUMAN|	11	P1DS20190823_WW_2019078_PSACF18_190828212212.3407.3407.3	controllerType=0 controllerNumber=1 scan=3407	21.757
01082:2	21	R.SENSIQVSMTK.K			612.303	2	1223.6	1223.59	0	4.8	12	Specific	462.42	268.97	268.97	7.69	4	>tr|Q8IJX8|Q8IJX8_PLAF7 Uncharacterized protein OS=Plasmodium falciparum (isolate 3D7) GN=PF10_0063 PE=4 SV=1	5394	P1DS20190823_WW_2019078_PSACF18_190828212212.3999.3999.2	controllerType=0 controllerNumber=1 scan=3999	24.1599
07166:2	21	K.NPFDEVIITGLGNATK.I			844.951	2	1688.89	1688.89	0	5.5	42	Specific	378.82	302.04	302.04	7.95	4	>tr|Q8IJX8|Q8IJX8_PLAF7 Uncharacterized protein OS=Plasmodium falciparum (isolate 3D7) GN=PF10_0063 PE=4 SV=1	5394	P1DS20190823_WW_2019078_PSACF18_190828212212.9382.9382.2	controllerType=0 controllerNumber=1 scan=9382	40.883
02803:2	21	K.IAIGAASIMEK.E			552.311	2	1103.61	1103.61	0	1.2	58	Specific	498.2	227.47	227.47	8.24	4	>tr|Q8IJX8|Q8IJX8_PLAF7 Uncharacterized protein OS=Plasmodium falciparum (isolate 3D7) GN=PF10_0063 PE=4 SV=1	5394	P1DS20190823_WW_2019078_PSACF18_190828212212.5712.5712.2	controllerType=0 controllerNumber=1 scan=5712	30.2165
01701:2	21	K.EDIGQIVK.V			451.254	2	901.501	901.499	0	2	69	Specific	193.17	63.7	63.7	1.73	4	>tr|Q8IJX8|Q8IJX8_PLAF7 Uncharacterized protein OS=Plasmodium falciparum (isolate 3D7) GN=PF10_0063 PE=4 SV=1	5394	P1DS20190823_WW_2019078_PSACF18_190828212212.4635.4635.2	controllerType=0 controllerNumber=1 scan=4635	26.4113
00595:2	22	R.TPKIQVYSR.H			546.317	2	1091.63	1091.62	0	4.6	24	Specific	358.5	124.48	124.48	3.53	4	>sp|B2MG_HUMAN|	57	P1DS20190823_WW_2019078_PSACF18_190828212212.3438.3438.2	controllerType=0 controllerNumber=1 scan=3438	21.8989
00527:2	22	K.IQVYSR.H			383.218	2	765.428	765.425	0	3.8	27	Specific	291.65	137.8	137.8	3.59	4	>sp|B2MG_HUMAN|	57	P1DS20190823_WW_2019078_PSACF18_190828212212.3352.3352.2	controllerType=0 controllerNumber=1 scan=3352	21.5284
00502:2	22	K.IQVYSR.H			383.218	2	765.428	765.425	0	3.3	27	Specific	369.5	136.23	136.23	4.06	4	>sp|B2MG_HUMAN|	57	P1DS20190823_WW_2019078_PSACF18_190828212212.3311.3311.2	controllerType=0 controllerNumber=1 scan=3311	21.3443
00145:4	22	K.IQVYSRHPAENGK.S			375.451	4	1498.78	1498.78	0	4.8	27	Specific	295.8	265.84	265.84	4.45	4	>sp|B2MG_HUMAN|	57	P1DS20190823_WW_2019078_PSACF18_190828212212.2760.2760.4	controllerType=0 controllerNumber=1 scan=2760	18.7901
00142:3	22	K.IQVYSRHPAENGK.S			500.267	3	1498.78	1498.78	0	5.9	27	Specific	539.25	391.37	391.37	8.19	4	>sp|B2MG_HUMAN|	57	P1DS20190823_WW_2019078_PSACF18_190828212212.2751.2751.3	controllerType=0 controllerNumber=1 scan=2751	18.7411
00143:2	22	K.IQVYSRHPAENGK.S			749.896	2	1498.78	1498.78	0	5.7	27	Specific	707.35	446.47	446.47	10.58	4	>sp|B2MG_HUMAN|	57	P1DS20190823_WW_2019078_PSACF18_190828212212.2754.2754.2	controllerType=0 controllerNumber=1 scan=2754	18.7574
00273:2	22	R.VNHVTLSQPK.I			561.82	2	1122.63	1122.63	0	5.2	102	Specific	517.19	290.71	290.71	7.27	4	>sp|B2MG_HUMAN|	57	P1DS20190823_WW_2019078_PSACF18_190828212212.2968.2968.2	controllerType=0 controllerNumber=1 scan=2968	19.7809
09982:3	23	K.IAEEAGAIGVMVLENIPSELR.N			737.737	3	2211.2	2211.17	0	12.2	35	Specific	260.82	260.82	260.82	6.23	3	>sp|C6KT50|PDX1_PLAF7 Pyridoxal 5'-phosphate synthase subunit Pdx1 OS=Plasmodium falciparum (isolate 3D7) GN=pdx1 PE=1 SV=1	178	P1DS20190823_WW_2019078_PSACF18_190828212212.11654.11654.3	controllerType=0 controllerNumber=1 scan=11654	47.2382
07092:2	23	K.INAPIDLVLLTK.K			655.409	2	1309.81	1309.81	0	0.9	191	Specific	90.46	90.46	90.46	1.73	3	>sp|C6KT50|PDX1_PLAF7 Pyridoxal 5'-phosphate synthase subunit Pdx1 OS=Plasmodium falciparum (isolate 3D7) GN=pdx1 PE=1 SV=1	178	P1DS20190823_WW_2019078_PSACF18_190828212212.9324.9324.2	controllerType=0 controllerNumber=1 scan=9324	40.7215
07083:2	23	K.INAPIDLVLLTK.K			655.408	2	1309.81	1309.81	0	0	191	Specific	361.32	361.15	361.15	8.28	3	>sp|C6KT50|PDX1_PLAF7 Pyridoxal 5'-phosphate synthase subunit Pdx1 OS=Plasmodium falciparum (isolate 3D7) GN=pdx1 PE=1 SV=1	178	P1DS20190823_WW_2019078_PSACF18_190828212212.9317.9317.2	controllerType=0 controllerNumber=1 scan=9317	40.7014
05271:2	23	K.ILLDVSMNLGK.A			601.845	2	1202.68	1202.68	0	1.3	265	Specific	409.39	196.98	196.98	7.94	3	>sp|C6KT50|PDX1_PLAF7 Pyridoxal 5'-phosphate synthase subunit Pdx1 OS=Plasmodium falciparum (isolate 3D7) GN=pdx1 PE=1 SV=1	178	P1DS20190823_WW_2019078_PSACF18_190828212212.7842.7842.2	controllerType=0 controllerNumber=1 scan=7842	36.5707
08169:2	24	K.LNFYFDLLR.A			600.825	2	1200.64	1200.64	0	2	196	Specific	365.25	156.52	156.52	7.19	3	>tr|Q8I0U8|Q8I0U8_PLAF7 Merozoite surface protein 1 OS=Plasmodium falciparum (isolate 3D7) GN=MSP1 PE=4 SV=1	2315	P1DS20190823_WW_2019078_PSACF18_190828212212.10165.10165.2	controllerType=0 controllerNumber=1 scan=10165	43.0737
04968:2	24	K.TTIANINELIEGSK.K			751.907	2	1502.81	1502.81	0	0.8	262	Specific	111.2	111.2	111.2	2.72	3	>tr|Q8I0U8|Q8I0U8_PLAF7 Merozoite surface protein 1 OS=Plasmodium falciparum (isolate 3D7) GN=MSP1 PE=4 SV=1	2315	P1DS20190823_WW_2019078_PSACF18_190828212212.7598.7598.2	controllerType=0 controllerNumber=1 scan=7598	35.8837
10693:2	24	K.YFLDVLESDLMQFK.H			874.438	2	1747.87	1747.86	0	4.6	1386	Specific	566.05	389.21	389.21	9.79	3	>tr|Q8I0U8|Q8I0U8_PLAF7 Merozoite surface protein 1 OS=Plasmodium falciparum (isolate 3D7) GN=MSP1 PE=4 SV=1	2315	P1DS20190823_WW_2019078_PSACF18_190828212212.12294.12294.2	controllerType=0 controllerNumber=1 scan=12294	49.2124
02456:2	25	L.IPLQTALR.T			456.288	2	911.568	911.567	0	0.5	781	NRagged	72.99	21.54	21.54	0.39	3	>tr|C0H5J9|C0H5J9_PLAF7 Uncharacterized protein OS=Plasmodium falciparum (isolate 3D7) GN=MAL13P1.308 PE=4 SV=1	3648	P1DS20190823_WW_2019078_PSACF18_190828212212.5384.5384.2	controllerType=0 controllerNumber=1 scan=5384	29.0532
10596:3	25	K.NRPSVVQGVFEFLEQVVNDEEGSK.L			902.789	3	2706.35	2706.34	0	6	1346	Specific	415.93	415.93	415.93	10.33	3	>tr|C0H5J9|C0H5J9_PLAF7 Uncharacterized protein OS=Plasmodium falciparum (isolate 3D7) GN=MAL13P1.308 PE=4 SV=1	3648	P1DS20190823_WW_2019078_PSACF18_190828212212.12191.12191.3	controllerType=0 controllerNumber=1 scan=12191	48.8553
09541:2	25	K.NFGVTLIPVLNVLK.Q			763.97	2	1526.93	1526.93	0	1.4	2093	Specific	225.21	225.21	225.21	6.62	3	>tr|C0H5J9|C0H5J9_PLAF7 Uncharacterized protein OS=Plasmodium falciparum (isolate 3D7) GN=MAL13P1.308 PE=4 SV=1	3648	P1DS20190823_WW_2019078_PSACF18_190828212212.11288.11288.2	controllerType=0 controllerNumber=1 scan=11288	46.1954
08269:2	26	R.FFVAPFPEVFGK.E			692.871	2	1384.73	1384.73	0	3.1	38	Specific	465.95	319.28	319.28	8.26	2	>sp|CAS1_BOVIN|	3	P1DS20190823_WW_2019078_PSACF18_190828212212.10247.10247.2	controllerType=0 controllerNumber=1 scan=10247	43.3063
07294:2	26	R.YLGYLEQLLR.L			634.358	2	1267.71	1267.7	0	3.4	106	Specific	474.83	250.74	250.74	7.94	2	>sp|CAS1_BOVIN|	3	P1DS20190823_WW_2019078_PSACF18_190828212212.9486.9486.2	controllerType=0 controllerNumber=1 scan=9486	41.1851
01979:2	27	K.LQPAEIETC[+57.021]MK.T		C[+57]	660.321	2	1319.63	1319.63	0	0.5	575	Specific	337.64	278.47	278.47	7.67	2	>tr|Q8IB24|Q8IB24_PLAF7 Heat shock 70 kDa protein OS=Plasmodium falciparum (isolate 3D7) GN=PF08_0054 PE=3 SV=1	1160	P1DS20190823_WW_2019078_PSACF18_190828212212.4930.4930.2	controllerType=0 controllerNumber=1 scan=4930	27.5228
09212:2	27	K.TITTILEWLEK.N			673.884	2	1346.76	1346.76	0	3.5	586	Specific	133.95	84.58	84.58	2.15	2	>tr|Q8IB24|Q8IB24_PLAF7 Heat shock 70 kDa protein OS=Plasmodium falciparum (isolate 3D7) GN=PF08_0054 PE=3 SV=1	1160	P1DS20190823_WW_2019078_PSACF18_190828212212.11013.11013.2	controllerType=0 controllerNumber=1 scan=11013	45.4321
09135:2	27	K.TITTILEWLEK.N			673.883	2	1346.76	1346.76	0	1.2	586	Specific	453.17	335.06	335.06	8.39	2	>tr|Q8IB24|Q8IB24_PLAF7 Heat shock 70 kDa protein OS=Plasmodium falciparum (isolate 3D7) GN=PF08_0054 PE=3 SV=1	1160	P1DS20190823_WW_2019078_PSACF18_190828212212.10945.10945.2	controllerType=0 controllerNumber=1 scan=10945	45.2436
09145:2	28	K.DAFLGSFLYEYSR.R			784.375	2	1567.74	1567.74	0	-0.4	347	Specific	432.5	264.06	264.06	7.75	2	>sp|ALBU_BOVIN|	1	P1DS20190823_WW_2019078_PSACF18_190828212212.10954.10954.2	controllerType=0 controllerNumber=1 scan=10954	45.269
02053:2	28	R.KVPQVSTPTLVEVSR.S			820.475	2	1639.94	1639.94	0	2.5	437	Specific	302.61	284.91	284.91	7.23	2	>sp|ALBU_BOVIN|	1	P1DS20190823_WW_2019078_PSACF18_190828212212.4999.4999.2	controllerType=0 controllerNumber=1 scan=4999	27.7697
02051:3	28	R.KVPQVSTPTLVEVSR.S			547.319	3	1639.94	1639.94	0	2.2	437	Specific	347.31	347.31	347.31	8.27	2	>sp|ALBU_BOVIN|	1	P1DS20190823_WW_2019078_PSACF18_190828212212.4997.4997.3	controllerType=0 controllerNumber=1 scan=4997	27.7648
09638:3	29	K.GEELFTGVVPILVELDGDVNGHK.F			813.095	3	2437.27	2437.26	0	3.4	4	Specific	305.28	305.28	305.28	7.84	2	>sp|GFP_AEQVI|	112	P1DS20190823_WW_2019078_PSACF18_190828212212.11371.11371.3	controllerType=0 controllerNumber=1 scan=11371	46.4239
00554:2	29	K.SAM[+15.995]PEGYVQER.T		M[+16]	641.791	2	1282.57	1282.57	0	0.9	86	Specific	424.46	352.77	352.77	8.22	2	>sp|GFP_AEQVI|	112	P1DS20190823_WW_2019078_PSACF18_190828212212.3388.3388.2	controllerType=0 controllerNumber=1 scan=3388	21.6882
05244:2	30	K.ALTAVSELIESAR.I			680.379	2	1359.75	1359.75	0	1.5	736	Specific	377.49	305.29	305.29	7.8	2	>tr|Q8I3M5|Q8I3M5_PLAF7 Karyopherin beta OS=Plasmodium falciparum (isolate 3D7) GN=PFE1195w PE=4 SV=1	3835	P1DS20190823_WW_2019078_PSACF18_190828212212.7819.7819.3	controllerType=0 controllerNumber=1 scan=7819	36.5055
10582:3	30	K.EYISAIDNAIAALGDVVLMHTSK.F			811.094	3	2431.27	2431.25	0	6.1	990	Specific	320.57	320.57	320.57	7.8	2	>tr|Q8I3M5|Q8I3M5_PLAF7 Karyopherin beta OS=Plasmodium falciparum (isolate 3D7) GN=PFE1195w PE=4 SV=1	3835	P1DS20190823_WW_2019078_PSACF18_190828212212.12179.12179.3	controllerType=0 controllerNumber=1 scan=12179	48.8165
04249:2	31	K.ITFIFGEK.A			477.768	2	954.529	954.529	0	-0.6	121	Specific	281.47	93.62	93.62	4.15	2	>tr|Q8I2W3|Q8I2W3_PLAF7 Nucleosome assembly protein OS=Plasmodium falciparum (isolate 3D7) GN=PFI0930c PE=3 SV=1	3505	P1DS20190823_WW_2019078_PSACF18_190828212212.6998.6998.2	controllerType=0 controllerNumber=1 scan=6998	34.203
10391:3	31	K.WSIFEWFTTDELQDKPDVGELIR.R			942.137	3	2824.4	2824.38	0	4.5	183	Specific	545.87	545.87	545.87	10.1	2	>tr|Q8I2W3|Q8I2W3_PLAF7 Nucleosome assembly protein OS=Plasmodium falciparum (isolate 3D7) GN=PFI0930c PE=3 SV=1	3505	P1DS20190823_WW_2019078_PSACF18_190828212212.12008.12008.3	controllerType=0 controllerNumber=1 scan=12008	48.2741
07422:3	32	K.QFVTLC[+57.021]QENPSILLKPELGFFK.K		C[+57]	870.136	3	2608.39	2608.38	0	3.7	12	Specific	579.95	579.95	579.95	11.52	1	>tr|Q8I3J0|Q8I3J0_PLAF7 Hsp70 interacting protein, putative OS=Plasmodium falciparum (isolate 3D7) GN=PFE1370w PE=4 SV=1	4655	P1DS20190823_WW_2019078_PSACF18_190828212212.9588.9588.3	controllerType=0 controllerNumber=1 scan=9588	41.4723
03890:3	33	R.IIDVVYNASNNELVR.T			573.64	3	1718.91	1718.91	0	-0.2	78	Specific	317.38	315.9	315.9	8.05	2	>tr|Q8IM10|Q8IM10_PLAF7 40S ribosomal protein S8 OS=Plasmodium falciparum (isolate 3D7) GN=PF14_0083 PE=1 SV=1	4579	P1DS20190823_WW_2019078_PSACF18_190828212212.6711.6711.3	controllerType=0 controllerNumber=1 scan=6711	33.3851
03898:2	33	R.IIDVVYNASNNELVR.T			859.959	2	1718.91	1718.91	0	1.6	78	Specific	558.29	466.33	466.33	10.52	2	>tr|Q8IM10|Q8IM10_PLAF7 40S ribosomal protein S8 OS=Plasmodium falciparum (isolate 3D7) GN=PF14_0083 PE=1 SV=1	4579	P1DS20190823_WW_2019078_PSACF18_190828212212.6719.6719.2	controllerType=0 controllerNumber=1 scan=6719	33.4086
05263:3	33	K.ADGYIIEGDELLFYKR.K			634.66	3	1901.97	1901.96	0	0.7	195	Specific	155.76	82.89	82.89	1.83	2	>tr|Q8IM10|Q8IM10_PLAF7 40S ribosomal protein S8 OS=Plasmodium falciparum (isolate 3D7) GN=PF14_0083 PE=1 SV=1	4579	P1DS20190823_WW_2019078_PSACF18_190828212212.7835.7835.3	controllerType=0 controllerNumber=1 scan=7835	36.5498
10422:3	34	R.YFILSDSLPLDSLLVEDTTPK.K			789.421	3	2366.25	2366.24	0	4.9	77	Specific	314.55	314.55	314.55	8.14	1	>tr|Q8IIA8|Q8IIA8_PLAF7 Small nuclear ribonucleoprotein D1, putative OS=Plasmodium falciparum (isolate 3D7) GN=PF11_0266 PE=4 SV=1	1138	P1DS20190823_WW_2019078_PSACF18_190828212212.12031.12031.3	controllerType=0 controllerNumber=1 scan=12031	48.3395
10409:2	34	R.YFILSDSLPLDSLLVEDTTPK.K			1183.63	2	2366.25	2366.24	0	4.7	77	Specific	429.76	379.44	379.44	9.97	1	>tr|Q8IIA8|Q8IIA8_PLAF7 Small nuclear ribonucleoprotein D1, putative OS=Plasmodium falciparum (isolate 3D7) GN=PF11_0266 PE=4 SV=1	1138	P1DS20190823_WW_2019078_PSACF18_190828212212.12021.12021.2	controllerType=0 controllerNumber=1 scan=12021	48.3103
00612:3	35	R.ELEIHNSMASR.F			429.544	3	1286.62	1286.62	0	1.6	944	Specific	379.72	348.66	348.66	6.75	1	>tr|C0H4J7|C0H4J7_PLAF7 Cytoadherence linked asexual protein OS=Plasmodium falciparum (isolate 3D7) GN=MAL7P1.229 PE=4 SV=1	4849	P1DS20190823_WW_2019078_PSACF18_190828212212.3474.3474.3	controllerType=0 controllerNumber=1 scan=3474	22.088
00609:2	35	R.ELEIHNSMASR.F			643.813	2	1286.62	1286.62	0	2.1	944	Specific	691.78	327.02	327.02	9.7	1	>tr|C0H4J7|C0H4J7_PLAF7 Cytoadherence linked asexual protein OS=Plasmodium falciparum (isolate 3D7) GN=MAL7P1.229 PE=4 SV=1	4849	P1DS20190823_WW_2019078_PSACF18_190828212212.3472.3472.2	controllerType=0 controllerNumber=1 scan=3472	22.0831
06988:2	36	K.IGTPNLPEFWLR.A			721.894	2	1442.78	1442.78	0	1.7	94	Specific	419.14	409.76	409.76	9.66	1	>tr|Q8I608|Q8I608_PLAF7 Nucleosome assembly protein 1, putative OS=Plasmodium falciparum (isolate 3D7) GN=PFL0185c PE=1 SV=2	5026	P1DS20190823_WW_2019078_PSACF18_190828212212.9244.9244.2	controllerType=0 controllerNumber=1 scan=9244	40.4987
01053:2	37	R.HLQLAIR.N			425.767	2	850.527	850.526	0	0.9	78	Specific	384.46	40	40	3.91	2	>tr|Q4YL39|Q4YL39_PLABA Histone H2A (Fragment) OS=Plasmodium berghei (strain Anka) GN=PB300144.00.0 PE=3 SV=1	6571	P1DS20190823_WW_2019078_PSACF18_190828212212.3963.3963.2	controllerType=0 controllerNumber=1 scan=3963	24.0073
07969:2	37	K.VTIAQGGVLPNIQAVLLPK.K			966.092	2	1931.18	1931.17	0	3.7	96	Specific	331.42	331.42	331.42	8.01	2	>tr|Q4YL39|Q4YL39_PLABA Histone H2A (Fragment) OS=Plasmodium berghei (strain Anka) GN=PB300144.00.0 PE=3 SV=1	6571	P1DS20190823_WW_2019078_PSACF18_190828212212.10011.10011.2	controllerType=0 controllerNumber=1 scan=10011	42.6465
00514:2	38	K.TPGPGAQSALR.A			527.788	2	1054.57	1054.56	0	4.8	107	Specific	519.28	384.57	384.57	9.54	1	>tr|Q8I3U6|Q8I3U6_PLAF7 40S ribosomal protein S14, putative OS=Plasmodium falciparum (isolate 3D7) GN=PFE0810c PE=1 SV=1	315	P1DS20190823_WW_2019078_PSACF18_190828212212.3329.3329.2	controllerType=0 controllerNumber=1 scan=3329	21.4206
04978:2	39	R.LYEFENDLLK.F			642.329	2	1283.65	1283.65	0	-0.3	422	Specific	260.57	125.99	125.99	3.3	3	>tr|Q8ILZ1|Q8ILZ1_PLAF7 Rhoptry-associated protein 1, RAP1 OS=Plasmodium falciparum (isolate 3D7) GN=PF14_0102 PE=4 SV=1	4123	P1DS20190823_WW_2019078_PSACF18_190828212212.7606.7606.2	controllerType=0 controllerNumber=1 scan=7606	35.907
04327:2	39	K.DLMGGDDLIK.Y			538.768	2	1076.53	1076.53	0	-0.2	479	Specific	215.39	20.08	20.08	1.09	3	>tr|Q8ILZ1|Q8ILZ1_PLAF7 Rhoptry-associated protein 1, RAP1 OS=Plasmodium falciparum (isolate 3D7) GN=PF14_0102 PE=4 SV=1	4123	P1DS20190823_WW_2019078_PSACF18_190828212212.7063.7063.2	controllerType=0 controllerNumber=1 scan=7063	34.3855
06709:2	39	R.TMVTIINDYFEAK.K			772.889	2	1544.77	1544.77	0	3	689	Specific	395.69	375.04	375.04	8.41	3	>tr|Q8ILZ1|Q8ILZ1_PLAF7 Rhoptry-associated protein 1, RAP1 OS=Plasmodium falciparum (isolate 3D7) GN=PF14_0102 PE=4 SV=1	4123	P1DS20190823_WW_2019078_PSACF18_190828212212.9021.9021.2	controllerType=0 controllerNumber=1 scan=9021	39.8746
10134:3	40	R.GYDTFMNLVLDNTMEIK.K			668.658	3	2003.96	2003.95	0	6.9	38	Specific	207.56	207.56	207.56	5.32	1	>tr|Q8IB57|Q8IB57_PLAF7 Small nuclear ribonucleoprotein, putative OS=Plasmodium falciparum (isolate 3D7) GN=MAL8P1.48 PE=4 SV=1	3171	P1DS20190823_WW_2019078_PSACF18_190828212212.11778.11778.3	controllerType=0 controllerNumber=1 scan=11778	47.592
10129:2	40	R.GYDTFMNLVLDNTMEIK.K			1002.49	2	2003.96	2003.95	0	8.8	38	Specific	445.63	445.63	445.63	9.22	1	>tr|Q8IB57|Q8IB57_PLAF7 Small nuclear ribonucleoprotein, putative OS=Plasmodium falciparum (isolate 3D7) GN=MAL8P1.48 PE=4 SV=1	3171	P1DS20190823_WW_2019078_PSACF18_190828212212.11775.11775.2	controllerType=0 controllerNumber=1 scan=11775	47.5846
10421:3	41	R.ILLSLDDYENWLYDNIEENK.N			833.74	3	2499.21	2499.19	0	5.6	680	Specific	372.2	372.2	372.2	8.74	1	>tr|Q8IC01|Q8IC01_PLAF7 Cg4 protein OS=Plasmodium falciparum (isolate 3D7) GN=PF07_0033 PE=3 SV=1	4447	P1DS20190823_WW_2019078_PSACF18_190828212212.12030.12030.3	controllerType=0 controllerNumber=1 scan=12030	48.337
02527:2	42	R.NLLSVAYK.N			454.267	2	907.526	907.525	0	1.6	55	Specific	267.74	1.24	1.24	2.03	2	>tr|C0H4V6|C0H4V6_PLAF7 14-3-3 protein, putative OS=Plasmodium falciparum (isolate 3D7) GN=MAL8P1.69 PE=3 SV=1	1263	P1DS20190823_WW_2019078_PSACF18_190828212212.5451.5451.2	controllerType=0 controllerNumber=1 scan=5451	29.2856
08518:2	42	K.DSTLIMQLLR.D			595.335	2	1189.66	1189.66	0	2.1	228	Specific	471.42	359.93	359.93	8.53	2	>tr|C0H4V6|C0H4V6_PLAF7 14-3-3 protein, putative OS=Plasmodium falciparum (isolate 3D7) GN=MAL8P1.69 PE=3 SV=1	1263	P1DS20190823_WW_2019078_PSACF18_190828212212.10448.10448.2	controllerType=0 controllerNumber=1 scan=10448	43.8636
04135:2	43	K.IMTQPINQIFR.F			680.873	2	1360.74	1360.74	0	-0.8	11	Specific	375.79	280.68	280.68	7.64	2	>tr|Q8IDJ7|Q8IDJ7_PLAF7 Small nuclear ribonucleoprotein, putative OS=Plasmodium falciparum (isolate 3D7) GN=MAL13P1.253 PE=4 SV=1	699	P1DS20190823_WW_2019078_PSACF18_190828212212.6909.6909.2	controllerType=0 controllerNumber=1 scan=6909	33.9475
04216:3	43	K.TVVQIWLYDKPDMR.I			588.644	3	1763.92	1763.91	0	1.9	27	Specific	135.08	135.08	135.08	3.34	2	>tr|Q8IDJ7|Q8IDJ7_PLAF7 Small nuclear ribonucleoprotein, putative OS=Plasmodium falciparum (isolate 3D7) GN=MAL13P1.253 PE=4 SV=1	699	P1DS20190823_WW_2019078_PSACF18_190828212212.6973.6973.3	controllerType=0 controllerNumber=1 scan=6973	34.1321
01830:3	44	R.INFDKYHPGYFGK.V			529.266	3	1585.78	1585.78	0	2.3	43	Specific	574.76	421.38	421.38	8.68	1	>tr|C6KT23|C6KT23_PLAF7 60S ribosomal protein L27a, putative OS=Plasmodium falciparum (isolate 3D7) GN=PFF0885w PE=1 SV=1	5013	P1DS20190823_WW_2019078_PSACF18_190828212212.4782.4782.3	controllerType=0 controllerNumber=1 scan=4782	26.9796
06730:2	45	R.YISILFLR.G			512.814	2	1024.62	1024.62	0	2.5	82	Specific	332.73	50.42	50.42	3.73	2	>tr|O96265|O96265_PLAF7 Small nuclear ribonucleoprotein, putative OS=Plasmodium falciparum (isolate 3D7) GN=PFB0865w PE=4 SV=1	3418	P1DS20190823_WW_2019078_PSACF18_190828212212.9039.9039.2	controllerType=0 controllerNumber=1 scan=9039	39.926
04529:2	45	R.GDSVILILR.N			493.305	2	985.603	985.604	0	-0.7	90	Specific	313.29	211.94	211.94	6.96	2	>tr|O96265|O96265_PLAF7 Small nuclear ribonucleoprotein, putative OS=Plasmodium falciparum (isolate 3D7) GN=PFB0865w PE=4 SV=1	3418	P1DS20190823_WW_2019078_PSACF18_190828212212.7238.7238.2	controllerType=0 controllerNumber=1 scan=7238	34.8801
05005:2	46	K.SLNLDTQFLGVEK.V			732.393	2	1463.78	1463.77	0	2.9	112	Specific	388.2	229.35	229.35	7.83	2	>tr|Q8ILL3|Q8ILL3_PLAF7 60S ribosomal protein L5, putative OS=Plasmodium falciparum (isolate 3D7) GN=PF14_0230 PE=3 SV=1	568	P1DS20190823_WW_2019078_PSACF18_190828212212.7626.7626.2	controllerType=0 controllerNumber=1 scan=7626	35.961
01858:2	46	K.NEFNPEQLR.K			573.782	2	1146.56	1146.55	0	2.3	187	Specific	213.12	38.68	38.68	1.35	2	>tr|Q8ILL3|Q8ILL3_PLAF7 60S ribosomal protein L5, putative OS=Plasmodium falciparum (isolate 3D7) GN=PF14_0230 PE=3 SV=1	568	P1DS20190823_WW_2019078_PSACF18_190828212212.4810.4810.2	controllerType=0 controllerNumber=1 scan=4810	27.0764
07425:2	47	K.IALIQNPLDYIR.L			714.915	2	1428.82	1428.82	0	1.7	4	Specific	377.77	272.43	272.43	7.79	1	>tr|C0H4W2|C0H4W2_PLAF7 Lsm3 homologue, putative OS=Plasmodium falciparum (isolate 3D7) GN=PF08_0049 PE=4 SV=1	2151	P1DS20190823_WW_2019078_PSACF18_190828212212.9590.9590.2	controllerType=0 controllerNumber=1 scan=9590	41.4773
01100:2	48	K.TLILC[+57.021]NNK.I		C[+57]	488.268	2	975.528	975.529	0	-1	67	Specific	187.63	36.2	36.2	1.19	2	>tr|C0H5L8|C0H5L8_PLAF7 U2 small nuclear ribonucleoprotein A, putative OS=Plasmodium falciparum (isolate 3D7) GN=PF13_0362 PE=4 SV=1	1294	P1DS20190823_WW_2019078_PSACF18_190828212212.4023.4023.2	controllerType=0 controllerNumber=1 scan=4023	24.2751
02582:2	48	R.LSLLENSVC[+57.021]K.L		C[+57]	581.812	2	1162.62	1162.61	0	2.7	117	Specific	466.17	207.28	207.28	7.69	2	>tr|C0H5L8|C0H5L8_PLAF7 U2 small nuclear ribonucleoprotein A, putative OS=Plasmodium falciparum (isolate 3D7) GN=PF13_0362 PE=4 SV=1	1294	P1DS20190823_WW_2019078_PSACF18_190828212212.5502.5502.2	controllerType=0 controllerNumber=1 scan=5502	29.4772
02291:2	49	Y.GLFQINNK.I			467.262	2	933.516	933.515	0	0.9	70	NRagged	366.93	64.49	64.49	3.38	3	>sp|LALBA_BOVIN|	44	P1DS20190823_WW_2019078_PSACF18_190828212212.5226.5226.2	controllerType=0 controllerNumber=1 scan=5226	28.5038
05269:2	49	K.ILDKVGINYW.L			610.838	2	1220.67	1220.67	0	0.5	114	CRagged	255.77	41.55	41.55	1.22	3	>sp|LALBA_BOVIN|	44	P1DS20190823_WW_2019078_PSACF18_190828212212.7840.7840.2	controllerType=0 controllerNumber=1 scan=7840	36.5657
03370:3	49	K.ILDKVGINYWLAHK.A			557.319	3	1669.94	1669.94	0	-0.2	114	Specific	355.57	329.55	329.55	6.51	3	>sp|LALBA_BOVIN|	44	P1DS20190823_WW_2019078_PSACF18_190828212212.6240.6240.3	controllerType=0 controllerNumber=1 scan=6240	32.0062
07069:2	50	R.IQLC[+57.021]IVNLSIIK.T		C[+57]	707.431	2	1413.85	1413.85	0	2.9	186	Specific	331.81	271.06	271.06	7.51	1	>tr|Q8IBE8|Q8IBE8_PLAF7 Erythrocyte binding antigen 175 OS=Plasmodium falciparum (isolate 3D7) GN=eba-175 PE=1 SV=2	1000	P1DS20190823_WW_2019078_PSACF18_190828212212.9306.9306.2	controllerType=0 controllerNumber=1 scan=9306	40.6712
03575:3	51	R.AFVHWYVGEGM[+15.995]EEGEFSEAR.E		M[+16]	782.676	3	2346.01	2346.01	0	-0.3	403	Specific	259.82	259.82	259.82	7.68	1	>tr|Q8IFP3|Q8IFP3_PLAF7 Alpha-tubulin ii OS=Plasmodium falciparum (isolate 3D7) GN=PFD1050w PE=3 SV=1	670	P1DS20190823_WW_2019078_PSACF18_190828212212.6427.6427.3	controllerType=0 controllerNumber=1 scan=6427	32.5989
06352:4	52	V.PYQVSLNAGYHFC[+57.021]GGSLINDQWVVSAAHC[+57.021]YQYHIQVR.L		C[+57]*2	1085.52	4	4339.07	4338.04	1	7.3	36	NRagged	86.6	50.3	50.3	0.36	6	>sp|TRY2_BOVIN|	52	P1DS20190823_WW_2019078_PSACF18_190828212212.8729.8729.2	controllerType=0 controllerNumber=1 scan=8729	39.0592
07360:3	52	K.DSC[+57.021]QGDSGGPVAC[+57.021]NGQLQGIVSWGYGC[+57.021]AQKG.K		C[+57]*3	1071.81	3	3213.42	3213.38	0	14.5	194	CRagged	74.44	74.44	74.44	1.07	6	>sp|TRY2_BOVIN|	52	P1DS20190823_WW_2019078_PSACF18_190828212212.9538.9538.3	controllerType=0 controllerNumber=1 scan=9538	41.3309
10744:2	52	K.VC[+57.021]NYVDWIQETIAAN.S		C[+57]	898.425	2	1795.84	1795.83	0	5.5	232	CRagged	75.03	75.03	75.03	1.74	6	>sp|TRY2_BOVIN|	52	P1DS20190823_WW_2019078_PSACF18_190828212212.12339.12339.2	controllerType=0 controllerNumber=1 scan=12339	49.356
10282:2	52	C.NYVDWIQETIAAN.S			768.875	2	1536.74	1536.73	0	6.2	234	Non	126.09	74.07	74.07	0.59	6	>sp|TRY2_BOVIN|	52	P1DS20190823_WW_2019078_PSACF18_190828212212.11911.11911.2	controllerType=0 controllerNumber=1 scan=11911	47.9829
10382:2	52	C.NYVDWIQETIAAN.S			768.872	2	1536.74	1536.73	0	2.7	234	Non	159.89	127.41	127.41	2.18	6	>sp|TRY2_BOVIN|	52	P1DS20190823_WW_2019078_PSACF18_190828212212.11999.11999.2	controllerType=0 controllerNumber=1 scan=11999	48.247
08991:2	52	N.YVDWIQETIAAN.S			711.85	2	1422.69	1422.69	0	2.3	235	Non	89.12	0.69	0.69	0.15	6	>sp|TRY2_BOVIN|	52	P1DS20190823_WW_2019078_PSACF18_190828212212.10829.10829.2	controllerType=0 controllerNumber=1 scan=10829	44.9228
09127:2	52	N.YVDWIQETIAAN.S			711.849	2	1422.69	1422.69	0	0.6	235	Non	115.02	66.74	66.74	0.54	6	>sp|TRY2_BOVIN|	52	P1DS20190823_WW_2019078_PSACF18_190828212212.10940.10940.2	controllerType=0 controllerNumber=1 scan=10940	45.2311
09202:2	52	N.YVDWIQETIAAN.S			711.849	2	1422.69	1422.69	0	0.6	235	Non	180.63	90.39	90.39	1.22	6	>sp|TRY2_BOVIN|	52	P1DS20190823_WW_2019078_PSACF18_190828212212.11005.11005.2	controllerType=0 controllerNumber=1 scan=11005	45.4123
08816:2	52	N.YVDWIQETIAAN.S			711.85	2	1422.69	1422.69	0	1.8	235	Non	398.28	293.77	293.77	5.09	6	>sp|TRY2_BOVIN|	52	P1DS20190823_WW_2019078_PSACF18_190828212212.10685.10685.2	controllerType=0 controllerNumber=1 scan=10685	44.5263
03910:2	52	D.WIQETIAAN.S			523.27	2	1045.53	1045.53	0	1.2	238	Non	326.75	162.61	162.61	3.53	6	>sp|TRY2_BOVIN|	52	P1DS20190823_WW_2019078_PSACF18_190828212212.6726.6726.2	controllerType=0 controllerNumber=1 scan=6726	33.431
03759:2	52	D.WIQETIAAN.S			523.268	2	1045.53	1045.53	0	-1.8	238	Non	355.03	171.26	171.26	3.65	6	>sp|TRY2_BOVIN|	52	P1DS20190823_WW_2019078_PSACF18_190828212212.6596.6596.2	controllerType=0 controllerNumber=1 scan=6596	33.0665
01434:2	53	K.STAELFR.K			412.219	2	823.43	823.431	0	-0.5	27	Specific	167	36.89	36.89	1.08	3	>tr|Q7K6A5|Q7K6A5_PLAF7 Multidrug resistance protein OS=Plasmodium falciparum (isolate 3D7) GN=PfMDR1 PE=3 SV=1	813	P1DS20190823_WW_2019078_PSACF18_190828212212.4385.4385.2	controllerType=0 controllerNumber=1 scan=4385	25.6354
10592:3	53	R.LFENILYQEMSFFDQDK.N			723.01	3	2167.02	2167.01	0	5.1	867	Specific	243.33	243.33	243.33	6.71	3	>tr|Q7K6A5|Q7K6A5_PLAF7 Multidrug resistance protein OS=Plasmodium falciparum (isolate 3D7) GN=PfMDR1 PE=3 SV=1	813	P1DS20190823_WW_2019078_PSACF18_190828212212.12187.12187.3	controllerType=0 controllerNumber=1 scan=12187	48.8407
04169:3	53	F.KDPSFLIQEAFYNMHTVINYGLEDYFC[+57.021]NLIEK.A		C[+57]	1304.63	3	3911.87	3911.87	0	1.2	980	NRagged	6.91	6.91	6.91	0.24	3	>tr|Q7K6A5|Q7K6A5_PLAF7 Multidrug resistance protein OS=Plasmodium falciparum (isolate 3D7) GN=PfMDR1 PE=3 SV=1	813	P1DS20190823_WW_2019078_PSACF18_190828212212.6938.6938.3	controllerType=0 controllerNumber=1 scan=6938	34.0316
04355:2	54	K.GVVDSEDLPLNISR.E			757.4	2	1513.79	1513.79	0	5	406	Specific	260.56	260.56	260.56	6.66	1	>tr|Q8IC05|Q8IC05_PLAF7 Heat shock protein 86 OS=Plasmodium falciparum (isolate 3D7) GN=PF07_0029 PE=1 SV=1	2308	P1DS20190823_WW_2019078_PSACF18_190828212212.7087.7087.2	controllerType=0 controllerNumber=1 scan=7087	34.4526
02462:2	55	K.YIGLYSEPSII.Q			627.834	2	1254.66	1254.66	0	-1	801	CRagged	282.57	108.42	108.42	1.29	2	>Reverse >tr|Q8ILX3|Q8ILX3_PLAF7 Uncharacterized protein OS=Plasmodium falciparum (isolate 3D7) GN=PF14_0120 PE=4 SV=1	21204	P1DS20190823_WW_2019078_PSACF18_190828212212.5389.5389.2	controllerType=0 controllerNumber=1 scan=5389	29.0698
02192:2	55	K.YIGLYSEPSIIQ.Q			691.862	2	1382.72	1382.72	0	-2.1	801	CRagged	225.29	157.8	157.8	2.09	2	>Reverse >tr|Q8ILX3|Q8ILX3_PLAF7 Uncharacterized protein OS=Plasmodium falciparum (isolate 3D7) GN=PF14_0120 PE=4 SV=1	21204	P1DS20190823_WW_2019078_PSACF18_190828212212.5142.5142.2	controllerType=0 controllerNumber=1 scan=5142	28.2399
02141:2	55	K.YIGLYSEPSIIQ.Q			691.86	2	1382.71	1382.72	0	-5.7	801	CRagged	291.82	184.58	184.58	3.44	2	>Reverse >tr|Q8ILX3|Q8ILX3_PLAF7 Uncharacterized protein OS=Plasmodium falciparum (isolate 3D7) GN=PF14_0120 PE=4 SV=1	21204	P1DS20190823_WW_2019078_PSACF18_190828212212.5085.5085.2	controllerType=0 controllerNumber=1 scan=5085	28.0576
00769:2	56	R.YTSLYLHK.F			512.778	2	1024.55	1024.55	0	3	69	Specific	557.51	228.34	228.34	4.4	1	>tr|Q4YTV4|Q4YTV4_PLABA Putative uncharacterized protein (Fragment) OS=Plasmodium berghei (strain Anka) GN=PB001160.02.0 PE=4 SV=1	11447	P1DS20190823_WW_2019078_PSACF18_190828212212.3660.3660.2	controllerType=0 controllerNumber=1 scan=3660	22.8265
03385:2	57	L.VIIIGDEIER.G			578.833	2	1156.66	1156.66	0	1.7	170	NRagged	303.32	107.5	107.5	3.43	1	>tr|Q4YQJ7|Q4YQJ7_PLABA Putative uncharacterized protein (Fragment) OS=Plasmodium berghei (strain Anka) GN=PB000455.03.0 PE=4 SV=1	15835	P1DS20190823_WW_2019078_PSACF18_190828212212.6253.6253.2	controllerType=0 controllerNumber=1 scan=6253	32.048
02376:2	58	K.NLYLLK.I			382.24	2	763.472	763.471	0	1.2	3358	Specific	347.99	347.99	347.99	3.34	1	>Reverse >tr|Q8IKQ1|Q8IKQ1_PLAF7 Uncharacterized protein OS=Plasmodium falciparum (isolate 3D7) GN=PF14_0552 PE=4 SV=1	21388	P1DS20190823_WW_2019078_PSACF18_190828212212.5310.5310.2	controllerType=0 controllerNumber=1 scan=5310	28.8066
04713:2	59	K.GTLGEIFLR.C			503.29	2	1005.57	1005.57	0	-0.7	60	Specific	354.29	192.45	192.45	3.27	1	>tr|Q8II94|Q8II94_PLAF7 Small nuclear ribonucleoprotein F OS=Plasmodium falciparum (isolate 3D7) GN=PF11_0280 PE=3 SV=2	3607	P1DS20190823_WW_2019078_PSACF18_190828212212.7384.7384.2	controllerType=0 controllerNumber=1 scan=7384	35.2849
08806:3	60	R.NYGQEHFIELYLIVYYVLG.V			778.397	3	2333.18	2333.19	0	-3.3	3539	CRagged	3.33	3.33	3.33	0.06	2	>tr|O77372|O77372_PLAF7 Putative uncharacterized protein OS=Plasmodium falciparum (isolate 3D7) GN=PFC0820w PE=4 SV=1	3168	P1DS20190823_WW_2019078_PSACF18_190828212212.10678.10678.2	controllerType=0 controllerNumber=1 scan=10678	44.5049
06812:2	60	K.NDELYNIFFK.Y			651.821	2	1302.63	1302.64	0	-1.5	4347	Specific	345.96	131.35	131.35	3.1	2	>tr|O77372|O77372_PLAF7 Putative uncharacterized protein OS=Plasmodium falciparum (isolate 3D7) GN=PFC0820w PE=4 SV=1	3168	P1DS20190823_WW_2019078_PSACF18_190828212212.9104.9104.2	controllerType=0 controllerNumber=1 scan=9104	40.1098
03488:2	61	R.LETWLQYR.V			554.793	2	1108.58	1108.58	0	0.8	7	Specific	330.62	137.25	137.25	2.71	1	>tr|Q8ILU8|Q8ILU8_PLAF7 Ribonucleoprotein, putative OS=Plasmodium falciparum (isolate 3D7) GN=PF14_0146 PE=4 SV=1	1951	P1DS20190823_WW_2019078_PSACF18_190828212212.6352.6352.2	controllerType=0 controllerNumber=1 scan=6352	32.3867
10315:2	62	K.LNTTTIQELLQLLK.D			814.49	2	1627.97	1627.96	0	5.5	552	Specific	240.26	240.26	240.26	2.69	1	>tr|C0H496|C0H496_PLAF7 Reticulocyte binding protein homolog 4, Rh4 OS=Plasmodium falciparum (isolate 3D7) GN=PfRh4 PE=4 SV=1	4807	P1DS20190823_WW_2019078_PSACF18_190828212212.11939.11939.2	controllerType=0 controllerNumber=1 scan=11939	48.062
08805:2	63	R.GGSVSFMIFPDMLR.Y			778.881	2	1556.76	1556.76	0	-3.1	65	Specific	289.41	177.15	177.15	2.65	1	>tr|C0H529|C0H529_PLAF7 Small nuclear ribonucleoprotein (SnRNP), putative OS=Plasmodium falciparum (isolate 3D7) GN=PFI0475w PE=4 SV=1	4774	P1DS20190823_WW_2019078_PSACF18_190828212212.10678.10678.2	controllerType=0 controllerNumber=1 scan=10678	44.5049
03088:2	64	K.IGLFGGAGVGK.T			488.285	2	975.562	975.562	0	0.3	201	Specific	343.26	81.75	81.75	2.55	1	>tr|Q8I0V2|Q8I0V2_PLAF7 ATP synthase subunit beta OS=Plasmodium falciparum (isolate 3D7) GN=PFL1725w PE=3 SV=1	4549	P1DS20190823_WW_2019078_PSACF18_190828212212.5999.5999.2	controllerType=0 controllerNumber=1 scan=5999	31.2419
00423:2	65	R.IDKPILK.A			413.775	2	826.543	826.54	0	4	175	Specific	316.28	88.39	88.39	1.9	2	>tr|Q8I3T9|Q8I3T9_PLAF7 60S ribosomal protein L8, putative OS=Plasmodium falciparum (isolate 3D7) GN=PFE0845c PE=1 SV=1	383	P1DS20190823_WW_2019078_PSACF18_190828212212.3205.3205.2	controllerType=0 controllerNumber=1 scan=3205	20.8659
00494:2	65	Q.KVGLIAAR.R			414.279	2	827.55	827.546	0	4.5	234	NRagged	291.86	52.93	52.93	0.72	2	>tr|Q8I3T9|Q8I3T9_PLAF7 60S ribosomal protein L8, putative OS=Plasmodium falciparum (isolate 3D7) GN=PFE0845c PE=1 SV=1	383	P1DS20190823_WW_2019078_PSACF18_190828212212.3296.3296.2	controllerType=0 controllerNumber=1 scan=3296	21.2662
00800:2	66	R.GFSSGSAVVSGGSR.R			627.817	2	1254.63	1254.61	0	14.7	21	Specific	268.43	99.21	99.21	0.2	2	>sp|K22E_HUMAN|	23	P1DS20190823_WW_2019078_PSACF18_190828212212.3699.3699.2	controllerType=0 controllerNumber=1 scan=3699	22.9876
00557:2	66	R.HGGGGGGFGGGGFGSR.S			660.796	2	1320.58	1320.58	0	1.1	46	Specific	361.35	148.46	148.46	2.12	2	>sp|K22E_HUMAN|	23	P1DS20190823_WW_2019078_PSACF18_190828212212.3390.3390.2	controllerType=0 controllerNumber=1 scan=3390	21.6931
04708:2	67	K.IPSSLVPR.Y			434.766	2	868.524	868.525	0	-0.8	79	Specific	253.44	112.38	112.38	2.15	1	>tr|Q4Z185|Q4Z185_PLABA Putative uncharacterized protein (Fragment) OS=Plasmodium berghei (strain Anka) GN=PB000450.01.0 PE=4 SV=1	11591	P1DS20190823_WW_2019078_PSACF18_190828212212.7381.7381.2	controllerType=0 controllerNumber=1 scan=7381	35.2775
01745:2	68	K.NVIISVHK.I			455.28	2	909.553	909.552	0	2.1	309	Specific	85.3	42.21	42.21	0.08	1	>tr|Q4Z793|Q4Z793_PLABA Putative uncharacterized protein (Fragment) OS=Plasmodium berghei (strain Anka) GN=PB000177.00.0 PE=4 SV=1	12936	P1DS20190823_WW_2019078_PSACF18_190828212212.4677.4677.2	controllerType=0 controllerNumber=1 scan=4677	26.5696
01688:2	68	K.NVIISVHK.I			455.279	2	909.552	909.552	0	0.2	309	Specific	201.52	137.88	137.88	0.76	1	>tr|Q4Z793|Q4Z793_PLABA Putative uncharacterized protein (Fragment) OS=Plasmodium berghei (strain Anka) GN=PB000177.00.0 PE=4 SV=1	12936	P1DS20190823_WW_2019078_PSACF18_190828212212.4625.4625.2	controllerType=0 controllerNumber=1 scan=4625	26.3735
01742:2	68	K.NVIISVHK.I			455.28	2	909.553	909.552	0	2.1	309	Specific	233.57	166.06	166.06	2.05	1	>tr|Q4Z793|Q4Z793_PLABA Putative uncharacterized protein (Fragment) OS=Plasmodium berghei (strain Anka) GN=PB000177.00.0 PE=4 SV=1	12936	P1DS20190823_WW_2019078_PSACF18_190828212212.4675.4675.2	controllerType=0 controllerNumber=1 scan=4675	26.5647
00500:2	69	I.VGGDATLEVK.E			494.771	2	988.535	988.531	0	4	287	NRagged	277.69	141.8	141.8	1.99	1	>Reverse >tr|Q8I4V8|Q8I4V8_PLAF7 FK506-binding protein (FKBP)-type peptidyl-propyl isomerase OS=Plasmodium falciparum (isolate 3D7) GN=FKBP35 PE=1 SV=1	17861	P1DS20190823_WW_2019078_PSACF18_190828212212.3309.3309.2	controllerType=0 controllerNumber=1 scan=3309	21.3394
01102:3	70	K.LIIFLNNDEIANYLYIKITK.E			804.462	3	2411.37	2411.36	0	5.6	821	Specific	201.04	68.23	68.23	1.82	1	>tr|Q4YUR2|Q4YUR2_PLABA U3 small nucleolar RNA-associated protein 6, putative OS=Plasmodium berghei (strain Anka) GN=PB000882.02.0 PE=4 SV=1	6005	P1DS20190823_WW_2019078_PSACF18_190828212212.4027.4027.3	controllerType=0 controllerNumber=1 scan=4027	24.2949
08623:3	71	K.ILVFFLEVVNDEPIYYSII.F			762.751	3	2286.24	2286.23	0	3.1	658	CRagged	126.7	32.72	32.72	0.16	1	>Reverse >tr|Q8IHS8|Q8IHS8_PLAF7 Conserved Plasmodium protein OS=Plasmodium falciparum (isolate 3D7) GN=PF11_0451 PE=4 SV=2	20810	P1DS20190823_WW_2019078_PSACF18_190828212212.10531.10531.3	controllerType=0 controllerNumber=1 scan=10531	44.0981
08545:3	71	K.ILVFFLEVVNDEPIYYSII.F			762.75	3	2286.24	2286.23	0	2.3	658	CRagged	144.89	119.74	119.74	1.74	1	>Reverse >tr|Q8IHS8|Q8IHS8_PLAF7 Conserved Plasmodium protein OS=Plasmodium falciparum (isolate 3D7) GN=PF11_0451 PE=4 SV=2	20810	P1DS20190823_WW_2019078_PSACF18_190828212212.10467.10467.3	controllerType=0 controllerNumber=1 scan=10467	43.9169
02101:2	72	D.LITPSPSKNK.I			542.821	2	1084.63	1084.64	0	-1.3	113	NRagged	263.58	61.07	61.07	0.04	1	>tr|Q4YZ25|Q4YZ25_PLABA Putative uncharacterized protein (Fragment) OS=Plasmodium berghei (strain Anka) GN=PB000985.01.0 PE=4 SV=1	7256	P1DS20190823_WW_2019078_PSACF18_190828212212.5051.5051.2	controllerType=0 controllerNumber=1 scan=5051	27.964
02162:2	72	D.LITPSPSKNK.I			542.821	2	1084.63	1084.64	0	-1.5	113	NRagged	334.03	87.18	87.18	1.7	1	>tr|Q4YZ25|Q4YZ25_PLABA Putative uncharacterized protein (Fragment) OS=Plasmodium berghei (strain Anka) GN=PB000985.01.0 PE=4 SV=1	7256	P1DS20190823_WW_2019078_PSACF18_190828212212.5109.5109.2	controllerType=0 controllerNumber=1 scan=5109	28.1368
00179:2	73	K.IANNLEK.L			401.229	2	801.45	801.447	0	4.8	955	Specific	368.31	75.02	75.02	1.74	1	>Reverse >tr|C6KSY1|C6KSY1_PLAF7 Myosin E OS=Plasmodium falciparum (isolate 3D7) GN=MyoE PE=4 SV=1	21820	P1DS20190823_WW_2019078_PSACF18_190828212212.2833.2833.2	controllerType=0 controllerNumber=1 scan=2833	19.1682
00711:2	74	K.LFAHPLIER.Q			548.318	2	1095.63	1095.63	0	-2	371	Specific	213.21	50.12	50.12	0.03	1	>Reverse >tr|O96264|O96264_PLAF7 DEAD/DEAH box helicase, putative OS=Plasmodium falciparum (isolate 3D7) GN=PFB0860c PE=3 SV=1	18628	P1DS20190823_WW_2019078_PSACF18_190828212212.3607.3607.2	controllerType=0 controllerNumber=1 scan=3607	22.6704
00703:2	74	K.LFAHPLIER.Q			548.319	2	1095.63	1095.63	0	-0.9	371	Specific	395.78	55.58	55.58	1.69	1	>Reverse >tr|O96264|O96264_PLAF7 DEAD/DEAH box helicase, putative OS=Plasmodium falciparum (isolate 3D7) GN=PFB0860c PE=3 SV=1	18628	P1DS20190823_WW_2019078_PSACF18_190828212212.3599.3599.2	controllerType=0 controllerNumber=1 scan=3599	22.648
00629:2	75	K.EAELYSISNLK.E			633.833	2	1266.66	1266.66	0	1.7	454	Specific	256.63	108.26	108.26	1.7	1	>Reverse >tr|Q8IIE9|Q8IIE9_PLAF7 PfGCN20 OS=Plasmodium falciparum (isolate 3D7) GN=PF11_0225 PE=3 SV=1	21340	P1DS20190823_WW_2019078_PSACF18_190828212212.3497.3497.2	controllerType=0 controllerNumber=1 scan=3497	22.1907
00308:2	76	K.YEHILK.E			401.728	2	802.449	802.446	0	4.4	155	Specific	407.64	79.59	79.59	1.67	1	>tr|O96279|O96279_PLAF7 Cytoadherence linked asexual protein 2 OS=Plasmodium falciparum (isolate 3D7) GN=PFB0935w PE=4 SV=2	4840	P1DS20190823_WW_2019078_PSACF18_190828212212.3066.3066.2	controllerType=0 controllerNumber=1 scan=3066	20.3407
02525:2	77	D.HFLEDYIK.I			532.775	2	1064.54	1064.54	0	1	1419	NRagged	408.1	134.18	134.18	1.67	1	>tr|Q8IAS7|Q8IAS7_PLAF7 Erythrocyte membrane protein 1, PfEMP1 OS=Plasmodium falciparum (isolate 3D7) GN=VAR PE=4 SV=1	1233	P1DS20190823_WW_2019078_PSACF18_190828212212.5450.5450.2	controllerType=0 controllerNumber=1 scan=5450	29.2831
02085:2	78	R.EISDIEIK.E			473.759	2	946.51	946.509	0	0.6	1542	Specific	310.87	11.09	11.09	0.38	1	>Reverse >tr|Q8I1T6|Q8I1T6_PLAF7 Uncharacterized protein OS=Plasmodium falciparum (isolate 3D7) GN=PFD0735c PE=4 SV=1	18685	P1DS20190823_WW_2019078_PSACF18_190828212212.5037.5037.2	controllerType=0 controllerNumber=1 scan=5037	27.9213
02044:2	78	R.EISDIEIK.E			473.76	2	946.512	946.509	0	2.7	1542	Specific	404.43	20.47	20.47	1.64	1	>Reverse >tr|Q8I1T6|Q8I1T6_PLAF7 Uncharacterized protein OS=Plasmodium falciparum (isolate 3D7) GN=PFD0735c PE=4 SV=1	18685	P1DS20190823_WW_2019078_PSACF18_190828212212.4991.4991.2	controllerType=0 controllerNumber=1 scan=4991	27.7409
02205:2	79	N.KSIPFILR.R			487.313	2	973.619	973.619	0	0	127	NRagged	330	89.28	89.28	1.09	1	>tr|O77315|O77315_PLAF7 DNA-directed RNA polymerase subunit I, putative OS=Plasmodium falciparum (isolate 3D7) GN=PFC0155c PE=4 SV=2	1875	P1DS20190823_WW_2019078_PSACF18_190828212212.5154.5154.2	controllerType=0 controllerNumber=1 scan=5154	28.2783
02148:2	79	N.KSIPFILR.R			487.313	2	973.618	973.619	0	-1.3	127	NRagged	355.82	100.39	100.39	1.42	1	>tr|O77315|O77315_PLAF7 DNA-directed RNA polymerase subunit I, putative OS=Plasmodium falciparum (isolate 3D7) GN=PFC0155c PE=4 SV=2	1875	P1DS20190823_WW_2019078_PSACF18_190828212212.5094.5094.2	controllerType=0 controllerNumber=1 scan=5094	28.0862
02699:2	80	K.EFEILK.S			389.721	2	778.436	778.434	0	1.2	24	Specific	408.08	76.03	76.03	1.34	1	>tr|Q4Z422|Q4Z422_PLABA Putative uncharacterized protein (Fragment) OS=Plasmodium berghei (strain Anka) GN=PB000969.00.0 PE=4 SV=1	10686	P1DS20190823_WW_2019078_PSACF18_190828212212.5622.5622.2	controllerType=0 controllerNumber=1 scan=5622	29.9349
08120:1	81	K.YLNFF.N			703.346	1	703.346	703.345	0	1.5	527	CRagged	269.12	9.76	9.76	0.46	2	>tr|C0H4B0|C0H4B0_PLAF7 Uncharacterized protein OS=Plasmodium falciparum (isolate 3D7) GN=MAL4P1.163 PE=4 SV=1	3149	P1DS20190823_WW_2019078_PSACF18_190828212212.10130.10130.3	controllerType=0 controllerNumber=1 scan=10130	42.9769
02780:2	81	R.SDVPFIYLK.K			541.304	2	1081.6	1081.59	0	8.1	565	Specific	184.13	62.61	62.61	0.07	2	>tr|C0H4B0|C0H4B0_PLAF7 Uncharacterized protein OS=Plasmodium falciparum (isolate 3D7) GN=MAL4P1.163 PE=4 SV=1	3149	P1DS20190823_WW_2019078_PSACF18_190828212212.5691.5691.2	controllerType=0 controllerNumber=1 scan=5691	30.1461
02708:2	81	R.SDVPFIYLK.K			541.305	2	1081.6	1081.59	0	8.9	565	Specific	240.36	134.35	134.35	0.96	2	>tr|C0H4B0|C0H4B0_PLAF7 Uncharacterized protein OS=Plasmodium falciparum (isolate 3D7) GN=MAL4P1.163 PE=4 SV=1	3149	P1DS20190823_WW_2019078_PSACF18_190828212212.5629.5629.2	controllerType=0 controllerNumber=1 scan=5629	29.9565
04041:2	82	M.DSNLIITDNK.K			566.796	2	1132.58	1132.58	0	-0.1	473	NRagged	265.96	30.89	30.89	0.16	2	>sp|Q8IID4|DYHC2_PLAF7 Dynein heavy chain-like protein PF11_0240 OS=Plasmodium falciparum (isolate 3D7) GN=PF11_0240 PE=3 SV=1	144	P1DS20190823_WW_2019078_PSACF18_190828212212.6831.6831.2	controllerType=0 controllerNumber=1 scan=6831	33.7284
02402:2	82	M.DSNLIITDNK.K			566.797	2	1132.59	1132.58	0	1.5	473	NRagged	378.28	34.34	34.34	1.39	2	>sp|Q8IID4|DYHC2_PLAF7 Dynein heavy chain-like protein PF11_0240 OS=Plasmodium falciparum (isolate 3D7) GN=PF11_0240 PE=3 SV=1	144	P1DS20190823_WW_2019078_PSACF18_190828212212.5334.5334.2	controllerType=0 controllerNumber=1 scan=5334	28.8845
06400:2	82	K.RGVMYFFILQK.L			701.389	2	1401.77	1401.77	0	0.2	3986	Specific	2.15	1.44	1.44	0	2	>sp|Q8IID4|DYHC2_PLAF7 Dynein heavy chain-like protein PF11_0240 OS=Plasmodium falciparum (isolate 3D7) GN=PF11_0240 PE=3 SV=1	144	P1DS20190823_WW_2019078_PSACF18_190828212212.8767.8767.2	controllerType=0 controllerNumber=1 scan=8767	39.1625
00290:2	83	F.TSPIISSK.N			416.744	2	832.481	832.477	0	3.7	379	NRagged	309.46	80.33	80.33	1.3	1	>Reverse >tr|Q4YTN2|Q4YTN2_PLABA Putative uncharacterized protein OS=Plasmodium berghei (strain Anka) GN=PB106292.00.0 PE=4 SV=1	24440	P1DS20190823_WW_2019078_PSACF18_190828212212.3004.3004.2	controllerType=0 controllerNumber=1 scan=3004	19.971
02229:2	84	R.VFLNFAQK.K			483.774	2	966.541	966.541	0	-0.1	2225	Specific	254.47	76.67	76.67	1.34	1	>tr|C6KT33|C6KT33_PLAF7 Uncharacterized protein OS=Plasmodium falciparum (isolate 3D7) GN=PFF0935c PE=4 SV=1	1297	P1DS20190823_WW_2019078_PSACF18_190828212212.5174.5174.2	controllerType=0 controllerNumber=1 scan=5174	28.3391
07306:2	85	A.ISIIELFR.W			495.804	2	990.601	990.598	0	3.3	175	NRagged	272.88	58.37	58.37	1.27	2	>Reverse >tr|Q4YPL7|Q4YPL7_PLABA Putative uncharacterized protein (Fragment) OS=Plasmodium berghei (strain Anka) GN=PB000693.03.0 PE=4 SV=1	24337	P1DS20190823_WW_2019078_PSACF18_190828212212.9495.9495.2	controllerType=0 controllerNumber=1 scan=9495	41.2075
03208:4	85	K.VFPLAGVTVLC[+57.021]GWVQWTYLS.T		C[+57]	574.801	4	2296.18	2296.18	0	-1.1	200	CRagged	17.48	17.48	17.48	0.01	2	>Reverse >tr|Q4YPL7|Q4YPL7_PLABA Putative uncharacterized protein (Fragment) OS=Plasmodium berghei (strain Anka) GN=PB000693.03.0 PE=4 SV=1	24337	P1DS20190823_WW_2019078_PSACF18_190828212212.6110.6110.2	controllerType=0 controllerNumber=1 scan=6110	31.6064
03602:2	86	F.GFSIQEAAK.I			475.749	2	950.491	950.494	0	-3.3	290	NRagged	257.06	91.99	91.99	0.13	1	>tr|Q4YQH0|Q4YQH0_PLABA Putative uncharacterized protein OS=Plasmodium berghei (strain Anka) GN=PB000473.03.0 PE=4 SV=1	14130	P1DS20190823_WW_2019078_PSACF18_190828212212.6452.6452.2	controllerType=0 controllerNumber=1 scan=6452	32.6705
03521:2	86	F.GFSIQEAAK.I			475.749	2	950.491	950.494	0	-2.9	290	NRagged	301.29	108.59	108.59	0.22	1	>tr|Q4YQH0|Q4YQH0_PLABA Putative uncharacterized protein OS=Plasmodium berghei (strain Anka) GN=PB000473.03.0 PE=4 SV=1	14130	P1DS20190823_WW_2019078_PSACF18_190828212212.6385.6385.2	controllerType=0 controllerNumber=1 scan=6385	32.4847
[truncated: 35 more rows]

## Sheet: Proteins
Protein Rank	Description	|Log Prob|	Best |Log Prob|	Best score	Total Intensity	# of spectra	# of unique peptides	# of mod peptides	Coverage %	# AA's in protein	Protein DB number
[truncated: 122 more rows]
